# Supplementary material for: Replication dynamics identifies the folding principles of the inactive X chromosome
Source: Nat Struct Mol Biol. 2023 Aug 10;30(8):1224–37. doi: 10.1038/s41594-023-01052-1 (PMC10442229; doi:10.1038/s41594-023-01052-1)
Supplement: Supplementary file 4 — Supplementary Tables 1–7. [file 41594_2023_1052_MOESM4_ESM.xlsx]

## Sheet: Table1
Supplementary Table 1. Genomic coordinates of the SI, SD, CL and CI domains (mm9)
chr	start	end	RT class
chrX	5200000	5600000	CL
chrX	5600000	6000000	CL
chrX	6000000	6400000	CL
chrX	6400000	6800000	CL
chrX	6800000	7200000	SD
chrX	7200000	7600000	SD
chrX	7600000	8000000	SD
chrX	8000000	8400000	CL
chrX	8400000	8800000	CL
chrX	8800000	9200000	CL
chrX	9200000	9600000	CL
chrX	9600000	10000000	CL
chrX	10000000	10400000	SD
chrX	10400000	10800000	SD
chrX	10800000	11200000	SD
chrX	11200000	11600000	SD
chrX	11600000	12000000	SD
chrX	12000000	12400000	SD
chrX	12400000	12800000	SD
chrX	12800000	13200000	SD
chrX	13200000	13600000	CL
chrX	13600000	14000000	CL
chrX	14000000	14400000	CL
chrX	14400000	14800000	CL
chrX	14800000	15200000	CL
chrX	15200000	15600000	CL
chrX	15600000	16000000	CL
chrX	16000000	16400000	CL
chrX	16400000	16800000	CL
chrX	16800000	17200000	CL
chrX	17200000	17600000	CL
chrX	17600000	18000000	CL
chrX	18000000	18400000	CL
chrX	18400000	18800000	CL
chrX	18800000	19200000	CL
chrX	19200000	19600000	CL
chrX	19600000	20000000	SI
chrX	20000000	20400000	SD
chrX	20400000	20800000	SI
chrX	20800000	21200000	CL
chrX	21200000	21600000	CL
chrX	21600000	22000000	CL
chrX	22000000	22400000	CL
chrX	22400000	22800000	CL
chrX	22800000	23200000	CL
chrX	23200000	23600000	CL
chrX	32000000	32400000	CL
chrX	33200000	33600000	CL
chrX	33600000	34000000	SD
chrX	34000000	34400000	SD
chrX	34400000	34800000	SD
chrX	35200000	35600000	CL
chrX	35600000	36000000	SI
chrX	36000000	36400000	SI
chrX	36400000	36800000	CL
chrX	36800000	37200000	CL
chrX	37200000	37600000	CL
chrX	37600000	38000000	CL
chrX	38000000	38400000	CL
chrX	38400000	38800000	CL
chrX	38800000	39200000	CL
chrX	39200000	39600000	SD
chrX	39600000	40000000	CL
chrX	40000000	40400000	CL
chrX	40400000	40800000	CL
chrX	40800000	41200000	CL
chrX	41200000	41600000	CL
chrX	41600000	42000000	CL
chrX	42000000	42400000	CL
chrX	42400000	42800000	CL
chrX	42800000	43200000	CL
chrX	43200000	43600000	CL
chrX	43600000	44000000	CL
chrX	44000000	44400000	CL
chrX	44400000	44800000	CL
chrX	44800000	45200000	CL
chrX	45200000	45600000	SI
chrX	45600000	46000000	SI
chrX	46000000	46400000	SI
chrX	46400000	46800000	CL
chrX	46800000	47200000	CL
chrX	47200000	47600000	CL
chrX	47600000	48000000	CL
chrX	48000000	48400000	CL
chrX	48400000	48800000	CL
chrX	48800000	49200000	CL
chrX	49200000	49600000	SI
chrX	49600000	50000000	SI
chrX	50000000	50400000	SI
chrX	50400000	50800000	SI
chrX	50800000	51200000	SI
chrX	51200000	51600000	CL
chrX	53200000	53600000	CL
chrX	53600000	54000000	SI
chrX	54000000	54400000	CL
chrX	54400000	54800000	CL
chrX	54800000	55200000	CL
chrX	55200000	55600000	SI
chrX	55600000	56000000	CL
chrX	56000000	56400000	CL
chrX	56400000	56800000	CL
chrX	56800000	57200000	CL
chrX	57200000	57600000	SI
chrX	57600000	58000000	SI
chrX	58000000	58400000	CL
chrX	58400000	58800000	CL
chrX	58800000	59200000	CL
chrX	59200000	59600000	CL
chrX	59600000	60000000	CL
chrX	60400000	60800000	CL
chrX	60800000	61200000	CL
chrX	61200000	61600000	CL
chrX	61600000	62000000	CL
chrX	63200000	63600000	CL
chrX	63600000	64000000	CL
chrX	64000000	64400000	CL
chrX	64400000	64800000	CL
chrX	64800000	65200000	CL
chrX	65200000	65600000	CL
chrX	65600000	66000000	SI
chrX	66000000	66400000	CL
chrX	66400000	66800000	CL
chrX	66800000	67200000	CL
chrX	67200000	67600000	CL
chrX	67600000	68000000	CL
chrX	68000000	68400000	CL
chrX	68400000	68800000	SI
chrX	68800000	69200000	CL
chrX	69200000	69600000	CL
chrX	69600000	70000000	CL
chrX	70000000	70400000	SI
chrX	70400000	70800000	SD
chrX	70800000	71200000	SD
chrX	71200000	71600000	SD
chrX	71600000	72000000	SD
chrX	72000000	72400000	SI
chrX	72400000	72800000	SI
chrX	72800000	73200000	SI
chrX	73200000	73600000	CL
chrX	73600000	74000000	CL
chrX	74000000	74400000	CL
chrX	74400000	74800000	SI
chrX	74800000	75200000	SI
chrX	75200000	75600000	CL
chrX	75600000	76000000	CL
chrX	76400000	76800000	CL
chrX	76800000	77200000	CL
chrX	77200000	77600000	CL
chrX	77600000	78000000	CL
chrX	78000000	78400000	CL
chrX	78400000	78800000	CL
chrX	78800000	79200000	CL
chrX	79600000	80000000	CL
chrX	80000000	80400000	CL
chrX	80400000	80800000	CL
chrX	80800000	81200000	CL
chrX	81200000	81600000	CL
chrX	81600000	82000000	CL
chrX	82000000	82400000	CL
chrX	82400000	82800000	CL
chrX	82800000	83200000	CL
chrX	83200000	83600000	CL
chrX	83600000	84000000	CL
chrX	84000000	84400000	CL
chrX	84400000	84800000	CL
chrX	84800000	85200000	CL
chrX	85200000	85600000	CL
chrX	85600000	86000000	CL
chrX	86000000	86400000	CL
chrX	88000000	88400000	CL
chrX	89600000	90000000	CL
chrX	90000000	90400000	CL
chrX	90400000	90800000	SI
chrX	90800000	91200000	SI
chrX	91200000	91600000	SD
chrX	91600000	92000000	SD
chrX	92000000	92400000	CL
chrX	92400000	92800000	CL
chrX	92800000	93200000	SI
chrX	93200000	93600000	CL
chrX	93600000	94000000	CL
chrX	94000000	94400000	CL
chrX	94400000	94800000	CL
chrX	94800000	95200000	CL
chrX	95200000	95600000	CL
chrX	95600000	96000000	CL
chrX	96000000	96400000	SI
chrX	96400000	96800000	SI
chrX	96800000	97200000	SI
chrX	97200000	97600000	CL
chrX	97600000	98000000	SD
chrX	98000000	98400000	SD
chrX	98400000	98800000	SD
chrX	98800000	99200000	SD
chrX	99200000	99600000	SD
chrX	99600000	100000000	SD
chrX	100000000	100400000	SI
chrX	100400000	100800000	CE
chrX	100800000	101200000	CE
chrX	101200000	101600000	SI
chrX	101600000	102000000	SI
chrX	102000000	102400000	SI
chrX	102400000	102800000	CL
chrX	102800000	103200000	SD
chrX	103200000	103600000	SD
chrX	103600000	104000000	CL
chrX	104000000	104400000	CL
chrX	104400000	104800000	CL
chrX	104800000	105200000	CL
chrX	105200000	105600000	CL
chrX	105600000	106000000	CL
chrX	106000000	106400000	CL
chrX	106400000	106800000	CL
chrX	106800000	107200000	CL
chrX	107200000	107600000	CL
chrX	107600000	108000000	CL
chrX	108000000	108400000	CL
chrX	108400000	108800000	CL
chrX	108800000	109200000	CL
chrX	109200000	109600000	CL
chrX	109600000	110000000	CL
chrX	110000000	110400000	CL
chrX	110400000	110800000	CL
chrX	110800000	111200000	CL
chrX	111200000	111600000	CL
chrX	113600000	114000000	CL
chrX	114000000	114400000	CL
chrX	114400000	114800000	CL
chrX	114800000	115200000	CL
chrX	115600000	116000000	CL
chrX	117200000	117600000	CL
chrX	118000000	118400000	CL
chrX	119600000	120000000	CL
chrX	123600000	124000000	CL
chrX	125600000	126000000	CL
chrX	126000000	126400000	SI
chrX	126400000	126800000	CL
chrX	126800000	127200000	SI
chrX	127200000	127600000	CL
chrX	127600000	128000000	CL
chrX	128000000	128400000	CL
chrX	128400000	128800000	CL
chrX	128800000	129200000	CL
chrX	129200000	129600000	CL
chrX	129600000	130000000	CL
chrX	130000000	130400000	CL
chrX	130400000	130800000	SI
chrX	130800000	131200000	SI
chrX	131200000	131600000	SI
chrX	131600000	132000000	CL
chrX	132000000	132400000	SI
chrX	132400000	132800000	SI
chrX	132800000	133200000	SI
chrX	133200000	133600000	SI
chrX	133600000	134000000	CL
chrX	134000000	134400000	CL
chrX	134400000	134800000	CL
chrX	134800000	135200000	CL
chrX	135200000	135600000	CL
chrX	135600000	136000000	SI
chrX	136000000	136400000	SI
chrX	136400000	136800000	SI
chrX	136800000	137200000	SI
chrX	137200000	137600000	CL
chrX	137600000	138000000	CL
chrX	138000000	138400000	CL
chrX	138400000	138800000	CL
chrX	138800000	139200000	SI
chrX	139200000	139600000	CL
chrX	139600000	140000000	CL
chrX	140000000	140400000	CL
chrX	140400000	140800000	SI
chrX	140800000	141200000	SI
chrX	141200000	141600000	CL
chrX	141600000	142000000	CL
chrX	142000000	142400000	CL
chrX	142400000	142800000	CL
chrX	142800000	143200000	CL
chrX	143200000	143600000	CL
chrX	143600000	144000000	CL
chrX	144000000	144400000	CL
chrX	146400000	146800000	CL
chrX	146800000	147200000	SI
chrX	147200000	147600000	SI
chrX	147600000	148000000	SI
chrX	148000000	148400000	SD
chrX	148400000	148800000	SD
chrX	148800000	149200000	SI
chrX	149200000	149600000	SI
chrX	149600000	150000000	SI
chrX	150000000	150400000	SI
chrX	150400000	150800000	CL
chrX	150800000	151200000	CL
chrX	151200000	151600000	CL
chrX	151600000	152000000	SI
chrX	152000000	152400000	CL
chrX	152400000	152800000	CL
chrX	152800000	153200000	CL
chrX	153200000	153600000	CL
chrX	153600000	154000000	SI
chrX	154000000	154400000	SI
chrX	154400000	154800000	CL
chrX	154800000	155200000	CL
chrX	155200000	155600000	CL
chrX	155600000	156000000	SI
chrX	156000000	156400000	SI
chrX	156400000	156800000	SI
chrX	156800000	157200000	SI
chrX	157200000	157600000	CL
chrX	157600000	158000000	CL
chrX	158000000	158400000	CL
chrX	158400000	158800000	CL
chrX	158800000	159200000	SI
chrX	159200000	159600000	SI
chrX	159600000	160000000	CL
chrX	160000000	160400000	SI
chrX	160400000	160800000	SI
chrX	160800000	161200000	SI
chrX	161200000	161600000	CL
chrX	161600000	162000000	CL
chrX	162000000	162400000	SD
chrX	162400000	162800000	SD
chrX	162800000	163200000	SD
chrX	163200000	163600000	SD
chrX	163600000	164000000	CL
chrX	164000000	164400000	CL
chrX	164400000	164800000	CL
chrX	164800000	165200000	CL
chrX	165200000	165600000	CL
chrX	165600000	166000000	CL
chrX	166000000	166400000	CE

## Sheet: Table 2
Supplementary Table 2. List of sequencing experiments
	List of 4C-seq experiments and reads
	4C-seq sample	Original fastq reads	Fastq reads derived from B6 allele	Fastq reads derived from JF1 allele	B6/JF1 ratio
	WT JB4/EI7HZ2 mESCs Replicate 1, 4C-seq, VP20Mb	2780830	1027710	1039946	0.988234
	WT JB4/EI7HZ2 mESCs Replicate 2, 4C-seq, VP20Mb	3367319	1283663	1291279	0.994102
	SmcHD1-KO JB4/EI7HZ2 mESCs Replicate 1, 4C-seq, VP20Mb	2828448	1070815	1076735	0.994502
	SmcHD1-KO JB4/EI7HZ2 mESCs Replicate 2, 4C-seq, VP20Mb	3529373	1359859	1361433	0.998844
	WT JB4/EI7HZ2 Day 9 Replicate 1, 4C-seq, VP20Mb	7143731	2572518	3177066	0.809715
	WT JB4/EI7HZ2 Day 9 Replicate 2, 4C-seq, VP20Mb	6989919	2558931	3076786	0.83169
	SmcHD1-KO JB4/EI7HZ2 Day 9 Replicate 1, 4C-seq, VP20Mb	6776118	2486312	2941120	0.845362
	SmcHD1-KO JB4/EI7HZ2 Day 9 Replicate 2, 4C-seq, VP20Mb	8417658	2995870	3729241	0.803346
	WT JB4/EI7HZ2 NSCs Replicate 1, 4C-seq, VP20Mb	3920628	1539363	1688618	0.911611
	WT JB4/EI7HZ2 NSCs Replicate 2, 4C-seq, VP20Mb	2498143	981476	1073630	0.914166
	SmcHD1-KO JB4/EI7HZ2 NSCs Replicate 1, 4C-seq, VP20Mb	3328612	1274780	1350763	0.943748
	SmcHD1-KO JB4/EI7HZ2 NSCs Replicate 2, 4C-seq, VP20Mb	2684581	1091860	1133656	0.963132
	WT JB4/EI7HZ2 mESCs Replicate 1, 4C-seq, VP34Mb	3057952	1238627	1211783	1.02215
	WT JB4/EI7HZ2 mESCs Replicate 2, 4C-seq, VP34Mb	3014628	1243718	1231220	1.01015
	SmcHD1-KO JB4/EI7HZ2 mESCs Replicate 1, 4C-seq, VP34Mb	3214794	1277680	1247462	1.02422
	SmcHD1-KO JB4/EI7HZ2 mESCs Replicate 2, 4C-seq, VP34Mb	2992398	1269294	1253010	1.013
	WT JB4/EI7HZ2 Day 9 Replicate 1, 4C-seq, VP34Mb	7120510	2719517	3368656	0.8073
	WT JB4/EI7HZ2 Day 9 Replicate 2, 4C-seq, VP34Mb	6976762	2668779	3233992	0.825227
	SmcHD1-KO JB4/EI7HZ2 Day 9 Replicate 1, 4C-seq, VP34Mb	7217927	2853732	3301998	0.864244
	SmcHD1-KO JB4/EI7HZ2 Day 9 Replicate 2, 4C-seq, VP34Mb	6677829	2506181	3042412	0.823748
	WT JB4/EI7HZ2 NSCs Replicate 1, 4C-seq, VP34Mb	2495386	873912	1172919	0.745074
	WT JB4/EI7HZ2 NSCs Replicate 2, 4C-seq, VP34Mb	2975445	1167789	1447735	0.806632
	SmcHD1-KO JB4/EI7HZ2 NSCs Replicate 1, 4C-seq, VP34Mb	2532887	961049	1056688	0.909492
	SmcHD1-KO JB4/EI7HZ2 NSCs Replicate 2, 4C-seq, VP34Mb	2766422	1153070	1269070	0.908594
	WT JB4/EI7HZ2 mESCs Replicate 1, 4C-seq, VP45Mb	2335389	972542	960289	1.01276
	WT JB4/EI7HZ2 mESCs Replicate 2, 4C-seq, VP45Mb	3076436	1257919	1245511	1.00996
	SmcHD1-KO JB4/EI7HZ2 mESCs Replicate 1, 4C-seq, VP45Mb	2300248	956189	949842	1.00668
	SmcHD1-KO JB4/EI7HZ2 mESCs Replicate 2, 4C-seq, VP45Mb	3299117	1379040	1376724	1.00168
	WT JB4/EI7HZ2 Day 9 Replicate 1, 4C-seq, VP45Mb	5955743	2217601	2834142	0.782459
	WT JB4/EI7HZ2 Day 9 Replicate 2, 4C-seq, VP45Mb	5638973	2092360	2601054	0.804428
	SmcHD1-KO JB4/EI7HZ2 Day 9 Replicate 1, 4C-seq, VP45Mb	6563788	2475603	3020534	0.819591
	SmcHD1-KO JB4/EI7HZ2 Day 9 Replicate 2, 4C-seq, VP45Mb	4971082	1860461	2268992	0.81995
	WT JB4/EI7HZ2 NSCs Replicate 1, 4C-seq, VP45Mb	3180287	1262685	1474026	0.856623
	WT JB4/EI7HZ2 NSCs Replicate 2, 4C-seq, VP45Mb	4279180	704095	782960	0.899273
	SmcHD1-KO JB4/EI7HZ2 NSCs Replicate 1, 4C-seq, VP45Mb	3232609	1338730	1453005	0.921353
	SmcHD1-KO JB4/EI7HZ2 NSCs Replicate 2, 4C-seq, VP45Mb	4155946	739344	776313	0.952379
	WT JB4/EI7HZ2 mESCs Replicate 1, 4C-seq, VP56Mb	2933434	1031762	967986	1.06589
	WT JB4/EI7HZ2 mESCs Replicate 2, 4C-seq, VP56Mb	2468579	953789	894649	1.0661
	SmcHD1-KO JB4/EI7HZ2 mESCs Replicate 1, 4C-seq, VP56Mb	3332245	1227936	1151608	1.06628
	SmcHD1-KO JB4/EI7HZ2 mESCs Replicate 2, 4C-seq, VP56Mb	2538710	980516	923704	1.0615
	WT JB4/EI7HZ2 Day 9 Replicate 1, 4C-seq, VP56Mb	6666117	2472781	2621808	0.943159
	WT JB4/EI7HZ2 Day 9 Replicate 2, 4C-seq, VP56Mb	5120758	1932908	1953657	0.989379
	SmcHD1-KO JB4/EI7HZ2 Day 9 Replicate 1, 4C-seq, VP56Mb	5084317	1900088	1955879	0.971475
	SmcHD1-KO JB4/EI7HZ2 Day 9 Replicate 2, 4C-seq, VP56Mb	5372597	1927167	2060894	0.935112
	WT JB4/EI7HZ2 NSCs Replicate 1, 4C-seq, VP56Mb	3061634	1101332	1149490	0.958105
	WT JB4/EI7HZ2 NSCs Replicate 2, 4C-seq, VP56Mb	2106569	817678	781100	1.04683
	SmcHD1-KO JB4/EI7HZ2 NSCs Replicate 1, 4C-seq, VP56Mb	2874524	1144096	1000597	1.14341
	SmcHD1-KO JB4/EI7HZ2 NSCs Replicate 2, 4C-seq, VP56Mb	2223179	857157	795634	1.07733
	WT JB4/EI7HZ2 mESCs Replicate 1, 4C-seq, VP84Mb	2818405	1140829	1213832	0.939857
	WT JB4/EI7HZ2 mESCs Replicate 2, 4C-seq, VP84Mb	3081818	1262405	1332132	0.947658
	SmcHD1-KO JB4/EI7HZ2 mESCs Replicate 1, 4C-seq, VP84Mb	2742955	1104655	1145691	0.964182
	SmcHD1-KO JB4/EI7HZ2 mESCs Replicate 2, 4C-seq, VP84Mb	3519406	1455893	1515277	0.96081
	WT JB4/EI7HZ2 Day 9 Replicate 1, 4C-seq, VP84Mb	6412397	2807567	2743216	1.02346
	WT JB4/EI7HZ2 Day 9 Replicate 2, 4C-seq, VP84Mb	5175206	2287398	2301990	0.993661
	SmcHD1-KO JB4/EI7HZ2 Day 9 Replicate 1, 4C-seq, VP84Mb	6256889	2705532	2639452	1.02504
	SmcHD1-KO JB4/EI7HZ2 Day 9 Replicate 2, 4C-seq, VP84Mb	5422905	2221553	2207409	1.00641
	WT JB4/EI7HZ2 NSCs Replicate 1, 4C-seq, VP84Mb	2254852	966956	925728	1.04454
	WT JB4/EI7HZ2 NSCs Replicate 2, 4C-seq, VP84Mb	2143795	984350	905006	1.08767
	SmcHD1-KO JB4/EI7HZ2 NSCs Replicate 1, 4C-seq, VP84Mb	2394958	1033768	944037	1.09505
	SmcHD1-KO JB4/EI7HZ2 NSCs Replicate 2, 4C-seq, VP84Mb	2172263	1010544	905861	1.11556
	WT JB4/EI7HZ2 mESCs Replicate 1, 4C-seq, VP96Mb	2799254	1098239	1137051	0.965866
	WT JB4/EI7HZ2 mESCs Replicate 2, 4C-seq, VP96Mb	2150064	791406	807856	0.979637
	SmcHD1-KO JB4/EI7HZ2 mESCs Replicate 1, 4C-seq, VP96Mb	1970832	716689	739338	0.969366
	SmcHD1-KO JB4/EI7HZ2 mESCs Replicate 2, 4C-seq, VP96Mb	2494733	932067	952160	0.978897
	WT JB4/EI7HZ2 Day 9 Replicate 1, 4C-seq, VP96Mb	5339744	1751379	2548124	0.687321
	WT JB4/EI7HZ2 Day 9 Replicate 2, 4C-seq, VP96Mb	4079669	1335748	1798177	0.742835
	SmcHD1-KO JB4/EI7HZ2 Day 9 Replicate 1, 4C-seq, VP96Mb	3943160	1352119	1710657	0.790409
	SmcHD1-KO JB4/EI7HZ2 Day 9 Replicate 2, 4C-seq, VP96Mb	3719576	1268777	1629581	0.778591
	WT JB4/EI7HZ2 NSCs Replicate 1, 4C-seq, VP96Mb	1771151	519616	800851	0.64883
	WT JB4/EI7HZ2 NSCs Replicate 2, 4C-seq, VP96Mb	1460743	443276	624230	0.710116
	SmcHD1-KO JB4/EI7HZ2 NSCs Replicate 1, 4C-seq, VP96Mb	1454575	465095	630061	0.738175
	SmcHD1-KO JB4/EI7HZ2 NSCs Replicate 2, 4C-seq, VP96Mb	1430005	442530	615335	0.719169
	WT JB4/EI7HZ2 mESCs Replicate 1, 4C-seq, VP98Mb	3002388	1033124	1111091	0.929828
	WT JB4/EI7HZ2 mESCs Replicate 2, 4C-seq, VP98Mb	3242555	1083723	1162658	0.932108
	SmcHD1-KO JB4/EI7HZ2 mESCs Replicate 1, 4C-seq, VP98Mb	2947559	1027439	1100413	0.933685
	SmcHD1-KO JB4/EI7HZ2 mESCs Replicate 2, 4C-seq, VP98Mb	2737152	989413	1070519	0.924237
	WT JB4/EI7HZ2 Day 9 Replicate 1, 4C-seq, VP98Mb	6108467	2028592	2506802	0.809235
	WT JB4/EI7HZ2 Day 9 Replicate 2, 4C-seq, VP98Mb	5970688	2045093	2452364	0.833927
	SmcHD1-KO JB4/EI7HZ2 Day 9 Replicate 1, 4C-seq, VP98Mb	7097943	2341169	2690274	0.870234
	SmcHD1-KO JB4/EI7HZ2 Day 9 Replicate 2, 4C-seq, VP98Mb	6117404	2075185	2470932	0.839839
	WT JB4/EI7HZ2 NSCs Replicate 1, 4C-seq, VP98Mb	1739018	564864	639579	0.883181
	WT JB4/EI7HZ2 NSCs Replicate 2, 4C-seq, VP98Mb	2693108	1003851	1170001	0.857992
	SmcHD1-KO JB4/EI7HZ2 NSCs Replicate 1, 4C-seq, VP98Mb	1910565	655330	687100	0.953762
	SmcHD1-KO JB4/EI7HZ2 NSCs Replicate 2, 4C-seq, VP98Mb	2833354	1111306	1207975	0.919974
	WT JB4/EI7HZ2 mESCs Replicate 1, 4C-seq, VP100Mb	2487320	987267	931223	1.06018
	WT JB4/EI7HZ2 mESCs Replicate 2, 4C-seq, VP100Mb	2962804	1166691	1101030	1.05964
	SmcHD1-KO JB4/EI7HZ2 mESCs Replicate 1, 4C-seq, VP100Mb	2569262	1022585	976119	1.0476
	SmcHD1-KO JB4/EI7HZ2 mESCs Replicate 2, 4C-seq, VP100Mb	3367905	1318848	1240027	1.06356
	WT JB4/EI7HZ2 Day 9 Replicate 1, 4C-seq, VP100Mb	5870701	2237446	2384936	0.938158
	WT JB4/EI7HZ2 Day 9 Replicate 2, 4C-seq, VP100Mb	5921256	2217351	2392248	0.92689
	SmcHD1-KO JB4/EI7HZ2 Day 9 Replicate 1, 4C-seq, VP100Mb	5822184	2255140	2388496	0.944167
	SmcHD1-KO JB4/EI7HZ2 Day 9 Replicate 2, 4C-seq, VP100Mb	5657289	2154148	2240158	0.961605
	WT JB4/EI7HZ2 NSCs Replicate 1, 4C-seq, VP100Mb	5433175	2221015	2211843	1.00415
	WT JB4/EI7HZ2 NSCs Replicate 2, 4C-seq, VP100Mb	2778960	1093300	1111342	0.983766
	SmcHD1-KO JB4/EI7HZ2 NSCs Replicate 1, 4C-seq, VP100Mb	4539242	1859274	1801106	1.0323
	SmcHD1-KO JB4/EI7HZ2 NSCs Replicate 2, 4C-seq, VP100Mb	2313034	960103	957570	1.00265
	WT JB4/EI7HZ2 mESCs Replicate 1, 4C-seq, VP148Mb	3077253	1273562	1246964	1.02133
	WT JB4/EI7HZ2 mESCs Replicate 2, 4C-seq, VP148Mb	2872183	1218072	1166006	1.04465
	SmcHD1-KO JB4/EI7HZ2 mESCs Replicate 1, 4C-seq, VP148Mb	3427698	1392107	1378540	1.00984
	SmcHD1-KO JB4/EI7HZ2 mESCs Replicate 2, 4C-seq, VP148Mb	2647344	1111473	1077567	1.03147
	WT JB4/EI7HZ2 Day 9 Replicate 1, 4C-seq, VP148Mb	7592528	2839785	3489893	0.813717
	WT JB4/EI7HZ2 Day 9 Replicate 2, 4C-seq, VP148Mb	7091977	2632025	3220402	0.817297
	SmcHD1-KO JB4/EI7HZ2 Day 9 Replicate 1, 4C-seq, VP148Mb	8026832	3180870	3638292	0.874276
	SmcHD1-KO JB4/EI7HZ2 Day 9 Replicate 2, 4C-seq, VP148Mb	6465407	2502194	2964094	0.844168
	WT JB4/EI7HZ2 NSCs Replicate 1, 4C-seq, VP148Mb	5604051	2357185	2371720	0.993872
	WT JB4/EI7HZ2 NSCs Replicate 2, 4C-seq, VP148Mb	2906670	1161836	1379374	0.842292
	SmcHD1-KO JB4/EI7HZ2 NSCs Replicate 1, 4C-seq, VP148Mb	5610108	2366925	2443445	0.968684
	SmcHD1-KO JB4/EI7HZ2 NSCs Replicate 2, 4C-seq, VP148Mb	3141974	1303678	1420475	0.917776
	List of BrdU-IP experiments and reads
	BrdU-IP sample	Original fastq reads	Unique B6 reads after removing duplicates and mm9 blacklist	Unique JF1 reads after removing duplicates and mm9 blacklist	B6/JF1 ratio
	WT JB4/EI7HZ2 mESCs Replicate 1, BrdU-IP Early	4269843	788529	766280	1.02904
	WT JB4/EI7HZ2 mESCs Replicate 1, BrdU-IP Late	5469321	632420	626930	1.00876
	WT JB4/EI7HZ2 mESCs Replicate 2, BrdU-IP Early	4026972	751700	729412	1.03056
	WT JB4/EI7HZ2 mESCs Replicate 2, BrdU-IP Late	4635843	551353	544849	1.01194
	SmcHD1-KO JB4/EI7HZ2 mESCs Replicate 1, BrdU-IP Early	4003853	785621	755527	1.03983
	SmcHD1-KO JB4/EI7HZ2 mESCs Replicate 1, BrdU-IP Late	4538951	524245	508833	1.03029
	SmcHD1-KO JB4/EI7HZ2 mESCs Replicate 2, BrdU-IP Early	5220755	990721	955499	1.03686
	SmcHD1-KO JB4/EI7HZ2 mESCs Replicate 2, BrdU-IP Late	4903767	520754	507684	1.02574
	WT JB4/EI7HZ2 Day 7 Replicate 1, BrdU-IP Early	6085668	1000864	989297	1.01169
	WT JB4/EI7HZ2 Day 7 Replicate 1, BrdU-IP Late	5884365	771157	744604	1.03566
	WT JB4/EI7HZ2 Day 7 Replicate 2, BrdU-IP Early	4369161	769614	763373	1.00818
	WT JB4/EI7HZ2 Day 7 Replicate 2, BrdU-IP Late	4239015	596007	579022	1.02933
	WT JB4/EI7HZ2 Day 7 Replicate 3, BrdU-IP Early	6410414	714839	706344	1.01203
	WT JB4/EI7HZ2 Day 7 Replicate 3, BrdU-IP Late	4247618	382511	367468	1.04094
	SmcHD1-KO JB4/EI7HZ2 Day 7 Replicate 1, BrdU-IP Early	4702652	713951	699962	1.01999
	SmcHD1-KO JB4/EI7HZ2 Day 7 Replicate 1, BrdU-IP Late	3389732	400169	383979	1.04216
	SmcHD1-KO JB4/EI7HZ2 Day 7 Replicate 2, BrdU-IP Early	6503317	894402	877737	1.01899
	SmcHD1-KO JB4/EI7HZ2 Day 7 Replicate 2, BrdU-IP Late	3121848	363013	346722	1.04699
	SmcHD1-KO JB4/EI7HZ2 Day 7 Replicate 3, BrdU-IP Early	6419836	769843	753333	1.02192
	SmcHD1-KO JB4/EI7HZ2 Day 7 Replicate 3, BrdU-IP Late	4974215	519778	495540	1.04891
	WT JB4/EI7HZ2 Day 9 Replicate 1, BrdU-IP Early	5253369	723085	722153	1.00129
	WT JB4/EI7HZ2 Day 9 Replicate 1, BrdU-IP Late	6108308	561806	548795	1.02371
	WT JB4/EI7HZ2 Day 9 Replicate 2, BrdU-IP Early	6588615	961032	954470	1.00688
	WT JB4/EI7HZ2 Day 9 Replicate 2, BrdU-IP Late	5857395	673872	656313	1.02675
	WT JB4/EI7HZ2 Day 9 Replicate 3, BrdU-IP Early	4936115	813986	805442	1.01061
	WT JB4/EI7HZ2 Day 9 Replicate 3, BrdU-IP Late	8671100	869549	849580	1.0235
	SmcHD1-KO JB4/EI7HZ2 Day 9 Replicate 1, BrdU-IP Early	5170924	740603	721143	1.02698
	SmcHD1-KO JB4/EI7HZ2 Day 9 Replicate 1, BrdU-IP Late	4579410	466736	443689	1.05194
	SmcHD1-KO JB4/EI7HZ2 Day 9 Replicate 2, BrdU-IP Early	4386136	671604	655129	1.02515
	SmcHD1-KO JB4/EI7HZ2 Day 9 Replicate 2, BrdU-IP Late	6847133	840254	801219	1.04872
	SmcHD1-KO JB4/EI7HZ2 Day 9 Replicate 3, BrdU-IP Early	5463872	936178	915221	1.0229
	SmcHD1-KO JB4/EI7HZ2 Day 9 Replicate 3, BrdU-IP Late	4522764	726399	683425	1.06288
	WT JB4/EI7HZ2 NSCs Replicate 1, BrdU-IP Early	4166386	749797	734358	1.02102
	WT JB4/EI7HZ2 NSCs Replicate 1, BrdU-IP Late	5254756	705682	669976	1.05329
	WT JB4/EI7HZ2 NSCs Replicate 2, BrdU-IP Early	8474966	1398547	1360542	1.02793
	WT JB4/EI7HZ2 NSCs Replicate 2, BrdU-IP Late	8967598	1119989	1049689	1.06697
	SmcHD1-KO JB4/EI7HZ2 NSCs Replicate 1, BrdU-IP Early	4644820	913724	887641	1.02938
	SmcHD1-KO JB4/EI7HZ2 NSCs Replicate 1, BrdU-IP Late	4817681	675389	641128	1.05344
	SmcHD1-KO JB4/EI7HZ2 NSCs Replicate 2, BrdU-IP Early	8638403	1558135	1515262	1.02829
	SmcHD1-KO JB4/EI7HZ2 NSCs Replicate 2, BrdU-IP Late	9034977	1143355	1079308	1.05934
	BrdU-IP sample	Original fastq reads
	WT EpiSCs Replicate 1, BrdU-IP Early	3796706
	WTEpiSCs Replicate 1, BrdU-IP Late	4228625
	WT EpiSCs Replicate 2, BrdU-IP Early	4199979
	WT EpiSCs Replicate 2, BrdU-IP Late	4625728
	WT B6 MEFs Replicate 1, BrdU-IP Early	3010898
	WT B6 MEFs Replicate 1, BrdU-IP Late	2981248
	BrdU-IP sample	Original fastq reads	Unique phase-1 reads after removing duplicates and blacklist	Unique phase-2 reads after removing duplicates and blacklist	phase 1/phase 2 ratio
	hTERT-RPE1 Replicate 1, BrdU-IP Early	7980208	133398	133406	0.99994
	hTERT-RPE1 Replicate 1, BrdU-IP Late	6487043	110876	110965	0.999198
	hTERT-RPE1 Replicate 2, BrdU-IP Early	6976638	115567	115407	1.00139
	hTERT-RPE1 Replicate 2, BrdU-IP Late	6627267	107093	105951	1.01078
	List of scRepli-seq experiments and reads
	scRepli-seq sample	Original fastq reads	Unique B6 reads after removing duplicates and mm9 blacklist	Unique JF1 reads after removing duplicates and mm9 blacklist	B6/JF1 ratio
	WT JB4/EI7HZ2 NSCs, scRepli-seq, G1 001	3659944	533807	509227	1.04827
	WT JB4/EI7HZ2 NSCs, scRepli-seq, G1 002	4450316	519758	490850	1.05889
	WT JB4/EI7HZ2 NSCs, scRepli-seq, G1 003	3404804	462375	437271	1.05741
	WT JB4/EI7HZ2 NSCs, scRepli-seq, G1 004	3681502	491358	466899	1.05239
	WT JB4/EI7HZ2 NSCs, scRepli-seq, S 001	3821050	512605	500783	1.02361
	WT JB4/EI7HZ2 NSCs, scRepli-seq, S 002	4182791	531408	505230	1.05181
	WT JB4/EI7HZ2 NSCs, scRepli-seq, S 003	3071384	421619	401306	1.05062
	WT JB4/EI7HZ2 NSCs, scRepli-seq, S 004	3024827	439431	414426	1.06034
	WT JB4/EI7HZ2 NSCs, scRepli-seq, S 005	5159506	635291	617588	1.02866
	WT JB4/EI7HZ2 NSCs, scRepli-seq, S 006	3779237	505691	473234	1.06859
	WT JB4/EI7HZ2 NSCs, scRepli-seq, S 007	3664832	504975	491147	1.02815
	WT JB4/EI7HZ2 NSCs, scRepli-seq, S 008	4059570	538168	528168	1.01893
	WT JB4/EI7HZ2 NSCs, scRepli-seq, S 009	3143212	448389	439064	1.02124
	WT JB4/EI7HZ2 NSCs, scRepli-seq, S 010	3150546	473704	442415	1.07072
	WT JB4/EI7HZ2 NSCs, scRepli-seq, S 011	4444476	561358	523638	1.07203
	WT JB4/EI7HZ2 NSCs, scRepli-seq, S 012	5371248	744076	733901	1.01386
	WT JB4/EI7HZ2 NSCs, scRepli-seq, S 013	3403580	516891	513013	1.00756
	WT JB4/EI7HZ2 NSCs, scRepli-seq, S 014	3412972	498051	469852	1.06002
	WT JB4/EI7HZ2 NSCs, scRepli-seq, S 015	2925467	434432	427543	1.01611
	WT JB4/EI7HZ2 NSCs, scRepli-seq, S 016	3551604	520064	518156	1.00368
	WT JB4/EI7HZ2 NSCs, scRepli-seq, S 017	3034798	456149	454709	1.00317
	WT JB4/EI7HZ2 NSCs, scRepli-seq, S 018	3679214	498378	513058	0.971387
	WT JB4/EI7HZ2 NSCs, scRepli-seq, S 019	3419290	518213	509939	1.01623
	WT JB4/EI7HZ2 NSCs, scRepli-seq, S 020	4225126	579962	573375	1.01149
	WT JB4/EI7HZ2 NSCs, scRepli-seq, S 021	4213781	599902	575173	1.04299
	WT JB4/EI7HZ2 NSCs, scRepli-seq, S 022	5753541	815728	802981	1.01587
	WT JB4/EI7HZ2 NSCs, scRepli-seq, S 023	3295293	487441	484663	1.00573
	WT JB4/EI7HZ2 NSCs, scRepli-seq, S 024	3801735	588966	582570	1.01098
	WT JB4/EI7HZ2 NSCs, scRepli-seq, S 025	3592964	528357	505558	1.0451
	WT JB4/EI7HZ2 NSCs, scRepli-seq, S 026	3716376	579814	545352	1.06319
	WT JB4/EI7HZ2 NSCs, scRepli-seq, S 027	3759719	543438	519775	1.04553
	WT JB4/EI7HZ2 NSCs, scRepli-seq, S 028	3454894	501892	484868	1.03511
	WT JB4/EI7HZ2 NSCs, scRepli-seq, S 029	3485867	512870	500337	1.02505
	WT JB4/EI7HZ2 NSCs, scRepli-seq, S 030	3396396	552827	545402	1.01361
	WT JB4/EI7HZ2 NSCs, scRepli-seq, S 031	3328320	498053	473818	1.05115
	WT JB4/EI7HZ2 NSCs, scRepli-seq, S 032	3980745	574031	542245	1.05862
	WT JB4/EI7HZ2 NSCs, scRepli-seq, S 033	2990159	464071	439714	1.05539
	WT JB4/EI7HZ2 NSCs, scRepli-seq, S 034	3209607	497251	473436	1.0503
	WT JB4/EI7HZ2 NSCs, scRepli-seq, S 035	4185064	631114	625702	1.00865
	WT JB4/EI7HZ2 NSCs, scRepli-seq, S 036	5115538	795557	769505	1.03386
	WT JB4/EI7HZ2 NSCs, scRepli-seq, S 037	3687568	528059	502418	1.05104
	WT JB4/EI7HZ2 NSCs, scRepli-seq, S 038	3803479	563650	540731	1.04239
	WT JB4/EI7HZ2 NSCs, scRepli-seq, S 039	6079317	950124	900403	1.05522
	WT JB4/EI7HZ2 NSCs, scRepli-seq, S 040	4026075	645612	633645	1.01889
	WT JB4/EI7HZ2 NSCs, scRepli-seq, S 041	4441170	683601	646819	1.05687
	WT JB4/EI7HZ2 NSCs, scRepli-seq, S 042	3735216	643191	634838	1.01316
	WT JB4/EI7HZ2 NSCs, scRepli-seq, S 043	3481731	584059	558277	1.04618
	WT JB4/EI7HZ2 NSCs, scRepli-seq, S 044	3599296	551872	533249	1.03492
	WT JB4/EI7HZ2 NSCs, scRepli-seq, S 045	3510669	514753	511151	1.00705
	WT JB4/EI7HZ2 NSCs, scRepli-seq, S 046	3560309	548615	538050	1.01964
	WT JB4/EI7HZ2 NSCs, scRepli-seq, S 047	5115753	745222	738491	1.00911
	WT JB4/EI7HZ2 NSCs, scRepli-seq, S 048	3219486	522027	499868	1.04433
	WT JB4/EI7HZ2 NSCs, scRepli-seq, S 049	4620247	723494	716212	1.01017
	WT JB4/EI7HZ2 NSCs, scRepli-seq, S 050	4518231	757854	745017	1.01723
	WT JB4/EI7HZ2 NSCs, scRepli-seq, S 051	4962978	784071	738872	1.06117
	WT JB4/EI7HZ2 NSCs, scRepli-seq, S 052	3159937	533342	505260	1.05558
	WT JB4/EI7HZ2 NSCs, scRepli-seq, S 053	4426143	733329	719308	1.01949
	WT JB4/EI7HZ2 NSCs, scRepli-seq, S 054	5348990	717556	721193	0.994957
	WT JB4/EI7HZ2 NSCs, scRepli-seq, S 055	5218305	744856	710108	1.04893
	WT JB4/EI7HZ2 NSCs, scRepli-seq, S 056	5410703	874017	858065	1.01859
	WT JB4/EI7HZ2 NSCs, scRepli-seq, S 057	2997120	515406	504482	1.02165
	WT JB4/EI7HZ2 NSCs, scRepli-seq, S 058	3648060	576120	550175	1.04716
	WT JB4/EI7HZ2 NSCs, scRepli-seq, S 059	4221995	645311	631642	1.02164
	WT JB4/EI7HZ2 NSCs, scRepli-seq, S 060	4983389	727873	715451	1.01736
	WT JB4/EI7HZ2 NSCs, scRepli-seq, S 061	4051748	649764	643581	1.00961
	WT JB4/EI7HZ2 NSCs, scRepli-seq, S 062	3930259	609194	597883	1.01892
	WT JB4/EI7HZ2 NSCs, scRepli-seq, S 063	3499879	556475	544469	1.02205
	WT JB4/EI7HZ2 NSCs, scRepli-seq, S 064	5271277	836530	804649	1.03962
	WT JB4/EI7HZ2 NSCs, scRepli-seq, S 065	4497722	706736	692984	1.01984
	WT JB4/EI7HZ2 NSCs, scRepli-seq, S 066	3534767	554769	530082	1.04657
	WT JB4/EI7HZ2 NSCs, scRepli-seq, S 067	4149114	681545	675124	1.00951
	WT JB4/EI7HZ2 NSCs, scRepli-seq, S 068	5445366	798988	755729	1.05724
	WT JB4/EI7HZ2 NSCs, scRepli-seq, S 069	4046922	653748	636919	1.02642
	WT JB4/EI7HZ2 NSCs, scRepli-seq, S 070	3397344	508541	477853	1.06422
	WT JB4/EI7HZ2 NSCs, scRepli-seq, S 071	5447938	631999	618464	1.02188
	WT JB4/EI7HZ2 NSCs, scRepli-seq, S 072	4265147	627032	593354	1.05676
	WT JB4/EI7HZ2 NSCs, scRepli-seq, S 073	4422446	699641	665400	1.05146
	WT JB4/EI7HZ2 NSCs, scRepli-seq, S 074	3918633	620756	590313	1.05157
	WT JB4/EI7HZ2 NSCs, scRepli-seq, S 075	4114897	626319	590829	1.06007
	WT JB4/EI7HZ2 NSCs, scRepli-seq, S 076	4444984	653321	615623	1.06124
	WT JB4/EI7HZ2 NSCs, scRepli-seq, S 077	2993328	481251	474337	1.01458
	WT JB4/EI7HZ2 NSCs, scRepli-seq, S 078	3688963	563826	550960	1.02335
	WT JB4/EI7HZ2 NSCs, scRepli-seq, S 079	4603442	721145	708117	1.0184
	WT JB4/EI7HZ2 NSCs, scRepli-seq, S 080	4411827	661110	639510	1.03378
	WT JB4/EI7HZ2 NSCs, scRepli-seq, S 081	3529954	579898	574633	1.00916
	WT JB4/EI7HZ2 NSCs, scRepli-seq, S 082	6041562	782445	762181	1.02659
	WT JB4/EI7HZ2 NSCs, scRepli-seq, S 083	4910825	725029	712888	1.01703
	WT JB4/EI7HZ2 NSCs, scRepli-seq, S 084	4133787	637551	602700	1.05782
	WT JB4/EI7HZ2 NSCs, scRepli-seq, S 085	5386408	858704	847914	1.01273
	WT JB4/EI7HZ2 NSCs, scRepli-seq, S 086	2929512	465537	459885	1.01229
	WT JB4/EI7HZ2 NSCs, scRepli-seq, S 087	5540494	825824	779749	1.05909
	WT JB4/EI7HZ2 NSCs, scRepli-seq, S 088	5031028	708341	669316	1.05831
	WT JB4/EI7HZ2 NSCs, scRepli-seq, S 089	3653674	562771	530939	1.05995
	WT JB4/EI7HZ2 NSCs, scRepli-seq, S 090	3861691	585338	564092	1.03766
	WT JB4/EI7HZ2 NSCs, scRepli-seq, S 091	4213326	667628	630189	1.05941
	WT JB4/EI7HZ2 NSCs, scRepli-seq, S 092	4980883	629871	619660	1.01648
	WT JB4/EI7HZ2 NSCs, scRepli-seq, S 093	3029731	441664	419199	1.05359
	WT JB4/EI7HZ2 NSCs, scRepli-seq, S 094	4482415	691356	657321	1.05178
	SmcHD1-KO JB4/EI7HZ2 NSCs, scRepli-seq, G1 001	4022750	482807	467630	1.03246
	SmcHD1-KO JB4/EI7HZ2 NSCs, scRepli-seq, G1 002	3791879	489300	467857	1.04583
	SmcHD1-KO JB4/EI7HZ2 NSCs, scRepli-seq, G1 003	4308709	558901	536201	1.04233
	SmcHD1-KO JB4/EI7HZ2 NSCs, scRepli-seq, G1 004	5062852	664315	638665	1.04016
	SmcHD1-KO JB4/EI7HZ2 NSCs, scRepli-seq, S 001	6265177	705759	680607	1.03696
	SmcHD1-KO JB4/EI7HZ2 NSCs, scRepli-seq, S 002	6210159	739861	715622	1.03387
	SmcHD1-KO JB4/EI7HZ2 NSCs, scRepli-seq, S 003	6740409	758655	723869	1.04806
	SmcHD1-KO JB4/EI7HZ2 NSCs, scRepli-seq, S 004	5988723	641721	614465	1.04436
	SmcHD1-KO JB4/EI7HZ2 NSCs, scRepli-seq, S 005	6156325	761723	725523	1.0499
	SmcHD1-KO JB4/EI7HZ2 NSCs, scRepli-seq, S 006	5880456	737491	703957	1.04764
	SmcHD1-KO JB4/EI7HZ2 NSCs, scRepli-seq, S 007	4867869	621900	591289	1.05177
	SmcHD1-KO JB4/EI7HZ2 NSCs, scRepli-seq, S 008	5647374	691700	662384	1.04426
	SmcHD1-KO JB4/EI7HZ2 NSCs, scRepli-seq, S 009	6086467	744892	720925	1.03324
	SmcHD1-KO JB4/EI7HZ2 NSCs, scRepli-seq, S 010	4435009	579905	554078	1.04661
	SmcHD1-KO JB4/EI7HZ2 NSCs, scRepli-seq, S 011	6012148	715057	688681	1.0383
	SmcHD1-KO JB4/EI7HZ2 NSCs, scRepli-seq, S 012	4396222	579677	552566	1.04906
	SmcHD1-KO JB4/EI7HZ2 NSCs, scRepli-seq, S 013	5248501	710247	681490	1.0422
	SmcHD1-KO JB4/EI7HZ2 NSCs, scRepli-seq, S 014	4489901	579650	556017	1.0425
	SmcHD1-KO JB4/EI7HZ2 NSCs, scRepli-seq, S 015	6015354	751723	717936	1.04706
	SmcHD1-KO JB4/EI7HZ2 NSCs, scRepli-seq, S 016	6312683	748169	720797	1.03797
	SmcHD1-KO JB4/EI7HZ2 NSCs, scRepli-seq, S 017	4144453	540618	523109	1.03347
	SmcHD1-KO JB4/EI7HZ2 NSCs, scRepli-seq, S 018	6036238	781456	747834	1.04496
	SmcHD1-KO JB4/EI7HZ2 NSCs, scRepli-seq, S 019	5160681	646835	618349	1.04607
	SmcHD1-KO JB4/EI7HZ2 NSCs, scRepli-seq, S 020	8238440	908104	845967	1.07345
	SmcHD1-KO JB4/EI7HZ2 NSCs, scRepli-seq, S 021	4617308	656695	632789	1.03778
	SmcHD1-KO JB4/EI7HZ2 NSCs, scRepli-seq, S 022	6106629	782840	757677	1.03321
	SmcHD1-KO JB4/EI7HZ2 NSCs, scRepli-seq, S 023	4411944	610161	589890	1.03436
	SmcHD1-KO JB4/EI7HZ2 NSCs, scRepli-seq, S 024	5935737	766922	738093	1.03906
	SmcHD1-KO JB4/EI7HZ2 NSCs, scRepli-seq, S 025	5431788	715082	693358	1.03133
	SmcHD1-KO JB4/EI7HZ2 NSCs, scRepli-seq, S 026	6332777	795196	762570	1.04278
	SmcHD1-KO JB4/EI7HZ2 NSCs, scRepli-seq, S 027	5131398	758965	729149	1.04089
	SmcHD1-KO JB4/EI7HZ2 NSCs, scRepli-seq, S 028	6067040	839625	811322	1.03489
	SmcHD1-KO JB4/EI7HZ2 NSCs, scRepli-seq, S 029	4699924	724887	702740	1.03152
	SmcHD1-KO JB4/EI7HZ2 NSCs, scRepli-seq, S 030	5737455	862509	829690	1.03956
	SmcHD1-KO JB4/EI7HZ2 NSCs, scRepli-seq, S 031	6263233	818258	776182	1.05421
	SmcHD1-KO JB4/EI7HZ2 NSCs, scRepli-seq, S 032	4500025	647107	623344	1.03812
	SmcHD1-KO JB4/EI7HZ2 NSCs, scRepli-seq, S 033	6463981	940801	906913	1.03737
	SmcHD1-KO JB4/EI7HZ2 NSCs, scRepli-seq, S 034	5128423	768592	741026	1.0372
	SmcHD1-KO JB4/EI7HZ2 NSCs, scRepli-seq, S 035	4677207	657749	633039	1.03903
	SmcHD1-KO JB4/EI7HZ2 NSCs, scRepli-seq, S 036	5113498	722592	700689	1.03126
	SmcHD1-KO JB4/EI7HZ2 NSCs, scRepli-seq, S 037	5058223	726048	698802	1.03899
	SmcHD1-KO JB4/EI7HZ2 NSCs, scRepli-seq, S 038	4047605	641248	613833	1.04466
	SmcHD1-KO JB4/EI7HZ2 NSCs, scRepli-seq, S 039	5111949	786483	760576	1.03406
	SmcHD1-KO JB4/EI7HZ2 NSCs, scRepli-seq, S 040	4620673	730662	699135	1.04509
	SmcHD1-KO JB4/EI7HZ2 NSCs, scRepli-seq, S 041	4936163	739317	696032	1.06219
	SmcHD1-KO JB4/EI7HZ2 NSCs, scRepli-seq, S 042	5768439	804005	773795	1.03904
	SmcHD1-KO JB4/EI7HZ2 NSCs, scRepli-seq, S 043	5590154	820478	784743	1.04554
	SmcHD1-KO JB4/EI7HZ2 NSCs, scRepli-seq, S 044	5582528	770863	699363	1.10224
	SmcHD1-KO JB4/EI7HZ2 NSCs, scRepli-seq, S 045	5339660	722393	694132	1.04071
	SmcHD1-KO JB4/EI7HZ2 NSCs, scRepli-seq, S 046	4863154	730306	729053	1.00172
	SmcHD1-KO JB4/EI7HZ2 NSCs, scRepli-seq, S 047	5221009	671125	650554	1.03162
	SmcHD1-KO JB4/EI7HZ2 NSCs, scRepli-seq, S 048	6965480	869245	827763	1.05011
	SmcHD1-KO JB4/EI7HZ2 NSCs, scRepli-seq, S 049	4761398	723281	693020	1.04367
	SmcHD1-KO JB4/EI7HZ2 NSCs, scRepli-seq, S 050	5683518	780690	802033	0.973389
	SmcHD1-KO JB4/EI7HZ2 NSCs, scRepli-seq, S 051	4336434	730138	682689	1.0695
	SmcHD1-KO JB4/EI7HZ2 NSCs, scRepli-seq, S 052	5868273	768958	749528	1.02592
	SmcHD1-KO JB4/EI7HZ2 NSCs, scRepli-seq, S 053	6301440	776319	751225	1.0334
	SmcHD1-KO JB4/EI7HZ2 NSCs, scRepli-seq, S 054	5217633	697489	670160	1.04078
	SmcHD1-KO JB4/EI7HZ2 NSCs, scRepli-seq, S 055	4521664	674734	652011	1.03485
	SmcHD1-KO JB4/EI7HZ2 NSCs, scRepli-seq, S 056	4749787	753210	716647	1.05102
	SmcHD1-KO JB4/EI7HZ2 NSCs, scRepli-seq, S 057	5010078	757448	730050	1.03753
	SmcHD1-KO JB4/EI7HZ2 NSCs, scRepli-seq, S 058	4268955	642622	618313	1.03932
	SmcHD1-KO JB4/EI7HZ2 NSCs, scRepli-seq, S 059	4808870	747081	709295	1.05327
	SmcHD1-KO JB4/EI7HZ2 NSCs, scRepli-seq, S 060	6857698	931603	882530	1.0556
	SmcHD1-KO JB4/EI7HZ2 NSCs, scRepli-seq, S 061	5881092	841542	801376	1.05012
	SmcHD1-KO JB4/EI7HZ2 NSCs, scRepli-seq, S 062	5287768	763068	765006	0.997467
	SmcHD1-KO JB4/EI7HZ2 NSCs, scRepli-seq, S 063	5234100	749652	717558	1.04473
	SmcHD1-KO JB4/EI7HZ2 NSCs, scRepli-seq, S 064	5992293	846528	797466	1.06152
	SmcHD1-KO JB4/EI7HZ2 NSCs, scRepli-seq, S 065	7071102	937798	895269	1.0475
	SmcHD1-KO JB4/EI7HZ2 NSCs, scRepli-seq, S 066	7315817	929837	944821	0.984141
	SmcHD1-KO JB4/EI7HZ2 NSCs, scRepli-seq, S 067	6646585	1010235	972370	1.03894
	SmcHD1-KO JB4/EI7HZ2 NSCs, scRepli-seq, S 068	5819753	812609	777723	1.04486
	SmcHD1-KO JB4/EI7HZ2 NSCs, scRepli-seq, S 069	4466845	658469	629078	1.04672
	SmcHD1-KO JB4/EI7HZ2 NSCs, scRepli-seq, S 070	5591330	853324	815362	1.04656
	SmcHD1-KO JB4/EI7HZ2 NSCs, scRepli-seq, S 071	5859634	846454	810703	1.0441
	SmcHD1-KO JB4/EI7HZ2 NSCs, scRepli-seq, S 072	4772400	668263	639217	1.04544
	SmcHD1-KO JB4/EI7HZ2 NSCs, scRepli-seq, S 073	4877854	686960	656812	1.0459
	SmcHD1-KO JB4/EI7HZ2 NSCs, scRepli-seq, S 074	5684470	817302	780818	1.04673
	SmcHD1-KO JB4/EI7HZ2 NSCs, scRepli-seq, S 075	5231363	786508	746023	1.05427
	SmcHD1-KO JB4/EI7HZ2 NSCs, scRepli-seq, S 076	5559976	845873	817888	1.03422
	SmcHD1-KO JB4/EI7HZ2 NSCs, scRepli-seq, S 077	6973426	906730	869713	1.04256
	SmcHD1-KO JB4/EI7HZ2 NSCs, scRepli-seq, S 078	5633211	837315	802895	1.04287
	SmcHD1-KO JB4/EI7HZ2 NSCs, scRepli-seq, S 079	5247204	790600	759435	1.04104
	SmcHD1-KO JB4/EI7HZ2 NSCs, scRepli-seq, S 080	5468399	846275	807736	1.04771
	SmcHD1-KO JB4/EI7HZ2 NSCs, scRepli-seq, S 081	6221987	803203	764152	1.0511
	SmcHD1-KO JB4/EI7HZ2 NSCs, scRepli-seq, S 082	5331027	752894	721117	1.04407
	SmcHD1-KO JB4/EI7HZ2 NSCs, scRepli-seq, S 083	6205895	888757	853365	1.04147
	SmcHD1-KO JB4/EI7HZ2 NSCs, scRepli-seq, S 084	5096436	767590	695041	1.10438
	SmcHD1-KO JB4/EI7HZ2 NSCs, scRepli-seq, S 085	6053359	850739	807447	1.05362

## Sheet: Table 3
Supplementary Table 3. Percentage replication scores of scRepli-seq in wild-type and SmcHD1-mutant NSCs
	% Replication scores of B6 allele in WT NSCs
	Sample	File name	Haplotype-resolved % replication score of whole genome (excluding chrX and chr11)	total replicated bins in whole genome (excluding chrX and chr11)	total unreplicated bins in whole genome (excluding chrX and chr11)	total bins with zero in whole genome (excluding chrX and chr11)	Haplotype-resolved % replication score of chrX	total replicated bins on chrX	total unreplicated bins on chrX	total bins with zero on chrX	Haplotype-resolved % replication score of chr5	Haplotype-resolved % replication score of chr10	Haplotype-resolved % replication score of chr15	non-haplotype resolved % replication score of whole genome (excluding chrX)
	WT JB4/EI7HZ2 NSCs, scRepli-seq, S 001	WT_NSC_b6_001_DEP_01_072_09_2HMM_ranked_by_mm9_Repli-score.bedGraph	0.0343706	169	4748	1253	0.00288184	1	346	69	0.079646	0.079646	0.079646	0.0806336
	WT JB4/EI7HZ2 NSCs, scRepli-seq, S 002	WT_NSC_b6_002_DEP_01_072_27_2HMM_ranked_by_mm9_Repli-score.bedGraph	0.0850464	422	4540	1208	0.00576369	2	345	69	0.0825959	0.0825959	0.0825959	0.0968135
	WT JB4/EI7HZ2 NSCs, scRepli-seq, S 003	WT_NSC_b6_003_DEP_01_072_19_2HMM_ranked_by_mm9_Repli-score.bedGraph	0.0828295	411	4551	1208	0.00864553	3	344	69	0.103245	0.103245	0.103245	0.101544
	WT JB4/EI7HZ2 NSCs, scRepli-seq, S 004	WT_NSC_b6_004_DEP_01_072_11_2HMM_ranked_by_mm9_Repli-score.bedGraph	0.144498	717	4245	1208	0.0115274	4	343	69	0.168142	0.168142	0.168142	0.158484
	WT JB4/EI7HZ2 NSCs, scRepli-seq, S 005	WT_NSC_b6_005_DEP_01_072_28_2HMM_ranked_by_mm9_Repli-score.bedGraph	0.186013	915	4004	1251	0.0144092	5	342	69	0.135693	0.135693	0.135693	0.169514
	WT JB4/EI7HZ2 NSCs, scRepli-seq, S 006	WT_NSC_b6_006_DEP_01_072_10_2HMM_ranked_by_mm9_Repli-score.bedGraph	0.14208	705	4257	1208	0.00576369	2	345	69	0.153392	0.153392	0.153392	0.175009
	WT JB4/EI7HZ2 NSCs, scRepli-seq, S 007	WT_NSC_b6_007_DEP_01_072_20_2HMM_ranked_by_mm9_Repli-score.bedGraph	0.191909	944	3975	1251	0.00864553	3	344	69	0.138643	0.138643	0.138643	0.176841
	WT JB4/EI7HZ2 NSCs, scRepli-seq, S 008	WT_NSC_b6_008_DEP_01_072_26_2HMM_ranked_by_mm9_Repli-score.bedGraph	0.189211	933	3998	1239	0.00288184	1	346	69	0.244838	0.244838	0.244838	0.196866
	WT JB4/EI7HZ2 NSCs, scRepli-seq, S 009	WT_NSC_b6_009_DEP_01_072_18_2HMM_ranked_by_mm9_Repli-score.bedGraph	0.188197	928	4003	1239	0.00864553	3	344	69	0.230088	0.230088	0.230088	0.201375
	WT JB4/EI7HZ2 NSCs, scRepli-seq, S 010	WT_NSC_b6_010_DEP_01_072_23_2HMM_ranked_by_mm9_Repli-score.bedGraph	0.317614	1576	3386	1208	0.0115274	4	343	69	0.324484	0.324484	0.324484	0.324379
	WT JB4/EI7HZ2 NSCs, scRepli-seq, S 011	WT_NSC_b6_011_DEP_01_073_70_2HMM_ranked_by_mm9_Repli-score.bedGraph	0.322451	1600	3362	1208	0.00576369	2	345	69	0.312684	0.312684	0.312684	0.329779
	WT JB4/EI7HZ2 NSCs, scRepli-seq, S 012	WT_NSC_b6_012_DEP_01_073_69_2HMM_ranked_by_mm9_Repli-score.bedGraph	0.334757	1646	3271	1253	0.00864553	3	344	69	0.333333	0.333333	0.333333	0.333431
	WT JB4/EI7HZ2 NSCs, scRepli-seq, S 013	WT_NSC_b6_013_DEP_01_072_22_2HMM_ranked_by_mm9_Repli-score.bedGraph	0.337401	1659	3258	1253	0	0	347	69	0.324484	0.324484	0.324484	0.340282
	WT JB4/EI7HZ2 NSCs, scRepli-seq, S 014	WT_NSC_b6_014_DEP_01_072_14_2HMM_ranked_by_mm9_Repli-score.bedGraph	0.361749	1795	3167	1208	0.0144092	5	342	69	0.365782	0.365782	0.365782	0.361798
	WT JB4/EI7HZ2 NSCs, scRepli-seq, S 015	WT_NSC_b6_015_DEP_01_072_13_2HMM_ranked_by_mm9_Repli-score.bedGraph	0.384584	1891	3026	1253	0.00864553	3	344	69	0.40118	0.40118	0.40118	0.374649
	WT JB4/EI7HZ2 NSCs, scRepli-seq, S 016	WT_NSC_b6_016_DEP_01_072_25_2HMM_ranked_by_mm9_Repli-score.bedGraph	0.358755	1764	3153	1253	0.00576369	2	345	69	0.362832	0.362832	0.362832	0.375351
	WT JB4/EI7HZ2 NSCs, scRepli-seq, S 017	WT_NSC_b6_017_DEP_01_072_17_2HMM_ranked_by_mm9_Repli-score.bedGraph	0.360789	1774	3143	1253	0.00864553	3	344	69	0.353982	0.353982	0.353982	0.378579
	WT JB4/EI7HZ2 NSCs, scRepli-seq, S 018	WT_NSC_b6_018_DEP_01_072_15_2HMM_ranked_by_mm9_Repli-score.bedGraph	0.360703	1766	3130	1274	0.00864553	3	344	69	0.327434	0.327434	0.327434	0.38955
	WT JB4/EI7HZ2 NSCs, scRepli-seq, S 019	WT_NSC_b6_019_DEP_01_072_12_2HMM_ranked_by_mm9_Repli-score.bedGraph	0.407362	2003	2914	1253	0.0144092	5	342	69	0.383481	0.383481	0.383481	0.391106
	WT JB4/EI7HZ2 NSCs, scRepli-seq, S 020	WT_NSC_b6_020_DEP_01_072_76_2HMM_ranked_by_mm9_Repli-score.bedGraph	0.415836	2043	2870	1257	0.0317003	11	336	69	0.386431	0.386431	0.386431	0.397399
	WT JB4/EI7HZ2 NSCs, scRepli-seq, S 021	WT_NSC_b6_021_DEP_01_072_77_2HMM_ranked_by_mm9_Repli-score.bedGraph	0.394196	1956	3006	1208	0.0172911	6	341	69	0.412979	0.412979	0.412979	0.434168
	WT JB4/EI7HZ2 NSCs, scRepli-seq, S 022	WT_NSC_b6_022_DEP_01_072_29_2HMM_ranked_by_mm9_Repli-score.bedGraph	0.437284	2151	2768	1251	0.0345821	12	335	69	0.427729	0.427729	0.427729	0.441128
	WT JB4/EI7HZ2 NSCs, scRepli-seq, S 023	WT_NSC_b6_023_DEP_01_072_87_2HMM_ranked_by_mm9_Repli-score.bedGraph	0.438734	2177	2785	1208	0.0403458	14	333	69	0.421829	0.421829	0.421829	0.44213
	WT JB4/EI7HZ2 NSCs, scRepli-seq, S 024	WT_NSC_b6_024_DEP_01_072_21_2HMM_ranked_by_mm9_Repli-score.bedGraph	0.430779	2119	2800	1251	0.0230548	8	339	69	0.424779	0.424779	0.424779	0.446351
	WT JB4/EI7HZ2 NSCs, scRepli-seq, S 025	WT_NSC_b6_025_DEP_01_073_71_2HMM_ranked_by_mm9_Repli-score.bedGraph	0.443773	2202	2760	1208	0.0518732	18	329	69	0.451327	0.451327	0.451327	0.448859
	WT JB4/EI7HZ2 NSCs, scRepli-seq, S 026	WT_NSC_b6_026_DEP_01_072_75_2HMM_ranked_by_mm9_Repli-score.bedGraph	0.436719	2167	2795	1208	0.00576369	2	345	69	0.460177	0.460177	0.460177	0.454675
	WT JB4/EI7HZ2 NSCs, scRepli-seq, S 027	WT_NSC_b6_027_DEP_01_072_24_2HMM_ranked_by_mm9_Repli-score.bedGraph	0.444377	2205	2757	1208	0.0806916	28	319	69	0.460177	0.460177	0.460177	0.455377
	WT JB4/EI7HZ2 NSCs, scRepli-seq, S 028	WT_NSC_b6_028_DEP_01_072_67_2HMM_ranked_by_mm9_Repli-score.bedGraph	0.458283	2274	2688	1208	0.0115274	4	343	69	0.430678	0.430678	0.430678	0.464199
	WT JB4/EI7HZ2 NSCs, scRepli-seq, S 029	WT_NSC_b6_029_DEP_01_072_16_2HMM_ranked_by_mm9_Repli-score.bedGraph	0.441959	2193	2769	1208	0.0172911	6	341	69	0.451327	0.451327	0.451327	0.47163
	WT JB4/EI7HZ2 NSCs, scRepli-seq, S 030	WT_NSC_b6_030_DEP_01_072_79_2HMM_ranked_by_mm9_Repli-score.bedGraph	0.502542	2471	2446	1253	0.0403458	14	333	69	0.513274	0.513274	0.513274	0.500524
	WT JB4/EI7HZ2 NSCs, scRepli-seq, S 031	WT_NSC_b6_031_DEP_01_072_88_2HMM_ranked_by_mm9_Repli-score.bedGraph	0.538291	2671	2291	1208	0.0345821	12	335	69	0.516224	0.516224	0.516224	0.553958
	WT JB4/EI7HZ2 NSCs, scRepli-seq, S 032	WT_NSC_b6_032_DEP_01_072_65_2HMM_ranked_by_mm9_Repli-score.bedGraph	0.563684	2797	2165	1208	0.0634006	22	325	69	0.572271	0.572271	0.572271	0.578144
	WT JB4/EI7HZ2 NSCs, scRepli-seq, S 033	WT_NSC_b6_033_DEP_01_072_63_2HMM_ranked_by_mm9_Repli-score.bedGraph	0.61709	3062	1900	1208	0.0605187	21	326	69	0.578171	0.578171	0.578171	0.622723
	WT JB4/EI7HZ2 NSCs, scRepli-seq, S 034	WT_NSC_b6_034_DEP_01_072_73_2HMM_ranked_by_mm9_Repli-score.bedGraph	0.655179	3251	1711	1208	0.377522	131	216	69	0.584071	0.584071	0.584071	0.647333
	WT JB4/EI7HZ2 NSCs, scRepli-seq, S 035	WT_NSC_b6_035_DEP_01_072_74_2HMM_ranked_by_mm9_Repli-score.bedGraph	0.638194	3138	1779	1253	0.158501	55	292	69	0.584071	0.584071	0.584071	0.649692
	WT JB4/EI7HZ2 NSCs, scRepli-seq, S 036	WT_NSC_b6_036_DEP_01_072_58_2HMM_ranked_by_mm9_Repli-score.bedGraph	0.67896	3369	1593	1208	0.146974	51	296	69	0.660767	0.660767	0.660767	0.656799
	WT JB4/EI7HZ2 NSCs, scRepli-seq, S 037	WT_NSC_b6_037_DEP_01_072_64_2HMM_ranked_by_mm9_Repli-score.bedGraph	0.645909	3205	1757	1208	0.285303	99	248	69	0.569322	0.569322	0.569322	0.662192
	WT JB4/EI7HZ2 NSCs, scRepli-seq, S 038	WT_NSC_b6_038_DEP_01_072_85_2HMM_ranked_by_mm9_Repli-score.bedGraph	0.738412	3664	1298	1208	0.146974	51	296	69	0.758112	0.758112	0.758112	0.694082
	WT JB4/EI7HZ2 NSCs, scRepli-seq, S 039	WT_NSC_b6_039_DEP_01_072_53_2HMM_ranked_by_mm9_Repli-score.bedGraph	0.708988	3518	1444	1208	0.832853	289	58	69	0.722714	0.722714	0.722714	0.699031
	WT JB4/EI7HZ2 NSCs, scRepli-seq, S 040	WT_NSC_b6_040_DEP_01_072_89_2HMM_ranked_by_mm9_Repli-score.bedGraph	0.736831	3623	1294	1253	0.273775	95	252	69	0.687316	0.687316	0.687316	0.708461
	WT JB4/EI7HZ2 NSCs, scRepli-seq, S 041	WT_NSC_b6_041_DEP_01_072_92_2HMM_ranked_by_mm9_Repli-score.bedGraph	0.71181	3532	1430	1208	0.302594	105	242	69	0.690265	0.690265	0.690265	0.723633
	WT JB4/EI7HZ2 NSCs, scRepli-seq, S 042	WT_NSC_b6_042_DEP_01_073_60_2HMM_ranked_by_mm9_Repli-score.bedGraph	0.750356	3691	1228	1251	0.262248	91	256	69	0.719764	0.719764	0.719764	0.72394
	WT JB4/EI7HZ2 NSCs, scRepli-seq, S 043	WT_NSC_b6_043_DEP_01_072_90_2HMM_ranked_by_mm9_Repli-score.bedGraph	0.725715	3601	1361	1208	0.458213	159	188	69	0.722714	0.722714	0.722714	0.72418
	WT JB4/EI7HZ2 NSCs, scRepli-seq, S 044	WT_NSC_b6_044_DEP_01_072_69_2HMM_ranked_by_mm9_Repli-score.bedGraph	0.743413	3668	1266	1236	0.383285	133	214	69	0.746313	0.746313	0.746313	0.728263
	WT JB4/EI7HZ2 NSCs, scRepli-seq, S 045	WT_NSC_b6_045_DEP_01_072_82_2HMM_ranked_by_mm9_Repli-score.bedGraph	0.749644	3686	1231	1253	0.0979827	34	313	69	0.716814	0.716814	0.716814	0.729369
	WT JB4/EI7HZ2 NSCs, scRepli-seq, S 046	WT_NSC_b6_046_DEP_01_072_66_2HMM_ranked_by_mm9_Repli-score.bedGraph	0.741636	3680	1282	1208	0.461095	160	187	69	0.678466	0.678466	0.678466	0.731671
	WT JB4/EI7HZ2 NSCs, scRepli-seq, S 047	WT_NSC_b6_047_DEP_01_073_50_2HMM_ranked_by_mm9_Repli-score.bedGraph	0.741824	3652	1271	1247	0.544669	189	158	69	0.693215	0.693215	0.693215	0.735604
	WT JB4/EI7HZ2 NSCs, scRepli-seq, S 048	WT_NSC_b6_048_DEP_01_072_91_2HMM_ranked_by_mm9_Repli-score.bedGraph	0.716848	3557	1405	1208	0.106628	37	310	69	0.672566	0.672566	0.672566	0.739693
	WT JB4/EI7HZ2 NSCs, scRepli-seq, S 049	WT_NSC_b6_049_DEP_01_072_44_2HMM_ranked_by_mm9_Repli-score.bedGraph	0.765507	3764	1153	1253	0.414986	144	203	69	0.769912	0.769912	0.769912	0.746331
	WT JB4/EI7HZ2 NSCs, scRepli-seq, S 050	WT_NSC_b6_050_DEP_01_073_61_2HMM_ranked_by_mm9_Repli-score.bedGraph	0.778727	3829	1088	1253	0.501441	174	173	69	0.734513	0.734513	0.734513	0.754244
	WT JB4/EI7HZ2 NSCs, scRepli-seq, S 051	WT_NSC_b6_051_DEP_01_072_59_2HMM_ranked_by_mm9_Repli-score.bedGraph	0.766223	3802	1160	1208	0.827089	287	60	69	0.752212	0.752212	0.752212	0.764223
	WT JB4/EI7HZ2 NSCs, scRepli-seq, S 052	WT_NSC_b6_052_DEP_01_073_44_2HMM_ranked_by_mm9_Repli-score.bedGraph	0.773478	3838	1124	1208	0.622478	216	131	69	0.713864	0.713864	0.713864	0.77357
	WT JB4/EI7HZ2 NSCs, scRepli-seq, S 053	WT_NSC_b6_053_DEP_01_072_38_2HMM_ranked_by_mm9_Repli-score.bedGraph	0.818034	4019	894	1257	0.308357	107	240	69	0.778761	0.778761	0.778761	0.786556
	WT JB4/EI7HZ2 NSCs, scRepli-seq, S 054	WT_NSC_b6_054_DEP_01_073_42_2HMM_ranked_by_mm9_Repli-score.bedGraph	0.818182	4023	894	1253	0.236311	82	265	69	0.811209	0.811209	0.811209	0.790475
	WT JB4/EI7HZ2 NSCs, scRepli-seq, S 055	WT_NSC_b6_055_DEP_01_073_48_2HMM_ranked_by_mm9_Repli-score.bedGraph	0.791415	3927	1035	1208	0.158501	55	292	69	0.755162	0.755162	0.755162	0.795473
	WT JB4/EI7HZ2 NSCs, scRepli-seq, S 056	WT_NSC_b6_056_DEP_01_072_42_2HMM_ranked_by_mm9_Repli-score.bedGraph	0.8253	4058	859	1253	0.73487	255	92	69	0.825959	0.825959	0.825959	0.801611
	WT JB4/EI7HZ2 NSCs, scRepli-seq, S 057	WT_NSC_b6_057_DEP_01_073_64_2HMM_ranked_by_mm9_Repli-score.bedGraph	0.837294	4122	801	1247	0.668588	232	115	69	0.80826	0.80826	0.80826	0.808619
	WT JB4/EI7HZ2 NSCs, scRepli-seq, S 058	WT_NSC_b6_058_DEP_01_073_46_2HMM_ranked_by_mm9_Repli-score.bedGraph	0.816002	4049	913	1208	0.334294	116	231	69	0.775811	0.775811	0.775811	0.81251
	WT JB4/EI7HZ2 NSCs, scRepli-seq, S 059	WT_NSC_b6_059_DEP_01_072_51_2HMM_ranked_by_mm9_Repli-score.bedGraph	0.833028	4096	821	1253	0.838617	291	56	69	0.823009	0.823009	0.823009	0.81904
	WT JB4/EI7HZ2 NSCs, scRepli-seq, S 060	WT_NSC_b6_060_DEP_01_072_34_2HMM_ranked_by_mm9_Repli-score.bedGraph	0.846858	4164	753	1253	0.855908	297	50	69	0.811209	0.811209	0.811209	0.821625
	WT JB4/EI7HZ2 NSCs, scRepli-seq, S 061	WT_NSC_b6_061_DEP_01_073_51_2HMM_ranked_by_mm9_Repli-score.bedGraph	0.851535	4187	730	1253	0.608069	211	136	69	0.870206	0.870206	0.870206	0.825708
	WT JB4/EI7HZ2 NSCs, scRepli-seq, S 062	WT_NSC_b6_062_DEP_01_072_30_2HMM_ranked_by_mm9_Repli-score.bedGraph	0.841999	4178	784	1208	0.861671	299	48	69	0.80826	0.80826	0.80826	0.827207
	WT JB4/EI7HZ2 NSCs, scRepli-seq, S 063	WT_NSC_b6_063_DEP_01_072_50_2HMM_ranked_by_mm9_Repli-score.bedGraph	0.870096	4280	639	1251	0.896254	311	36	69	0.879056	0.879056	0.879056	0.839088
	WT JB4/EI7HZ2 NSCs, scRepli-seq, S 064	WT_NSC_b6_064_DEP_01_072_40_2HMM_ranked_by_mm9_Repli-score.bedGraph	0.873237	4333	629	1208	0.841499	292	55	69	0.858407	0.858407	0.858407	0.847674
	WT JB4/EI7HZ2 NSCs, scRepli-seq, S 065	WT_NSC_b6_065_DEP_01_072_45_2HMM_ranked_by_mm9_Repli-score.bedGraph	0.865217	4256	663	1251	0.89049	309	38	69	0.855457	0.855457	0.855457	0.848446
	WT JB4/EI7HZ2 NSCs, scRepli-seq, S 066	WT_NSC_b6_066_DEP_01_072_36_2HMM_ranked_by_mm9_Repli-score.bedGraph	0.836759	4152	810	1208	0.564841	196	151	69	0.834808	0.834808	0.834808	0.848504
	WT JB4/EI7HZ2 NSCs, scRepli-seq, S 067	WT_NSC_b6_067_DEP_01_072_41_2HMM_ranked_by_mm9_Repli-score.bedGraph	0.865826	4259	660	1251	0.740634	257	90	69	0.80826	0.80826	0.80826	0.857442
	WT JB4/EI7HZ2 NSCs, scRepli-seq, S 068	WT_NSC_b6_068_DEP_01_072_37_2HMM_ranked_by_mm9_Repli-score.bedGraph	0.862555	4280	682	1208	0.769452	267	80	69	0.843658	0.843658	0.843658	0.858069
	WT JB4/EI7HZ2 NSCs, scRepli-seq, S 069	WT_NSC_b6_069_DEP_01_072_46_2HMM_ranked_by_mm9_Repli-score.bedGraph	0.890165	4417	545	1208	1	347	0	69	0.867257	0.867257	0.867257	0.861189
	WT JB4/EI7HZ2 NSCs, scRepli-seq, S 070	WT_NSC_b6_070_DEP_01_073_43_2HMM_ranked_by_mm9_Repli-score.bedGraph	0.862958	4282	680	1208	0.965418	335	12	69	0.846608	0.846608	0.846608	0.861884
	WT JB4/EI7HZ2 NSCs, scRepli-seq, S 071	WT_NSC_b6_071_DEP_01_073_45_2HMM_ranked_by_mm9_Repli-score.bedGraph	0.934716	4596	321	1253	0.956772	332	15	69	0.873156	0.873156	0.873156	0.865751
	WT JB4/EI7HZ2 NSCs, scRepli-seq, S 072	WT_NSC_b6_072_DEP_01_072_35_2HMM_ranked_by_mm9_Repli-score.bedGraph	0.87243	4329	633	1208	0.881844	306	41	69	0.840708	0.840708	0.840708	0.869038
	WT JB4/EI7HZ2 NSCs, scRepli-seq, S 073	WT_NSC_b6_073_DEP_01_072_49_2HMM_ranked_by_mm9_Repli-score.bedGraph	0.880693	4370	592	1208	0.752161	261	86	69	0.861357	0.861357	0.861357	0.875638
	WT JB4/EI7HZ2 NSCs, scRepli-seq, S 074	WT_NSC_b6_074_DEP_01_072_54_2HMM_ranked_by_mm9_Repli-score.bedGraph	0.863563	4285	677	1208	0.881844	306	41	69	0.858407	0.858407	0.858407	0.878133
	WT JB4/EI7HZ2 NSCs, scRepli-seq, S 075	WT_NSC_b6_075_DEP_01_072_52_2HMM_ranked_by_mm9_Repli-score.bedGraph	0.886336	4398	564	1208	0.904899	314	33	69	0.876106	0.876106	0.876106	0.880337
	WT JB4/EI7HZ2 NSCs, scRepli-seq, S 076	WT_NSC_b6_076_DEP_01_073_54_2HMM_ranked_by_mm9_Repli-score.bedGraph	0.909512	4513	449	1208	0.904899	314	33	69	0.908555	0.908555	0.908555	0.883165
	WT JB4/EI7HZ2 NSCs, scRepli-seq, S 077	WT_NSC_b6_077_DEP_01_073_52_2HMM_ranked_by_mm9_Repli-score.bedGraph	0.917633	4512	405	1253	0.685879	238	109	69	0.914454	0.914454	0.914454	0.894359
	WT JB4/EI7HZ2 NSCs, scRepli-seq, S 078	WT_NSC_b6_078_DEP_01_072_32_2HMM_ranked_by_mm9_Repli-score.bedGraph	0.909498	4472	445	1253	0.997118	346	1	69	0.926254	0.926254	0.926254	0.8981
	WT JB4/EI7HZ2 NSCs, scRepli-seq, S 079	WT_NSC_b6_079_DEP_01_072_60_2HMM_ranked_by_mm9_Repli-score.bedGraph	0.916819	4508	409	1253	0.870317	302	45	69	0.882006	0.882006	0.882006	0.901494
	WT JB4/EI7HZ2 NSCs, scRepli-seq, S 080	WT_NSC_b6_080_DEP_01_073_63_2HMM_ranked_by_mm9_Repli-score.bedGraph	0.933696	4633	329	1208	0.878963	305	42	69	0.938053	0.938053	0.938053	0.905539
	WT JB4/EI7HZ2 NSCs, scRepli-seq, S 081	WT_NSC_b6_081_DEP_01_073_58_2HMM_ranked_by_mm9_Repli-score.bedGraph	0.918881	4531	400	1239	0.697406	242	105	69	0.896755	0.896755	0.896755	0.90647
	WT JB4/EI7HZ2 NSCs, scRepli-seq, S 082	WT_NSC_b6_082_DEP_01_073_47_2HMM_ranked_by_mm9_Repli-score.bedGraph	0.927395	4560	357	1253	0.959654	333	14	69	0.917404	0.917404	0.917404	0.906798
	WT JB4/EI7HZ2 NSCs, scRepli-seq, S 083	WT_NSC_b6_083_DEP_01_073_59_2HMM_ranked_by_mm9_Repli-score.bedGraph	0.926001	4555	364	1251	0.853026	296	51	69	0.920354	0.920354	0.920354	0.911818
	WT JB4/EI7HZ2 NSCs, scRepli-seq, S 084	WT_NSC_b6_084_DEP_01_072_56_2HMM_ranked_by_mm9_Repli-score.bedGraph	0.924023	4585	377	1208	0.804035	279	68	69	0.896755	0.896755	0.896755	0.920885
	WT JB4/EI7HZ2 NSCs, scRepli-seq, S 085	WT_NSC_b6_085_DEP_01_073_53_2HMM_ranked_by_mm9_Repli-score.bedGraph	0.952545	4697	234	1239	0.827089	287	60	69	0.976401	0.976401	0.976401	0.921922
	WT JB4/EI7HZ2 NSCs, scRepli-seq, S 086	WT_NSC_b6_086_DEP_01_073_57_2HMM_ranked_by_mm9_Repli-score.bedGraph	0.947347	4660	259	1251	0.841499	292	55	69	0.961652	0.961652	0.961652	0.92687
	WT JB4/EI7HZ2 NSCs, scRepli-seq, S 087	WT_NSC_b6_087_DEP_01_073_41_2HMM_ranked_by_mm9_Repli-score.bedGraph	0.94075	4668	294	1208	0.795389	276	71	69	0.911504	0.911504	0.911504	0.931952
	WT JB4/EI7HZ2 NSCs, scRepli-seq, S 088	WT_NSC_b6_088_DEP_01_073_55_2HMM_ranked_by_mm9_Repli-score.bedGraph	0.942967	4679	283	1208	1	347	0	69	0.902655	0.902655	0.902655	0.933563
	WT JB4/EI7HZ2 NSCs, scRepli-seq, S 089	WT_NSC_b6_089_DEP_01_072_33_2HMM_ranked_by_mm9_Repli-score.bedGraph	0.932285	4626	336	1208	0.976945	339	8	69	0.911504	0.911504	0.911504	0.936412
	WT JB4/EI7HZ2 NSCs, scRepli-seq, S 090	WT_NSC_b6_090_DEP_01_072_55_2HMM_ranked_by_mm9_Repli-score.bedGraph	0.94599	4694	268	1208	0.988473	343	4	69	0.926254	0.926254	0.926254	0.93682
	WT JB4/EI7HZ2 NSCs, scRepli-seq, S 091	WT_NSC_b6_091_DEP_01_073_49_2HMM_ranked_by_mm9_Repli-score.bedGraph	0.956469	4746	216	1208	0.948127	329	18	69	0.961652	0.961652	0.961652	0.94474
	WT JB4/EI7HZ2 NSCs, scRepli-seq, S 092	WT_NSC_b6_092_DEP_01_072_57_2HMM_ranked_by_mm9_Repli-score.bedGraph	0.998987	4929	5	1236	1	347	0	69	1	1	1	0.9842
	WT JB4/EI7HZ2 NSCs, scRepli-seq, S 093	WT_NSC_b6_093_DEP_01_072_31_2HMM_ranked_by_mm9_Repli-score.bedGraph	0.999194	4958	4	1208	1	347	0	69	1	1	1	0.998033
	WT JB4/EI7HZ2 NSCs, scRepli-seq, S 094	WT_NSC_b6_094_DEP_01_072_43_2HMM_ranked_by_mm9_Repli-score.bedGraph	0.999597	4960	2	1208	1	347	0	69	1	1	1	0.998452
	% Replication scores of JF1 allele in WT NSCs
	Sample	File name	Haplotype-resolved % replication score of whole genome (excluding chrX)	total replicated bins in whole genome (excluding chrX)	total unreplicated bins in whole genome (excluding chrX)	total bins with zero in whole genome (excluding chrX)	Haplotype-resolved % replication score of chrX	total replicated bins on chrX	total unreplicated bins on chrX	total bins with zero on chrX	Haplotype-resolved % replication score of chr5	Haplotype-resolved % replication score of chr10	Haplotype-resolved % replication score of chr15	non-haplotype resolved % replication score of whole genome (excluding chrX)
	WT JB4/EI7HZ2 NSCs, scRepli-seq, S 001	WT_NSC_jf1_001_DEP_01_072_09_2HMM_ranked_by_mm9_Repli-score.bedGraph	0.0273656	142	5047	981	0.00859599	3	346	67	0.0201729	0.0201729	0.0201729	0.0806336
	WT JB4/EI7HZ2 NSCs, scRepli-seq, S 002	WT_NSC_jf1_002_DEP_01_072_27_2HMM_ranked_by_mm9_Repli-score.bedGraph	0.0944305	490	4699	981	0.0401146	14	335	67	0.115274	0.115274	0.115274	0.0968135
	WT JB4/EI7HZ2 NSCs, scRepli-seq, S 003	WT_NSC_jf1_003_DEP_01_072_19_2HMM_ranked_by_mm9_Repli-score.bedGraph	0.0930815	483	4706	981	0.0286533	10	339	67	0.100865	0.100865	0.100865	0.101544
	WT JB4/EI7HZ2 NSCs, scRepli-seq, S 004	WT_NSC_jf1_004_DEP_01_072_11_2HMM_ranked_by_mm9_Repli-score.bedGraph	0.131239	681	4508	981	0.0401146	14	335	67	0.146974	0.146974	0.146974	0.158484
	WT JB4/EI7HZ2 NSCs, scRepli-seq, S 005	WT_NSC_jf1_005_DEP_01_072_28_2HMM_ranked_by_mm9_Repli-score.bedGraph	0.18308	950	4239	981	0.0630372	22	327	67	0.198847	0.198847	0.198847	0.169514
	WT JB4/EI7HZ2 NSCs, scRepli-seq, S 006	WT_NSC_jf1_006_DEP_01_072_10_2HMM_ranked_by_mm9_Repli-score.bedGraph	0.154172	800	4389	981	0.108883	38	311	67	0.129683	0.129683	0.129683	0.175009
	WT JB4/EI7HZ2 NSCs, scRepli-seq, S 007	WT_NSC_jf1_007_DEP_01_072_20_2HMM_ranked_by_mm9_Repli-score.bedGraph	0.173637	901	4288	981	0.0573066	20	329	67	0.204611	0.204611	0.204611	0.176841
	WT JB4/EI7HZ2 NSCs, scRepli-seq, S 008	WT_NSC_jf1_008_DEP_01_072_26_2HMM_ranked_by_mm9_Repli-score.bedGraph	0.19445	1009	4180	981	0.0830946	29	320	67	0.158501	0.158501	0.158501	0.196866
	WT JB4/EI7HZ2 NSCs, scRepli-seq, S 009	WT_NSC_jf1_009_DEP_01_072_18_2HMM_ranked_by_mm9_Repli-score.bedGraph	0.195221	1013	4176	981	0.0859599	30	319	67	0.18732	0.18732	0.18732	0.201375
	WT JB4/EI7HZ2 NSCs, scRepli-seq, S 010	WT_NSC_jf1_010_DEP_01_072_23_2HMM_ranked_by_mm9_Repli-score.bedGraph	0.32646	1694	3495	981	0.137536	48	301	67	0.322767	0.322767	0.322767	0.324379
	WT JB4/EI7HZ2 NSCs, scRepli-seq, S 011	WT_NSC_jf1_011_DEP_01_073_70_2HMM_ranked_by_mm9_Repli-score.bedGraph	0.343804	1784	3405	981	0.146132	51	298	67	0.348703	0.348703	0.348703	0.329779
	WT JB4/EI7HZ2 NSCs, scRepli-seq, S 012	WT_NSC_jf1_012_DEP_01_073_69_2HMM_ranked_by_mm9_Repli-score.bedGraph	0.363654	1887	3302	981	0.146132	51	298	67	0.383285	0.383285	0.383285	0.333431
	WT JB4/EI7HZ2 NSCs, scRepli-seq, S 013	WT_NSC_jf1_013_DEP_01_072_22_2HMM_ranked_by_mm9_Repli-score.bedGraph	0.372904	1935	3254	981	0.140401	49	300	67	0.380403	0.380403	0.380403	0.340282
	WT JB4/EI7HZ2 NSCs, scRepli-seq, S 014	WT_NSC_jf1_014_DEP_01_072_14_2HMM_ranked_by_mm9_Repli-score.bedGraph	0.359029	1863	3326	981	0.180516	63	286	67	0.354467	0.354467	0.354467	0.361798
	WT JB4/EI7HZ2 NSCs, scRepli-seq, S 015	WT_NSC_jf1_015_DEP_01_072_13_2HMM_ranked_by_mm9_Repli-score.bedGraph	0.382925	1987	3202	981	0.223496	78	271	67	0.403458	0.403458	0.403458	0.374649
	WT JB4/EI7HZ2 NSCs, scRepli-seq, S 016	WT_NSC_jf1_016_DEP_01_072_25_2HMM_ranked_by_mm9_Repli-score.bedGraph	0.392176	2035	3154	981	0.232092	81	268	67	0.403458	0.403458	0.403458	0.375351
	WT JB4/EI7HZ2 NSCs, scRepli-seq, S 017	WT_NSC_jf1_017_DEP_01_072_17_2HMM_ranked_by_mm9_Repli-score.bedGraph	0.39391	2044	3145	981	0.246418	86	263	67	0.423631	0.423631	0.423631	0.378579
	WT JB4/EI7HZ2 NSCs, scRepli-seq, S 018	WT_NSC_jf1_018_DEP_01_072_15_2HMM_ranked_by_mm9_Repli-score.bedGraph	0.402048	2042	3037	1091	0.206304	72	277	67	0.383285	0.383285	0.383285	0.38955
	WT JB4/EI7HZ2 NSCs, scRepli-seq, S 019	WT_NSC_jf1_019_DEP_01_072_12_2HMM_ranked_by_mm9_Repli-score.bedGraph	0.404124	2097	3092	981	0.234957	82	267	67	0.377522	0.377522	0.377522	0.391106
	WT JB4/EI7HZ2 NSCs, scRepli-seq, S 020	WT_NSC_jf1_020_DEP_01_072_76_2HMM_ranked_by_mm9_Repli-score.bedGraph	0.422432	2192	2997	981	0.229226	80	269	67	0.391931	0.391931	0.391931	0.397399
	WT JB4/EI7HZ2 NSCs, scRepli-seq, S 021	WT_NSC_jf1_021_DEP_01_072_77_2HMM_ranked_by_mm9_Repli-score.bedGraph	0.450183	2336	2853	981	0.312321	109	240	67	0.380403	0.380403	0.380403	0.434168
	WT JB4/EI7HZ2 NSCs, scRepli-seq, S 022	WT_NSC_jf1_022_DEP_01_072_29_2HMM_ranked_by_mm9_Repli-score.bedGraph	0.454423	2358	2831	981	0.22063	77	272	67	0.461095	0.461095	0.461095	0.441128
	WT JB4/EI7HZ2 NSCs, scRepli-seq, S 023	WT_NSC_jf1_023_DEP_01_072_87_2HMM_ranked_by_mm9_Repli-score.bedGraph	0.470497	2424	2728	1018	0.320917	112	237	67	0.403458	0.403458	0.403458	0.44213
	WT JB4/EI7HZ2 NSCs, scRepli-seq, S 024	WT_NSC_jf1_024_DEP_01_072_21_2HMM_ranked_by_mm9_Repli-score.bedGraph	0.456157	2367	2822	981	0.232092	81	268	67	0.463977	0.463977	0.463977	0.446351
	WT JB4/EI7HZ2 NSCs, scRepli-seq, S 025	WT_NSC_jf1_025_DEP_01_073_71_2HMM_ranked_by_mm9_Repli-score.bedGraph	0.444594	2307	2882	981	0.318052	111	238	67	0.455331	0.455331	0.455331	0.448859
	WT JB4/EI7HZ2 NSCs, scRepli-seq, S 026	WT_NSC_jf1_026_DEP_01_072_75_2HMM_ranked_by_mm9_Repli-score.bedGraph	0.425708	2209	2980	981	0.240688	84	265	67	0.43804	0.43804	0.43804	0.454675
	WT JB4/EI7HZ2 NSCs, scRepli-seq, S 027	WT_NSC_jf1_027_DEP_01_072_24_2HMM_ranked_by_mm9_Repli-score.bedGraph	0.44999	2335	2854	981	0.320917	112	237	67	0.463977	0.463977	0.463977	0.455377
	WT JB4/EI7HZ2 NSCs, scRepli-seq, S 028	WT_NSC_jf1_028_DEP_01_072_67_2HMM_ranked_by_mm9_Repli-score.bedGraph	0.48111	2496	2692	982	0.369628	129	220	67	0.432277	0.432277	0.432277	0.464199
	WT JB4/EI7HZ2 NSCs, scRepli-seq, S 029	WT_NSC_jf1_029_DEP_01_072_16_2HMM_ranked_by_mm9_Repli-score.bedGraph	0.459937	2342	2750	1078	0.240688	84	265	67	0.423631	0.423631	0.423631	0.47163
	WT JB4/EI7HZ2 NSCs, scRepli-seq, S 030	WT_NSC_jf1_030_DEP_01_072_79_2HMM_ranked_by_mm9_Repli-score.bedGraph	0.522451	2711	2478	981	0.320917	112	237	67	0.498559	0.498559	0.498559	0.500524
	WT JB4/EI7HZ2 NSCs, scRepli-seq, S 031	WT_NSC_jf1_031_DEP_01_072_88_2HMM_ranked_by_mm9_Repli-score.bedGraph	0.530738	2754	2435	981	0.429799	150	199	67	0.51585	0.51585	0.51585	0.553958
	WT JB4/EI7HZ2 NSCs, scRepli-seq, S 032	WT_NSC_jf1_032_DEP_01_072_65_2HMM_ranked_by_mm9_Repli-score.bedGraph	0.539025	2797	2392	981	0.320917	112	237	67	0.567723	0.567723	0.567723	0.578144
	WT JB4/EI7HZ2 NSCs, scRepli-seq, S 033	WT_NSC_jf1_033_DEP_01_072_63_2HMM_ranked_by_mm9_Repli-score.bedGraph	0.604163	3135	2054	981	0.424069	148	201	67	0.590778	0.590778	0.590778	0.622723
	WT JB4/EI7HZ2 NSCs, scRepli-seq, S 034	WT_NSC_jf1_034_DEP_01_072_73_2HMM_ranked_by_mm9_Repli-score.bedGraph	0.663134	3441	1748	981	0.498567	174	175	67	0.610951	0.610951	0.610951	0.647333
	WT JB4/EI7HZ2 NSCs, scRepli-seq, S 035	WT_NSC_jf1_035_DEP_01_072_74_2HMM_ranked_by_mm9_Repli-score.bedGraph	0.657159	3410	1779	981	0.489971	171	178	67	0.674352	0.674352	0.674352	0.649692
	WT JB4/EI7HZ2 NSCs, scRepli-seq, S 036	WT_NSC_jf1_036_DEP_01_072_58_2HMM_ranked_by_mm9_Repli-score.bedGraph	0.669686	3475	1714	981	0.458453	160	189	67	0.688761	0.688761	0.688761	0.656799
	WT JB4/EI7HZ2 NSCs, scRepli-seq, S 037	WT_NSC_jf1_037_DEP_01_072_64_2HMM_ranked_by_mm9_Repli-score.bedGraph	0.653498	3391	1798	981	0.501433	175	174	67	0.628242	0.628242	0.628242	0.662192
	WT JB4/EI7HZ2 NSCs, scRepli-seq, S 038	WT_NSC_jf1_038_DEP_01_072_85_2HMM_ranked_by_mm9_Repli-score.bedGraph	0.724995	3762	1427	981	0.550143	192	157	67	0.700288	0.700288	0.700288	0.694082
	WT JB4/EI7HZ2 NSCs, scRepli-seq, S 039	WT_NSC_jf1_039_DEP_01_072_53_2HMM_ranked_by_mm9_Repli-score.bedGraph	0.706495	3666	1523	981	0.581662	203	146	67	0.708934	0.708934	0.708934	0.699031
	WT JB4/EI7HZ2 NSCs, scRepli-seq, S 040	WT_NSC_jf1_040_DEP_01_072_89_2HMM_ranked_by_mm9_Repli-score.bedGraph	0.733475	3806	1383	981	0.587393	205	144	67	0.723343	0.723343	0.723343	0.708461
	WT JB4/EI7HZ2 NSCs, scRepli-seq, S 041	WT_NSC_jf1_041_DEP_01_072_92_2HMM_ranked_by_mm9_Repli-score.bedGraph	0.726344	3769	1420	981	0.573066	200	149	67	0.729107	0.729107	0.729107	0.723633
	WT JB4/EI7HZ2 NSCs, scRepli-seq, S 042	WT_NSC_jf1_042_DEP_01_073_60_2HMM_ranked_by_mm9_Repli-score.bedGraph	0.7381	3830	1359	981	0.541547	189	160	67	0.682997	0.682997	0.682997	0.72394
	WT JB4/EI7HZ2 NSCs, scRepli-seq, S 043	WT_NSC_jf1_043_DEP_01_072_90_2HMM_ranked_by_mm9_Repli-score.bedGraph	0.722297	3748	1441	981	0.621777	217	132	67	0.688761	0.688761	0.688761	0.72418
	WT JB4/EI7HZ2 NSCs, scRepli-seq, S 044	WT_NSC_jf1_044_DEP_01_072_69_2HMM_ranked_by_mm9_Repli-score.bedGraph	0.734824	3813	1376	981	0.530086	185	164	67	0.706052	0.706052	0.706052	0.728263
	WT JB4/EI7HZ2 NSCs, scRepli-seq, S 045	WT_NSC_jf1_045_DEP_01_072_82_2HMM_ranked_by_mm9_Repli-score.bedGraph	0.761611	3952	1237	981	0.578797	202	147	67	0.67147	0.67147	0.67147	0.729369
	WT JB4/EI7HZ2 NSCs, scRepli-seq, S 046	WT_NSC_jf1_046_DEP_01_072_66_2HMM_ranked_by_mm9_Repli-score.bedGraph	0.759491	3941	1248	981	0.584527	204	145	67	0.74928	0.74928	0.74928	0.731671
	WT JB4/EI7HZ2 NSCs, scRepli-seq, S 047	WT_NSC_jf1_047_DEP_01_073_50_2HMM_ranked_by_mm9_Repli-score.bedGraph	0.768163	3986	1203	981	0.621777	217	132	67	0.711816	0.711816	0.711816	0.735604
	WT JB4/EI7HZ2 NSCs, scRepli-seq, S 048	WT_NSC_jf1_048_DEP_01_072_91_2HMM_ranked_by_mm9_Repli-score.bedGraph	0.743881	3860	1329	981	0.60745	212	137	67	0.74928	0.74928	0.74928	0.739693
	WT JB4/EI7HZ2 NSCs, scRepli-seq, S 049	WT_NSC_jf1_049_DEP_01_072_44_2HMM_ranked_by_mm9_Repli-score.bedGraph	0.773559	4014	1175	981	0.587393	205	144	67	0.720461	0.720461	0.720461	0.746331
	WT JB4/EI7HZ2 NSCs, scRepli-seq, S 050	WT_NSC_jf1_050_DEP_01_073_61_2HMM_ranked_by_mm9_Repli-score.bedGraph	0.772789	4010	1179	981	0.598854	209	140	67	0.743516	0.743516	0.743516	0.754244
	WT JB4/EI7HZ2 NSCs, scRepli-seq, S 051	WT_NSC_jf1_051_DEP_01_072_59_2HMM_ranked_by_mm9_Repli-score.bedGraph	0.762575	3957	1232	981	0.679083	237	112	67	0.772334	0.772334	0.772334	0.764223
	WT JB4/EI7HZ2 NSCs, scRepli-seq, S 052	WT_NSC_jf1_052_DEP_01_073_44_2HMM_ranked_by_mm9_Repli-score.bedGraph	0.7672	3981	1208	981	0.633238	221	128	67	0.73487	0.73487	0.73487	0.77357
	WT JB4/EI7HZ2 NSCs, scRepli-seq, S 053	WT_NSC_jf1_053_DEP_01_072_38_2HMM_ranked_by_mm9_Repli-score.bedGraph	0.791482	4107	1082	981	0.621777	217	132	67	0.783862	0.783862	0.783862	0.786556
	WT JB4/EI7HZ2 NSCs, scRepli-seq, S 054	WT_NSC_jf1_054_DEP_01_073_42_2HMM_ranked_by_mm9_Repli-score.bedGraph	0.810688	4111	960	1099	0.641834	224	125	67	0.835735	0.835735	0.835735	0.790475
	WT JB4/EI7HZ2 NSCs, scRepli-seq, S 055	WT_NSC_jf1_055_DEP_01_073_48_2HMM_ranked_by_mm9_Repli-score.bedGraph	0.798805	4145	1044	981	0.679083	237	112	67	0.757925	0.757925	0.757925	0.795473
	WT JB4/EI7HZ2 NSCs, scRepli-seq, S 056	WT_NSC_jf1_056_DEP_01_072_42_2HMM_ranked_by_mm9_Repli-score.bedGraph	0.826749	4290	899	981	0.679083	237	112	67	0.827089	0.827089	0.827089	0.801611
	WT JB4/EI7HZ2 NSCs, scRepli-seq, S 057	WT_NSC_jf1_057_DEP_01_073_64_2HMM_ranked_by_mm9_Repli-score.bedGraph	0.825978	4286	903	981	0.684814	239	110	67	0.798271	0.798271	0.798271	0.808619
	WT JB4/EI7HZ2 NSCs, scRepli-seq, S 058	WT_NSC_jf1_058_DEP_01_073_46_2HMM_ranked_by_mm9_Repli-score.bedGraph	0.817113	4240	949	981	0.69914	244	105	67	0.752161	0.752161	0.752161	0.81251
	WT JB4/EI7HZ2 NSCs, scRepli-seq, S 059	WT_NSC_jf1_059_DEP_01_072_51_2HMM_ranked_by_mm9_Repli-score.bedGraph	0.840239	4360	829	981	0.756447	264	85	67	0.847262	0.847262	0.847262	0.81904
	WT JB4/EI7HZ2 NSCs, scRepli-seq, S 060	WT_NSC_jf1_060_DEP_01_072_34_2HMM_ranked_by_mm9_Repli-score.bedGraph	0.833687	4326	863	981	0.750716	262	87	67	0.827089	0.827089	0.827089	0.821625
	WT JB4/EI7HZ2 NSCs, scRepli-seq, S 061	WT_NSC_jf1_061_DEP_01_073_51_2HMM_ranked_by_mm9_Repli-score.bedGraph	0.862594	4476	713	981	0.770774	269	80	67	0.85879	0.85879	0.85879	0.825708
	WT JB4/EI7HZ2 NSCs, scRepli-seq, S 062	WT_NSC_jf1_062_DEP_01_072_30_2HMM_ranked_by_mm9_Repli-score.bedGraph	0.850067	4411	778	981	0.710602	248	101	67	0.806916	0.806916	0.806916	0.827207
	WT JB4/EI7HZ2 NSCs, scRepli-seq, S 063	WT_NSC_jf1_063_DEP_01_072_50_2HMM_ranked_by_mm9_Repli-score.bedGraph	0.866063	4494	695	981	0.805158	281	68	67	0.867435	0.867435	0.867435	0.839088
	WT JB4/EI7HZ2 NSCs, scRepli-seq, S 064	WT_NSC_jf1_064_DEP_01_072_40_2HMM_ranked_by_mm9_Repli-score.bedGraph	0.872591	4527	661	982	0.716332	250	99	67	0.832853	0.832853	0.832853	0.847674
	WT JB4/EI7HZ2 NSCs, scRepli-seq, S 065	WT_NSC_jf1_065_DEP_01_072_45_2HMM_ranked_by_mm9_Repli-score.bedGraph	0.876834	4542	638	990	0.756447	264	85	67	0.913545	0.913545	0.913545	0.848446
	WT JB4/EI7HZ2 NSCs, scRepli-seq, S 066	WT_NSC_jf1_066_DEP_01_072_36_2HMM_ranked_by_mm9_Repli-score.bedGraph	0.852765	4425	764	981	0.767908	268	81	67	0.809798	0.809798	0.809798	0.848504
	WT JB4/EI7HZ2 NSCs, scRepli-seq, S 067	WT_NSC_jf1_067_DEP_01_072_41_2HMM_ranked_by_mm9_Repli-score.bedGraph	0.876469	4548	641	981	0.796562	278	71	67	0.893372	0.893372	0.893372	0.857442
	WT JB4/EI7HZ2 NSCs, scRepli-seq, S 068	WT_NSC_jf1_068_DEP_01_072_37_2HMM_ranked_by_mm9_Repli-score.bedGraph	0.854307	4433	756	981	0.77937	272	77	67	0.798271	0.798271	0.798271	0.858069
	WT JB4/EI7HZ2 NSCs, scRepli-seq, S 069	WT_NSC_jf1_069_DEP_01_072_46_2HMM_ranked_by_mm9_Repli-score.bedGraph	0.890065	4542	561	1067	0.7851	274	75	67	0.89049	0.89049	0.89049	0.861189
	WT JB4/EI7HZ2 NSCs, scRepli-seq, S 070	WT_NSC_jf1_070_DEP_01_073_43_2HMM_ranked_by_mm9_Repli-score.bedGraph	0.882251	4578	611	981	0.750716	262	87	67	0.870317	0.870317	0.870317	0.861884
	WT JB4/EI7HZ2 NSCs, scRepli-seq, S 071	WT_NSC_jf1_071_DEP_01_073_45_2HMM_ranked_by_mm9_Repli-score.bedGraph	0.93332	4843	346	981	0.942693	329	20	67	0.976945	0.976945	0.976945	0.865751
	WT JB4/EI7HZ2 NSCs, scRepli-seq, S 072	WT_NSC_jf1_072_DEP_01_072_35_2HMM_ranked_by_mm9_Repli-score.bedGraph	0.892079	4629	560	981	0.805158	281	68	67	0.907781	0.907781	0.907781	0.869038
	WT JB4/EI7HZ2 NSCs, scRepli-seq, S 073	WT_NSC_jf1_073_DEP_01_072_49_2HMM_ranked_by_mm9_Repli-score.bedGraph	0.882636	4580	609	981	0.77937	272	77	67	0.878963	0.878963	0.878963	0.875638
	WT JB4/EI7HZ2 NSCs, scRepli-seq, S 074	WT_NSC_jf1_074_DEP_01_072_54_2HMM_ranked_by_mm9_Repli-score.bedGraph	0.889381	4615	574	981	0.747851	261	88	67	0.913545	0.913545	0.913545	0.878133
	WT JB4/EI7HZ2 NSCs, scRepli-seq, S 075	WT_NSC_jf1_075_DEP_01_072_52_2HMM_ranked_by_mm9_Repli-score.bedGraph	0.887069	4603	586	981	0.810888	283	66	67	0.827089	0.827089	0.827089	0.880337
	WT JB4/EI7HZ2 NSCs, scRepli-seq, S 076	WT_NSC_jf1_076_DEP_01_073_54_2HMM_ranked_by_mm9_Repli-score.bedGraph	0.887262	4604	585	981	0.82235	287	62	67	0.85879	0.85879	0.85879	0.883165
	WT JB4/EI7HZ2 NSCs, scRepli-seq, S 077	WT_NSC_jf1_077_DEP_01_073_52_2HMM_ranked_by_mm9_Repli-score.bedGraph	0.931201	4832	357	981	0.848138	296	53	67	0.95389	0.95389	0.95389	0.894359
	WT JB4/EI7HZ2 NSCs, scRepli-seq, S 078	WT_NSC_jf1_078_DEP_01_072_32_2HMM_ranked_by_mm9_Repli-score.bedGraph	0.912507	4735	454	981	0.845272	295	54	67	0.942363	0.942363	0.942363	0.8981
	WT JB4/EI7HZ2 NSCs, scRepli-seq, S 079	WT_NSC_jf1_079_DEP_01_072_60_2HMM_ranked_by_mm9_Repli-score.bedGraph	0.925805	4804	385	981	0.819484	286	63	67	0.902017	0.902017	0.902017	0.901494
	WT JB4/EI7HZ2 NSCs, scRepli-seq, S 080	WT_NSC_jf1_080_DEP_01_073_63_2HMM_ranked_by_mm9_Repli-score.bedGraph	0.923877	4794	395	981	0.848138	296	53	67	0.927954	0.927954	0.927954	0.905539
	WT JB4/EI7HZ2 NSCs, scRepli-seq, S 081	WT_NSC_jf1_081_DEP_01_073_58_2HMM_ranked_by_mm9_Repli-score.bedGraph	0.943232	4885	294	991	0.839542	293	56	67	0.959654	0.959654	0.959654	0.90647
	WT JB4/EI7HZ2 NSCs, scRepli-seq, S 082	WT_NSC_jf1_082_DEP_01_073_47_2HMM_ranked_by_mm9_Repli-score.bedGraph	0.920409	4776	413	981	0.873926	305	44	67	0.904899	0.904899	0.904899	0.906798
	WT JB4/EI7HZ2 NSCs, scRepli-seq, S 083	WT_NSC_jf1_083_DEP_01_073_59_2HMM_ranked_by_mm9_Repli-score.bedGraph	0.928503	4818	371	981	0.879656	307	42	67	0.95389	0.95389	0.95389	0.911818
	WT JB4/EI7HZ2 NSCs, scRepli-seq, S 084	WT_NSC_jf1_084_DEP_01_072_56_2HMM_ranked_by_mm9_Repli-score.bedGraph	0.918096	4764	425	981	0.845272	295	54	67	0.904899	0.904899	0.904899	0.920885
	WT JB4/EI7HZ2 NSCs, scRepli-seq, S 085	WT_NSC_jf1_085_DEP_01_073_53_2HMM_ranked_by_mm9_Repli-score.bedGraph	0.946442	4895	277	998	0.876791	306	43	67	0.965418	0.965418	0.965418	0.921922
	WT JB4/EI7HZ2 NSCs, scRepli-seq, S 086	WT_NSC_jf1_086_DEP_01_073_57_2HMM_ranked_by_mm9_Repli-score.bedGraph	0.964926	5007	182	981	0.916905	320	29	67	0.982709	0.982709	0.982709	0.92687
	WT JB4/EI7HZ2 NSCs, scRepli-seq, S 087	WT_NSC_jf1_087_DEP_01_073_41_2HMM_ranked_by_mm9_Repli-score.bedGraph	0.946232	4910	279	981	0.876791	306	43	67	0.942363	0.942363	0.942363	0.931952
	WT JB4/EI7HZ2 NSCs, scRepli-seq, S 088	WT_NSC_jf1_088_DEP_01_073_55_2HMM_ranked_by_mm9_Repli-score.bedGraph	0.944691	4902	287	981	0.908309	317	32	67	0.933718	0.933718	0.933718	0.933563
	WT JB4/EI7HZ2 NSCs, scRepli-seq, S 089	WT_NSC_jf1_089_DEP_01_072_33_2HMM_ranked_by_mm9_Repli-score.bedGraph	0.941415	4885	304	981	0.87106	304	45	67	0.930836	0.930836	0.930836	0.936412
	WT JB4/EI7HZ2 NSCs, scRepli-seq, S 090	WT_NSC_jf1_090_DEP_01_072_55_2HMM_ranked_by_mm9_Repli-score.bedGraph	0.952977	4945	244	981	0.885387	309	40	67	0.945245	0.945245	0.945245	0.93682
	WT JB4/EI7HZ2 NSCs, scRepli-seq, S 091	WT_NSC_jf1_091_DEP_01_073_49_2HMM_ranked_by_mm9_Repli-score.bedGraph	0.956639	4964	225	981	0.86533	302	47	67	0.930836	0.930836	0.930836	0.94474
	WT JB4/EI7HZ2 NSCs, scRepli-seq, S 092	WT_NSC_jf1_092_DEP_01_072_57_2HMM_ranked_by_mm9_Repli-score.bedGraph	0.998266	5180	9	981	1	349	0	67	1	1	1	0.9842
	WT JB4/EI7HZ2 NSCs, scRepli-seq, S 093	WT_NSC_jf1_093_DEP_01_072_31_2HMM_ranked_by_mm9_Repli-score.bedGraph	0.999807	5188	1	981	1	349	0	67	1	1	1	0.998033
	WT JB4/EI7HZ2 NSCs, scRepli-seq, S 094	WT_NSC_jf1_094_DEP_01_072_43_2HMM_ranked_by_mm9_Repli-score.bedGraph	0.997687	5177	12	981	0.997135	348	1	67	1	1	1	0.998452
	% Replication scores of B6 allele in SmcHD1-KO NSCs
	Sample	File name	Haplotype-resolved % replication score of whole genome (excluding chrX)	total replicated bins in whole genome (excluding chrX)	total unreplicated bins in whole genome (excluding chrX)	total bins with zero in whole genome (excluding chrX)	Haplotype-resolved % replication score of chrX	total replicated bins on chrX	total unreplicated bins on chrX	total bins with zero on chrX	Haplotype-resolved % replication score of chr5	Haplotype-resolved % replication score of chr10	Haplotype-resolved % replication score of chr15	non-haplotype resolved % replication score of whole genome (excluding chrX)
	SmcHD1-KO JB4/EI7HZ2 NSCs, scRepli-seq, S 001	KO_NSC_b6_001_DEP_01_091_43_2HMM_ranked_by_mm9_Repli-score.bedGraph	0.00115252	6	5200	964	0	0	341	75	0	0	0	0.0054899
	SmcHD1-KO JB4/EI7HZ2 NSCs, scRepli-seq, S 002	KO_NSC_b6_002_DEP_01_091_44_2HMM_ranked_by_mm9_Repli-score.bedGraph	0.00749136	39	5167	964	0.00293255	1	340	75	0.00874636	0.00874636	0.00874636	0.0131954
	SmcHD1-KO JB4/EI7HZ2 NSCs, scRepli-seq, S 003	KO_NSC_b6_003_DEP_01_091_57_2HMM_ranked_by_mm9_Repli-score.bedGraph	0.0188244	98	5108	964	0	0	341	75	0.0145773	0.0145773	0.0145773	0.036279
	SmcHD1-KO JB4/EI7HZ2 NSCs, scRepli-seq, S 004	KO_NSC_b6_004_DEP_01_091_54_2HMM_ranked_by_mm9_Repli-score.bedGraph	0.0147906	77	5129	964	0	0	341	75	0.00874636	0.00874636	0.00874636	0.0372187
	SmcHD1-KO JB4/EI7HZ2 NSCs, scRepli-seq, S 005	KO_NSC_b6_005_DEP_01_091_59_2HMM_ranked_by_mm9_Repli-score.bedGraph	0.000768344	4	5202	964	0	0	341	75	0	0	0	0.0386164
	SmcHD1-KO JB4/EI7HZ2 NSCs, scRepli-seq, S 006	KO_NSC_b6_006_DEP_01_091_58_2HMM_ranked_by_mm9_Repli-score.bedGraph	0.026892	140	5066	964	0	0	341	75	0.0349854	0.0349854	0.0349854	0.0452565
	SmcHD1-KO JB4/EI7HZ2 NSCs, scRepli-seq, S 007	KO_NSC_b6_007_DEP_01_091_38_2HMM_ranked_by_mm9_Repli-score.bedGraph	0.0282367	147	5059	964	0.00293255	1	340	75	0.0291545	0.0291545	0.0291545	0.0637183
	SmcHD1-KO JB4/EI7HZ2 NSCs, scRepli-seq, S 008	KO_NSC_b6_008_DEP_01_091_42_2HMM_ranked_by_mm9_Repli-score.bedGraph	0.0509028	265	4941	964	0.00293255	1	340	75	0.0641399	0.0641399	0.0641399	0.0776679
	SmcHD1-KO JB4/EI7HZ2 NSCs, scRepli-seq, S 009	KO_NSC_b6_009_DEP_01_091_50_2HMM_ranked_by_mm9_Repli-score.bedGraph	0.0482136	251	4955	964	0.0058651	2	339	75	0.0787172	0.0787172	0.0787172	0.0817926
	SmcHD1-KO JB4/EI7HZ2 NSCs, scRepli-seq, S 010	KO_NSC_b6_010_DEP_01_091_45_2HMM_ranked_by_mm9_Repli-score.bedGraph	0.0428352	223	4983	964	0.00293255	1	340	75	0.102041	0.102041	0.102041	0.102435
	SmcHD1-KO JB4/EI7HZ2 NSCs, scRepli-seq, S 011	KO_NSC_b6_011_DEP_01_091_41_2HMM_ranked_by_mm9_Repli-score.bedGraph	0.0910488	474	4732	964	0.0205279	7	334	75	0.0816327	0.0816327	0.0816327	0.122228
	SmcHD1-KO JB4/EI7HZ2 NSCs, scRepli-seq, S 012	KO_NSC_b6_012_DEP_01_091_47_2HMM_ranked_by_mm9_Repli-score.bedGraph	0.101037	526	4680	964	0.0058651	2	339	75	0.137026	0.137026	0.137026	0.124581
	SmcHD1-KO JB4/EI7HZ2 NSCs, scRepli-seq, S 013	KO_NSC_b6_013_DEP_01_091_36_2HMM_ranked_by_mm9_Repli-score.bedGraph	0.112755	587	4619	964	0.0146628	5	336	75	0.104956	0.104956	0.104956	0.132292
	SmcHD1-KO JB4/EI7HZ2 NSCs, scRepli-seq, S 014	KO_NSC_b6_014_DEP_01_091_48_2HMM_ranked_by_mm9_Repli-score.bedGraph	0.0428517	223	4981	966	0.0058651	2	339	75	0.0408163	0.0408163	0.0408163	0.132886
	SmcHD1-KO JB4/EI7HZ2 NSCs, scRepli-seq, S 015	KO_NSC_b6_015_DEP_01_091_49_2HMM_ranked_by_mm9_Repli-score.bedGraph	0.141567	737	4469	964	0.0234604	8	333	75	0.174927	0.174927	0.174927	0.151758
	SmcHD1-KO JB4/EI7HZ2 NSCs, scRepli-seq, S 016	KO_NSC_b6_016_DEP_01_091_40_2HMM_ranked_by_mm9_Repli-score.bedGraph	0.142528	742	4464	964	0.0117302	4	337	75	0.177843	0.177843	0.177843	0.154811
	SmcHD1-KO JB4/EI7HZ2 NSCs, scRepli-seq, S 017	KO_NSC_b6_017_DEP_01_091_53_2HMM_ranked_by_mm9_Repli-score.bedGraph	0.0420668	219	4987	964	0.0058651	2	339	75	0.0787172	0.0787172	0.0787172	0.163495
	SmcHD1-KO JB4/EI7HZ2 NSCs, scRepli-seq, S 018	KO_NSC_b6_018_DEP_01_091_52_2HMM_ranked_by_mm9_Repli-score.bedGraph	0.204572	1065	4141	964	0.0117302	4	337	75	0.271137	0.271137	0.271137	0.216276
	SmcHD1-KO JB4/EI7HZ2 NSCs, scRepli-seq, S 019	KO_NSC_b6_019_DEP_01_091_37_2HMM_ranked_by_mm9_Repli-score.bedGraph	0.219362	1142	4064	964	0.0322581	11	330	75	0.233236	0.233236	0.233236	0.218619
	SmcHD1-KO JB4/EI7HZ2 NSCs, scRepli-seq, S 020	KO_NSC_b6_020_DEP_01_091_56_2HMM_ranked_by_mm9_Repli-score.bedGraph	0.225618	1159	3978	1033	0.0175953	6	335	75	0.201166	0.201166	0.201166	0.230643
	SmcHD1-KO JB4/EI7HZ2 NSCs, scRepli-seq, S 021	KO_NSC_b6_021_DEP_01_091_51_2HMM_ranked_by_mm9_Repli-score.bedGraph	0.331156	1724	3482	964	0.0527859	18	323	75	0.323615	0.323615	0.323615	0.358068
	SmcHD1-KO JB4/EI7HZ2 NSCs, scRepli-seq, S 022	KO_NSC_b6_022_DEP_01_091_55_2HMM_ranked_by_mm9_Repli-score.bedGraph	0.363427	1892	3314	964	0.058651	20	321	75	0.38484	0.38484	0.38484	0.358619
	SmcHD1-KO JB4/EI7HZ2 NSCs, scRepli-seq, S 023	KO_NSC_b6_023_DEP_01_091_46_2HMM_ranked_by_mm9_Repli-score.bedGraph	0.391279	2037	3169	964	0.0527859	18	323	75	0.405248	0.405248	0.405248	0.396169
	SmcHD1-KO JB4/EI7HZ2 NSCs, scRepli-seq, S 024	KO_NSC_b6_024_DEP_01_086_10_2HMM_ranked_by_mm9_Repli-score.bedGraph	0.416635	2169	3037	964	0.058651	20	321	75	0.428571	0.428571	0.428571	0.407715
	SmcHD1-KO JB4/EI7HZ2 NSCs, scRepli-seq, S 025	KO_NSC_b6_025_DEP_01_091_39_2HMM_ranked_by_mm9_Repli-score.bedGraph	0.466577	2429	2777	964	0.102639	35	306	75	0.466472	0.466472	0.466472	0.46209
	SmcHD1-KO JB4/EI7HZ2 NSCs, scRepli-seq, S 026	KO_NSC_b6_026_DEP_01_086_20_2HMM_ranked_by_mm9_Repli-score.bedGraph	0.471379	2454	2752	964	0.102639	35	306	75	0.489796	0.489796	0.489796	0.462287
	SmcHD1-KO JB4/EI7HZ2 NSCs, scRepli-seq, S 027	KO_NSC_b6_027_DEP_01_086_19_2HMM_ranked_by_mm9_Repli-score.bedGraph	0.515559	2684	2522	964	0.105572	36	305	75	0.516035	0.516035	0.516035	0.49315
	SmcHD1-KO JB4/EI7HZ2 NSCs, scRepli-seq, S 028	KO_NSC_b6_028_DEP_01_086_02_2HMM_ranked_by_mm9_Repli-score.bedGraph	0.507107	2640	2566	964	0.0938416	32	309	75	0.527697	0.527697	0.527697	0.498679
	SmcHD1-KO JB4/EI7HZ2 NSCs, scRepli-seq, S 029	KO_NSC_b6_029_DEP_01_086_03_2HMM_ranked_by_mm9_Repli-score.bedGraph	0.523242	2724	2482	964	0.134897	46	295	75	0.48105	0.48105	0.48105	0.515592
	SmcHD1-KO JB4/EI7HZ2 NSCs, scRepli-seq, S 030	KO_NSC_b6_030_DEP_01_086_01_2HMM_ranked_by_mm9_Repli-score.bedGraph	0.522282	2719	2487	964	0.143695	49	292	75	0.51312	0.51312	0.51312	0.519774
	SmcHD1-KO JB4/EI7HZ2 NSCs, scRepli-seq, S 031	KO_NSC_b6_031_DEP_01_086_22_2HMM_ranked_by_mm9_Repli-score.bedGraph	0.564157	2937	2269	964	0.178886	61	280	75	0.510204	0.510204	0.510204	0.525279
	SmcHD1-KO JB4/EI7HZ2 NSCs, scRepli-seq, S 032	KO_NSC_b6_032_DEP_01_086_29_2HMM_ranked_by_mm9_Repli-score.bedGraph	0.541106	2817	2389	964	0.219941	75	266	75	0.577259	0.577259	0.577259	0.531715
	SmcHD1-KO JB4/EI7HZ2 NSCs, scRepli-seq, S 033	KO_NSC_b6_033_DEP_01_086_25_2HMM_ranked_by_mm9_Repli-score.bedGraph	0.543796	2831	2375	964	0.228739	78	263	75	0.536443	0.536443	0.536443	0.536723
	SmcHD1-KO JB4/EI7HZ2 NSCs, scRepli-seq, S 034	KO_NSC_b6_034_DEP_01_086_13_2HMM_ranked_by_mm9_Repli-score.bedGraph	0.554745	2888	2318	964	0.258065	88	253	75	0.539359	0.539359	0.539359	0.543238
	SmcHD1-KO JB4/EI7HZ2 NSCs, scRepli-seq, S 035	KO_NSC_b6_035_DEP_01_086_28_2HMM_ranked_by_mm9_Repli-score.bedGraph	0.55705	2900	2306	964	0.158358	54	287	75	0.530612	0.530612	0.530612	0.549895
	SmcHD1-KO JB4/EI7HZ2 NSCs, scRepli-seq, S 036	KO_NSC_b6_036_DEP_01_086_16_2HMM_ranked_by_mm9_Repli-score.bedGraph	0.556857	2899	2307	964	0.16129	55	286	75	0.562682	0.562682	0.562682	0.550442
	SmcHD1-KO JB4/EI7HZ2 NSCs, scRepli-seq, S 037	KO_NSC_b6_037_DEP_01_086_15_2HMM_ranked_by_mm9_Repli-score.bedGraph	0.574529	2991	2215	964	0.387097	132	209	75	0.521866	0.521866	0.521866	0.556934
	SmcHD1-KO JB4/EI7HZ2 NSCs, scRepli-seq, S 038	KO_NSC_b6_038_DEP_01_086_08_2HMM_ranked_by_mm9_Repli-score.bedGraph	0.622094	3238	1967	965	0.131965	45	296	75	0.64723	0.64723	0.64723	0.592759
	SmcHD1-KO JB4/EI7HZ2 NSCs, scRepli-seq, S 039	KO_NSC_b6_039_DEP_01_086_14_2HMM_ranked_by_mm9_Repli-score.bedGraph	0.612947	3191	2015	964	0.117302	40	301	75	0.603499	0.603499	0.603499	0.601409
	SmcHD1-KO JB4/EI7HZ2 NSCs, scRepli-seq, S 040	KO_NSC_b6_040_DEP_01_086_05_2HMM_ranked_by_mm9_Repli-score.bedGraph	0.627545	3267	1939	964	0.788856	269	72	75	0.673469	0.673469	0.673469	0.604879
	SmcHD1-KO JB4/EI7HZ2 NSCs, scRepli-seq, S 041	KO_NSC_b6_041_DEP_01_086_11_2HMM_ranked_by_mm9_Repli-score.bedGraph	0.621206	3234	1972	964	0.727273	248	93	75	0.58309	0.58309	0.58309	0.609469
	SmcHD1-KO JB4/EI7HZ2 NSCs, scRepli-seq, S 042	KO_NSC_b6_042_DEP_01_086_24_2HMM_ranked_by_mm9_Repli-score.bedGraph	0.647714	3372	1834	964	0.214076	73	268	75	0.705539	0.705539	0.705539	0.61965
	SmcHD1-KO JB4/EI7HZ2 NSCs, scRepli-seq, S 043	KO_NSC_b6_043_DEP_01_086_32_2HMM_ranked_by_mm9_Repli-score.bedGraph	0.625816	3258	1948	964	0.243402	83	258	75	0.571429	0.571429	0.571429	0.620045
	SmcHD1-KO JB4/EI7HZ2 NSCs, scRepli-seq, S 044	KO_NSC_b6_044_DEP_01_086_30_2HMM_ranked_by_mm9_Repli-score.bedGraph	0.63352	3160	1828	1182	0.319648	109	232	75	0.553936	0.553936	0.553936	0.629381
	SmcHD1-KO JB4/EI7HZ2 NSCs, scRepli-seq, S 045	KO_NSC_b6_045_DEP_01_086_23_2HMM_ranked_by_mm9_Repli-score.bedGraph	0.657126	3421	1785	964	0.123167	42	299	75	0.565598	0.565598	0.565598	0.636596
	SmcHD1-KO JB4/EI7HZ2 NSCs, scRepli-seq, S 046	KO_NSC_b6_046_DEP_01_086_17_2HMM_ranked_by_mm9_Repli-score.bedGraph	0.672016	3350	1635	1185	0.583578	199	142	75	0.667638	0.667638	0.667638	0.649324
	SmcHD1-KO JB4/EI7HZ2 NSCs, scRepli-seq, S 047	KO_NSC_b6_047_DEP_01_086_26_2HMM_ranked_by_mm9_Repli-score.bedGraph	0.662505	3449	1757	964	0.205279	70	271	75	0.650146	0.650146	0.650146	0.668539
	SmcHD1-KO JB4/EI7HZ2 NSCs, scRepli-seq, S 048	KO_NSC_b6_048_DEP_01_086_60_2HMM_ranked_by_mm9_Repli-score.bedGraph	0.698233	3635	1571	964	0.642229	219	122	75	0.673469	0.673469	0.673469	0.687657
	SmcHD1-KO JB4/EI7HZ2 NSCs, scRepli-seq, S 049	KO_NSC_b6_049_DEP_01_086_06_2HMM_ranked_by_mm9_Repli-score.bedGraph	0.713984	3717	1489	964	0.398827	136	205	75	0.635569	0.635569	0.635569	0.688126
	SmcHD1-KO JB4/EI7HZ2 NSCs, scRepli-seq, S 050	KO_NSC_b6_050_DEP_01_086_63_2HMM_ranked_by_mm9_Repli-score.bedGraph	0.684787	3565	1641	964	0.392962	134	207	75	0.655977	0.655977	0.655977	0.689244
	SmcHD1-KO JB4/EI7HZ2 NSCs, scRepli-seq, S 051	KO_NSC_b6_051_DEP_01_086_07_2HMM_ranked_by_mm9_Repli-score.bedGraph	0.689359	3453	1556	1161	0.249267	85	256	75	0.632653	0.632653	0.632653	0.694398
	SmcHD1-KO JB4/EI7HZ2 NSCs, scRepli-seq, S 052	KO_NSC_b6_052_DEP_01_086_34_2HMM_ranked_by_mm9_Repli-score.bedGraph	0.710142	3697	1509	964	0.322581	110	231	75	0.661808	0.661808	0.661808	0.696134
	SmcHD1-KO JB4/EI7HZ2 NSCs, scRepli-seq, S 053	KO_NSC_b6_053_DEP_01_086_27_2HMM_ranked_by_mm9_Repli-score.bedGraph	0.715713	3726	1480	964	0.29912	102	239	75	0.650146	0.650146	0.650146	0.704711
	SmcHD1-KO JB4/EI7HZ2 NSCs, scRepli-seq, S 054	KO_NSC_b6_054_DEP_01_086_64_2HMM_ranked_by_mm9_Repli-score.bedGraph	0.746062	3884	1322	964	0.475073	162	179	75	0.80758	0.80758	0.80758	0.725991
	SmcHD1-KO JB4/EI7HZ2 NSCs, scRepli-seq, S 055	KO_NSC_b6_055_DEP_01_086_12_2HMM_ranked_by_mm9_Repli-score.bedGraph	0.739339	3849	1357	964	0.612903	209	132	75	0.717201	0.717201	0.717201	0.728865
	SmcHD1-KO JB4/EI7HZ2 NSCs, scRepli-seq, S 056	KO_NSC_b6_056_DEP_01_086_04_2HMM_ranked_by_mm9_Repli-score.bedGraph	0.765079	3983	1223	964	0.973607	332	9	75	0.749271	0.749271	0.749271	0.731151
	SmcHD1-KO JB4/EI7HZ2 NSCs, scRepli-seq, S 057	KO_NSC_b6_057_DEP_01_086_18_2HMM_ranked_by_mm9_Repli-score.bedGraph	0.756819	3940	1266	964	0.630499	215	126	75	0.71137	0.71137	0.71137	0.741472
	SmcHD1-KO JB4/EI7HZ2 NSCs, scRepli-seq, S 058	KO_NSC_b6_058_DEP_01_086_56_2HMM_ranked_by_mm9_Repli-score.bedGraph	0.768152	3999	1207	964	0.656891	224	117	75	0.758017	0.758017	0.758017	0.753818
	SmcHD1-KO JB4/EI7HZ2 NSCs, scRepli-seq, S 059	KO_NSC_b6_059_DEP_01_086_47_2HMM_ranked_by_mm9_Repli-score.bedGraph	0.764695	3981	1225	964	0.868035	296	45	75	0.734694	0.734694	0.734694	0.754904
	SmcHD1-KO JB4/EI7HZ2 NSCs, scRepli-seq, S 060	KO_NSC_b6_060_DEP_01_086_59_2HMM_ranked_by_mm9_Repli-score.bedGraph	0.789666	4111	1095	964	0.909091	310	31	75	0.731778	0.731778	0.731778	0.763758
	SmcHD1-KO JB4/EI7HZ2 NSCs, scRepli-seq, S 061	KO_NSC_b6_061_DEP_01_086_58_2HMM_ranked_by_mm9_Repli-score.bedGraph	0.788129	4103	1103	964	0.953079	325	16	75	0.769679	0.769679	0.769679	0.763992
	SmcHD1-KO JB4/EI7HZ2 NSCs, scRepli-seq, S 062	KO_NSC_b6_062_DEP_01_086_51_2HMM_ranked_by_mm9_Repli-score.bedGraph	0.775643	4038	1168	964	0.979472	334	7	75	0.740525	0.740525	0.740525	0.764703
	SmcHD1-KO JB4/EI7HZ2 NSCs, scRepli-seq, S 063	KO_NSC_b6_063_DEP_01_086_50_2HMM_ranked_by_mm9_Repli-score.bedGraph	0.783135	4077	1129	964	0.859238	293	48	75	0.763848	0.763848	0.763848	0.767268
	SmcHD1-KO JB4/EI7HZ2 NSCs, scRepli-seq, S 064	KO_NSC_b6_064_DEP_01_086_42_2HMM_ranked_by_mm9_Repli-score.bedGraph	0.791779	4122	1084	964	0.818182	279	62	75	0.725948	0.725948	0.725948	0.783263
	SmcHD1-KO JB4/EI7HZ2 NSCs, scRepli-seq, S 065	KO_NSC_b6_065_DEP_01_086_55_2HMM_ranked_by_mm9_Repli-score.bedGraph	0.798118	4155	1051	964	0.88563	302	39	75	0.793003	0.793003	0.793003	0.791691
	SmcHD1-KO JB4/EI7HZ2 NSCs, scRepli-seq, S 066	KO_NSC_b6_066_DEP_01_086_61_2HMM_ranked_by_mm9_Repli-score.bedGraph	0.81214	4228	978	964	0.768328	262	79	75	0.827988	0.827988	0.827988	0.799364
	SmcHD1-KO JB4/EI7HZ2 NSCs, scRepli-seq, S 067	KO_NSC_b6_067_DEP_01_086_44_2HMM_ranked_by_mm9_Repli-score.bedGraph	0.82136	4276	930	964	0.847507	289	52	75	0.795918	0.795918	0.795918	0.804852
	SmcHD1-KO JB4/EI7HZ2 NSCs, scRepli-seq, S 068	KO_NSC_b6_068_DEP_01_086_37_2HMM_ranked_by_mm9_Repli-score.bedGraph	0.849597	4423	783	964	0.891496	304	37	75	0.822157	0.822157	0.822157	0.835069
	SmcHD1-KO JB4/EI7HZ2 NSCs, scRepli-seq, S 069	KO_NSC_b6_069_DEP_01_086_40_2HMM_ranked_by_mm9_Repli-score.bedGraph	0.857472	4464	742	964	0.909091	310	31	75	0.874636	0.874636	0.874636	0.84678
	SmcHD1-KO JB4/EI7HZ2 NSCs, scRepli-seq, S 070	KO_NSC_b6_070_DEP_01_086_48_2HMM_ranked_by_mm9_Repli-score.bedGraph	0.856512	4459	747	964	0.917889	313	28	75	0.836735	0.836735	0.836735	0.847477
	SmcHD1-KO JB4/EI7HZ2 NSCs, scRepli-seq, S 071	KO_NSC_b6_071_DEP_01_086_33_2HMM_ranked_by_mm9_Repli-score.bedGraph	0.858048	4467	739	964	0.973607	332	9	75	0.816327	0.816327	0.816327	0.848413
	SmcHD1-KO JB4/EI7HZ2 NSCs, scRepli-seq, S 072	KO_NSC_b6_072_DEP_01_086_36_2HMM_ranked_by_mm9_Repli-score.bedGraph	0.882828	4596	610	964	0.739003	252	89	75	0.862974	0.862974	0.862974	0.858569
	SmcHD1-KO JB4/EI7HZ2 NSCs, scRepli-seq, S 073	KO_NSC_b6_073_DEP_01_086_39_2HMM_ranked_by_mm9_Repli-score.bedGraph	0.860353	4479	727	964	0.900293	307	34	75	0.854227	0.854227	0.854227	0.860972
	SmcHD1-KO JB4/EI7HZ2 NSCs, scRepli-seq, S 074	KO_NSC_b6_074_DEP_01_086_57_2HMM_ranked_by_mm9_Repli-score.bedGraph	0.877641	4569	637	964	0.870968	297	44	75	0.836735	0.836735	0.836735	0.877374
	SmcHD1-KO JB4/EI7HZ2 NSCs, scRepli-seq, S 075	KO_NSC_b6_075_DEP_01_086_46_2HMM_ranked_by_mm9_Repli-score.bedGraph	0.901844	4695	511	964	0.906158	309	32	75	0.854227	0.854227	0.854227	0.877772
	SmcHD1-KO JB4/EI7HZ2 NSCs, scRepli-seq, S 076	KO_NSC_b6_076_DEP_01_086_45_2HMM_ranked_by_mm9_Repli-score.bedGraph	0.904725	4710	496	964	0.891496	304	37	75	0.90379	0.90379	0.90379	0.880139
	SmcHD1-KO JB4/EI7HZ2 NSCs, scRepli-seq, S 077	KO_NSC_b6_077_DEP_01_086_54_2HMM_ranked_by_mm9_Repli-score.bedGraph	0.908951	4732	474	964	0.994135	339	2	75	0.938776	0.938776	0.938776	0.886949
	SmcHD1-KO JB4/EI7HZ2 NSCs, scRepli-seq, S 078	KO_NSC_b6_078_DEP_01_086_62_2HMM_ranked_by_mm9_Repli-score.bedGraph	0.911256	4744	462	964	0.923754	315	26	75	0.924198	0.924198	0.924198	0.890665
	SmcHD1-KO JB4/EI7HZ2 NSCs, scRepli-seq, S 079	KO_NSC_b6_079_DEP_01_086_49_2HMM_ranked_by_mm9_Repli-score.bedGraph	0.923358	4807	399	964	0.982405	335	6	75	0.912536	0.912536	0.912536	0.909434
	SmcHD1-KO JB4/EI7HZ2 NSCs, scRepli-seq, S 080	KO_NSC_b6_080_DEP_01_086_43_2HMM_ranked_by_mm9_Repli-score.bedGraph	0.937956	4883	323	964	0.900293	307	34	75	0.93586	0.93586	0.93586	0.910793
	SmcHD1-KO JB4/EI7HZ2 NSCs, scRepli-seq, S 081	KO_NSC_b6_081_DEP_01_086_38_2HMM_ranked_by_mm9_Repli-score.bedGraph	0.919132	4785	421	964	0.994135	339	2	75	0.918367	0.918367	0.918367	0.912387
	SmcHD1-KO JB4/EI7HZ2 NSCs, scRepli-seq, S 082	KO_NSC_b6_082_DEP_01_086_41_2HMM_ranked_by_mm9_Repli-score.bedGraph	0.922781	4804	402	964	0.947214	323	18	75	0.93586	0.93586	0.93586	0.913786
	SmcHD1-KO JB4/EI7HZ2 NSCs, scRepli-seq, S 083	KO_NSC_b6_083_DEP_01_086_53_2HMM_ranked_by_mm9_Repli-score.bedGraph	0.925663	4819	387	964	0.98827	337	4	75	0.930029	0.930029	0.930029	0.914244
	SmcHD1-KO JB4/EI7HZ2 NSCs, scRepli-seq, S 084	KO_NSC_b6_084_DEP_01_086_35_2HMM_ranked_by_mm9_Repli-score.bedGraph	0.977142	5087	119	964	0.97654	333	8	75	0.976676	0.976676	0.976676	0.951299
	SmcHD1-KO JB4/EI7HZ2 NSCs, scRepli-seq, S 085	KO_NSC_b6_085_DEP_01_086_52_2HMM_ranked_by_mm9_Repli-score.bedGraph	0.973108	5066	140	964	0.997067	340	1	75	1	1	1	0.960646
	% Replication scores of JF1 allele in SmcHD1-KO NSCs
	Sample	File name	Haplotype-resolved % replication score of whole genome (excluding chrX and chr3)	total replicated bins in whole genome (excluding chrX and chr3)	total unreplicated bins in whole genome (excluding chrX and chr3)	total bins with zero in whole genome (excluding chrX and chr3)	Haplotype-resolved % replication score of chrX	total replicated bins on chrX	total unreplicated bins on chrX	total bins with zero on chrX	Haplotype-resolved % replication score of chr5	Haplotype-resolved % replication score of chr10	Haplotype-resolved % replication score of chr15	non-haplotype resolved % replication score of whole genome (excluding chrX and chr3)
	SmcHD1-KO JB4/EI7HZ2 NSCs, scRepli-seq, S 001	KO_NSC_jf1_001_DEP_01_091_43_2HMM_ranked_by_mm9_Repli-score.bedGraph	0.00144808	7	4827	1336	0.002849	1	350	65	0	0	0	0.0054899
	SmcHD1-KO JB4/EI7HZ2 NSCs, scRepli-seq, S 002	KO_NSC_jf1_002_DEP_01_091_44_2HMM_ranked_by_mm9_Repli-score.bedGraph	0.00310302	15	4819	1336	0.00569801	2	349	65	0	0	0	0.0131954
	SmcHD1-KO JB4/EI7HZ2 NSCs, scRepli-seq, S 003	KO_NSC_jf1_003_DEP_01_091_57_2HMM_ranked_by_mm9_Repli-score.bedGraph	0.00992966	48	4786	1336	0	0	351	65	0.014881	0.014881	0.014881	0.036279
	SmcHD1-KO JB4/EI7HZ2 NSCs, scRepli-seq, S 004	KO_NSC_jf1_004_DEP_01_091_54_2HMM_ranked_by_mm9_Repli-score.bedGraph	0.00992966	48	4786	1336	0.00569801	2	349	65	0.0178571	0.0178571	0.0178571	0.0372187
	SmcHD1-KO JB4/EI7HZ2 NSCs, scRepli-seq, S 005	KO_NSC_jf1_005_DEP_01_091_59_2HMM_ranked_by_mm9_Repli-score.bedGraph	0.0105503	51	4783	1336	0.00569801	2	349	65	0.0416667	0.0416667	0.0416667	0.0386164
	SmcHD1-KO JB4/EI7HZ2 NSCs, scRepli-seq, S 006	KO_NSC_jf1_006_DEP_01_091_58_2HMM_ranked_by_mm9_Repli-score.bedGraph	0.0225486	109	4725	1336	0.037037	13	338	65	0.0178571	0.0178571	0.0178571	0.0452565
	SmcHD1-KO JB4/EI7HZ2 NSCs, scRepli-seq, S 007	KO_NSC_jf1_007_DEP_01_091_38_2HMM_ranked_by_mm9_Repli-score.bedGraph	0.0254448	123	4711	1336	0.025641	9	342	65	0.0238095	0.0238095	0.0238095	0.0637183
	SmcHD1-KO JB4/EI7HZ2 NSCs, scRepli-seq, S 008	KO_NSC_jf1_008_DEP_01_091_42_2HMM_ranked_by_mm9_Repli-score.bedGraph	0.0287547	139	4695	1336	0.011396	4	347	65	0.0684524	0.0684524	0.0684524	0.0776679
	SmcHD1-KO JB4/EI7HZ2 NSCs, scRepli-seq, S 009	KO_NSC_jf1_009_DEP_01_091_50_2HMM_ranked_by_mm9_Repli-score.bedGraph	0.035995	174	4660	1336	0.019943	7	344	65	0.0267857	0.0267857	0.0267857	0.0817926
	SmcHD1-KO JB4/EI7HZ2 NSCs, scRepli-seq, S 010	KO_NSC_jf1_010_DEP_01_091_45_2HMM_ranked_by_mm9_Repli-score.bedGraph	0.0177906	86	4748	1336	0.002849	1	350	65	0.0565476	0.0565476	0.0565476	0.102435
	SmcHD1-KO JB4/EI7HZ2 NSCs, scRepli-seq, S 011	KO_NSC_jf1_011_DEP_01_091_41_2HMM_ranked_by_mm9_Repli-score.bedGraph	0.0715763	346	4488	1336	0.019943	7	344	65	0.0684524	0.0684524	0.0684524	0.122228
	SmcHD1-KO JB4/EI7HZ2 NSCs, scRepli-seq, S 012	KO_NSC_jf1_012_DEP_01_091_47_2HMM_ranked_by_mm9_Repli-score.bedGraph	0.0415805	201	4633	1336	0.011396	4	347	65	0.0654762	0.0654762	0.0654762	0.124581
	SmcHD1-KO JB4/EI7HZ2 NSCs, scRepli-seq, S 013	KO_NSC_jf1_013_DEP_01_091_36_2HMM_ranked_by_mm9_Repli-score.bedGraph	0.126189	610	4224	1336	0.0655271	23	328	65	0.119048	0.119048	0.119048	0.132292
	SmcHD1-KO JB4/EI7HZ2 NSCs, scRepli-seq, S 014	KO_NSC_jf1_014_DEP_01_091_48_2HMM_ranked_by_mm9_Repli-score.bedGraph	0.0432354	209	4625	1336	0	0	351	65	0.0803571	0.0803571	0.0803571	0.132886
	SmcHD1-KO JB4/EI7HZ2 NSCs, scRepli-seq, S 015	KO_NSC_jf1_015_DEP_01_091_49_2HMM_ranked_by_mm9_Repli-score.bedGraph	0.150186	726	4108	1336	0.02849	10	341	65	0.175595	0.175595	0.175595	0.151758
	SmcHD1-KO JB4/EI7HZ2 NSCs, scRepli-seq, S 016	KO_NSC_jf1_016_DEP_01_091_40_2HMM_ranked_by_mm9_Repli-score.bedGraph	0.158875	768	4066	1336	0.0626781	22	329	65	0.160714	0.160714	0.160714	0.154811
	SmcHD1-KO JB4/EI7HZ2 NSCs, scRepli-seq, S 017	KO_NSC_jf1_017_DEP_01_091_53_2HMM_ranked_by_mm9_Repli-score.bedGraph	0.0179975	87	4747	1336	0.014245	5	346	65	0.0505952	0.0505952	0.0505952	0.163495
	SmcHD1-KO JB4/EI7HZ2 NSCs, scRepli-seq, S 018	KO_NSC_jf1_018_DEP_01_091_52_2HMM_ranked_by_mm9_Repli-score.bedGraph	0.158875	768	4066	1336	0.045584	16	335	65	0.1875	0.1875	0.1875	0.216276
	SmcHD1-KO JB4/EI7HZ2 NSCs, scRepli-seq, S 019	KO_NSC_jf1_019_DEP_01_091_37_2HMM_ranked_by_mm9_Repli-score.bedGraph	0.212453	1027	3807	1336	0.0883191	31	320	65	0.22619	0.22619	0.22619	0.218619
	SmcHD1-KO JB4/EI7HZ2 NSCs, scRepli-seq, S 020	KO_NSC_jf1_020_DEP_01_091_56_2HMM_ranked_by_mm9_Repli-score.bedGraph	0.19549	945	3889	1336	0.0655271	23	328	65	0.223214	0.223214	0.223214	0.230643
	SmcHD1-KO JB4/EI7HZ2 NSCs, scRepli-seq, S 021	KO_NSC_jf1_021_DEP_01_091_51_2HMM_ranked_by_mm9_Repli-score.bedGraph	0.353951	1711	3123	1336	0.159544	56	295	65	0.3125	0.3125	0.3125	0.358068
	SmcHD1-KO JB4/EI7HZ2 NSCs, scRepli-seq, S 022	KO_NSC_jf1_022_DEP_01_091_55_2HMM_ranked_by_mm9_Repli-score.bedGraph	0.374431	1810	3024	1336	0.165242	58	293	65	0.366071	0.366071	0.366071	0.358619
	SmcHD1-KO JB4/EI7HZ2 NSCs, scRepli-seq, S 023	KO_NSC_jf1_023_DEP_01_091_46_2HMM_ranked_by_mm9_Repli-score.bedGraph	0.405254	1959	2875	1336	0.188034	66	285	65	0.419643	0.419643	0.419643	0.396169
	SmcHD1-KO JB4/EI7HZ2 NSCs, scRepli-seq, S 024	KO_NSC_jf1_024_DEP_01_086_10_2HMM_ranked_by_mm9_Repli-score.bedGraph	0.425734	2058	2776	1336	0.213675	75	276	65	0.455357	0.455357	0.455357	0.407715
	SmcHD1-KO JB4/EI7HZ2 NSCs, scRepli-seq, S 025	KO_NSC_jf1_025_DEP_01_091_39_2HMM_ranked_by_mm9_Repli-score.bedGraph	0.476417	2303	2531	1336	0.296296	104	247	65	0.428571	0.428571	0.428571	0.46209
	SmcHD1-KO JB4/EI7HZ2 NSCs, scRepli-seq, S 026	KO_NSC_jf1_026_DEP_01_086_20_2HMM_ranked_by_mm9_Repli-score.bedGraph	0.467522	2260	2574	1336	0.276353	97	254	65	0.443452	0.443452	0.443452	0.462287
	SmcHD1-KO JB4/EI7HZ2 NSCs, scRepli-seq, S 027	KO_NSC_jf1_027_DEP_01_086_19_2HMM_ranked_by_mm9_Repli-score.bedGraph	0.505999	2446	2388	1336	0.222222	78	273	65	0.485119	0.485119	0.485119	0.49315
	SmcHD1-KO JB4/EI7HZ2 NSCs, scRepli-seq, S 028	KO_NSC_jf1_028_DEP_01_086_02_2HMM_ranked_by_mm9_Repli-score.bedGraph	0.514481	2487	2347	1336	0.290598	102	249	65	0.502976	0.502976	0.502976	0.498679
	SmcHD1-KO JB4/EI7HZ2 NSCs, scRepli-seq, S 029	KO_NSC_jf1_029_DEP_01_086_03_2HMM_ranked_by_mm9_Repli-score.bedGraph	0.535995	2591	2243	1336	0.296296	104	247	65	0.479167	0.479167	0.479167	0.515592
	SmcHD1-KO JB4/EI7HZ2 NSCs, scRepli-seq, S 030	KO_NSC_jf1_030_DEP_01_086_01_2HMM_ranked_by_mm9_Repli-score.bedGraph	0.530823	2566	2268	1336	0.384615	135	216	65	0.497024	0.497024	0.497024	0.519774
	SmcHD1-KO JB4/EI7HZ2 NSCs, scRepli-seq, S 031	KO_NSC_jf1_031_DEP_01_086_22_2HMM_ranked_by_mm9_Repli-score.bedGraph	0.521101	2519	2315	1336	0.316239	111	240	65	0.497024	0.497024	0.497024	0.525279
	SmcHD1-KO JB4/EI7HZ2 NSCs, scRepli-seq, S 032	KO_NSC_jf1_032_DEP_01_086_29_2HMM_ranked_by_mm9_Repli-score.bedGraph	0.543029	2625	2209	1336	0.407407	143	208	65	0.568452	0.568452	0.568452	0.531715
	SmcHD1-KO JB4/EI7HZ2 NSCs, scRepli-seq, S 033	KO_NSC_jf1_033_DEP_01_086_25_2HMM_ranked_by_mm9_Repli-score.bedGraph	0.569508	2753	2081	1336	0.336182	118	233	65	0.550595	0.550595	0.550595	0.536723
	SmcHD1-KO JB4/EI7HZ2 NSCs, scRepli-seq, S 034	KO_NSC_jf1_034_DEP_01_086_13_2HMM_ranked_by_mm9_Repli-score.bedGraph	0.568887	2750	2084	1336	0.378917	133	218	65	0.556548	0.556548	0.556548	0.543238
	SmcHD1-KO JB4/EI7HZ2 NSCs, scRepli-seq, S 035	KO_NSC_jf1_035_DEP_01_086_28_2HMM_ranked_by_mm9_Repli-score.bedGraph	0.57199	2765	2069	1336	0.34188	120	231	65	0.550595	0.550595	0.550595	0.549895
	SmcHD1-KO JB4/EI7HZ2 NSCs, scRepli-seq, S 036	KO_NSC_jf1_036_DEP_01_086_16_2HMM_ranked_by_mm9_Repli-score.bedGraph	0.588333	2844	1990	1336	0.418803	147	204	65	0.613095	0.613095	0.613095	0.550442
	SmcHD1-KO JB4/EI7HZ2 NSCs, scRepli-seq, S 037	KO_NSC_jf1_037_DEP_01_086_15_2HMM_ranked_by_mm9_Repli-score.bedGraph	0.582333	2815	2019	1336	0.390313	137	214	65	0.571429	0.571429	0.571429	0.556934
	SmcHD1-KO JB4/EI7HZ2 NSCs, scRepli-seq, S 038	KO_NSC_jf1_038_DEP_01_086_08_2HMM_ranked_by_mm9_Repli-score.bedGraph	0.614398	2970	1864	1336	0.401709	141	210	65	0.565476	0.565476	0.565476	0.592759
	SmcHD1-KO JB4/EI7HZ2 NSCs, scRepli-seq, S 039	KO_NSC_jf1_039_DEP_01_086_14_2HMM_ranked_by_mm9_Repli-score.bedGraph	0.614812	2972	1862	1336	0.424501	149	202	65	0.559524	0.559524	0.559524	0.601409
	SmcHD1-KO JB4/EI7HZ2 NSCs, scRepli-seq, S 040	KO_NSC_jf1_040_DEP_01_086_05_2HMM_ranked_by_mm9_Repli-score.bedGraph	0.642118	3104	1730	1336	0.39886	140	211	65	0.702381	0.702381	0.702381	0.604879
	SmcHD1-KO JB4/EI7HZ2 NSCs, scRepli-seq, S 041	KO_NSC_jf1_041_DEP_01_086_11_2HMM_ranked_by_mm9_Repli-score.bedGraph	0.584816	2827	2007	1336	0.404558	142	209	65	0.577381	0.577381	0.577381	0.609469
	SmcHD1-KO JB4/EI7HZ2 NSCs, scRepli-seq, S 042	KO_NSC_jf1_042_DEP_01_086_24_2HMM_ranked_by_mm9_Repli-score.bedGraph	0.635292	3071	1763	1336	0.418803	147	204	65	0.642857	0.642857	0.642857	0.61965
	SmcHD1-KO JB4/EI7HZ2 NSCs, scRepli-seq, S 043	KO_NSC_jf1_043_DEP_01_086_32_2HMM_ranked_by_mm9_Repli-score.bedGraph	0.621845	3006	1828	1336	0.347578	122	229	65	0.58631	0.58631	0.58631	0.620045
	SmcHD1-KO JB4/EI7HZ2 NSCs, scRepli-seq, S 044	KO_NSC_jf1_044_DEP_01_086_30_2HMM_ranked_by_mm9_Repli-score.bedGraph	0.631982	3055	1779	1336	0.407407	143	208	65	0.64881	0.64881	0.64881	0.629381
	SmcHD1-KO JB4/EI7HZ2 NSCs, scRepli-seq, S 045	KO_NSC_jf1_045_DEP_01_086_23_2HMM_ranked_by_mm9_Repli-score.bedGraph	0.666322	3221	1613	1336	0.45584	160	191	65	0.630952	0.630952	0.630952	0.636596
	SmcHD1-KO JB4/EI7HZ2 NSCs, scRepli-seq, S 046	KO_NSC_jf1_046_DEP_01_086_17_2HMM_ranked_by_mm9_Repli-score.bedGraph	0.681837	3296	1538	1336	0.42735	150	201	65	0.66369	0.66369	0.66369	0.649324
	SmcHD1-KO JB4/EI7HZ2 NSCs, scRepli-seq, S 047	KO_NSC_jf1_047_DEP_01_086_26_2HMM_ranked_by_mm9_Repli-score.bedGraph	0.676045	3268	1566	1336	0.495726	174	177	65	0.633929	0.633929	0.633929	0.668539
	SmcHD1-KO JB4/EI7HZ2 NSCs, scRepli-seq, S 048	KO_NSC_jf1_048_DEP_01_086_60_2HMM_ranked_by_mm9_Repli-score.bedGraph	0.708109	3423	1411	1336	0.609687	214	137	65	0.651786	0.651786	0.651786	0.687657
	SmcHD1-KO JB4/EI7HZ2 NSCs, scRepli-seq, S 049	KO_NSC_jf1_049_DEP_01_086_06_2HMM_ranked_by_mm9_Repli-score.bedGraph	0.703972	3403	1431	1336	0.549858	193	158	65	0.684524	0.684524	0.684524	0.688126
	SmcHD1-KO JB4/EI7HZ2 NSCs, scRepli-seq, S 050	KO_NSC_jf1_050_DEP_01_086_63_2HMM_ranked_by_mm9_Repli-score.bedGraph	0.682871	3301	1533	1336	0.467236	164	187	65	0.642857	0.642857	0.642857	0.689244
	SmcHD1-KO JB4/EI7HZ2 NSCs, scRepli-seq, S 051	KO_NSC_jf1_051_DEP_01_086_07_2HMM_ranked_by_mm9_Repli-score.bedGraph	0.695697	3363	1471	1336	0.527066	185	166	65	0.681548	0.681548	0.681548	0.694398
	SmcHD1-KO JB4/EI7HZ2 NSCs, scRepli-seq, S 052	KO_NSC_jf1_052_DEP_01_086_34_2HMM_ranked_by_mm9_Repli-score.bedGraph	0.735209	3554	1280	1336	0.521368	183	168	65	0.690476	0.690476	0.690476	0.696134
	SmcHD1-KO JB4/EI7HZ2 NSCs, scRepli-seq, S 053	KO_NSC_jf1_053_DEP_01_086_27_2HMM_ranked_by_mm9_Repli-score.bedGraph	0.731692	3537	1297	1336	0.490028	172	179	65	0.747024	0.747024	0.747024	0.704711
	SmcHD1-KO JB4/EI7HZ2 NSCs, scRepli-seq, S 054	KO_NSC_jf1_054_DEP_01_086_64_2HMM_ranked_by_mm9_Repli-score.bedGraph	0.741829	3586	1248	1336	0.612536	215	136	65	0.747024	0.747024	0.747024	0.725991
	SmcHD1-KO JB4/EI7HZ2 NSCs, scRepli-seq, S 055	KO_NSC_jf1_055_DEP_01_086_12_2HMM_ranked_by_mm9_Repli-score.bedGraph	0.769963	3722	1112	1336	0.592593	208	143	65	0.72619	0.72619	0.72619	0.728865
	SmcHD1-KO JB4/EI7HZ2 NSCs, scRepli-seq, S 056	KO_NSC_jf1_056_DEP_01_086_04_2HMM_ranked_by_mm9_Repli-score.bedGraph	0.75693	3659	1175	1336	0.524217	184	167	65	0.705357	0.705357	0.705357	0.731151
	SmcHD1-KO JB4/EI7HZ2 NSCs, scRepli-seq, S 057	KO_NSC_jf1_057_DEP_01_086_18_2HMM_ranked_by_mm9_Repli-score.bedGraph	0.762102	3684	1150	1336	0.575499	202	149	65	0.735119	0.735119	0.735119	0.741472
	SmcHD1-KO JB4/EI7HZ2 NSCs, scRepli-seq, S 058	KO_NSC_jf1_058_DEP_01_086_56_2HMM_ranked_by_mm9_Repli-score.bedGraph	0.765205	3699	1135	1336	0.595442	209	142	65	0.782738	0.782738	0.782738	0.753818
	SmcHD1-KO JB4/EI7HZ2 NSCs, scRepli-seq, S 059	KO_NSC_jf1_059_DEP_01_086_47_2HMM_ranked_by_mm9_Repli-score.bedGraph	0.768101	3713	1121	1336	0.589744	207	144	65	0.770833	0.770833	0.770833	0.754904
	SmcHD1-KO JB4/EI7HZ2 NSCs, scRepli-seq, S 060	KO_NSC_jf1_060_DEP_01_086_59_2HMM_ranked_by_mm9_Repli-score.bedGraph	0.768515	3715	1119	1336	0.638177	224	127	65	0.785714	0.785714	0.785714	0.763758
	SmcHD1-KO JB4/EI7HZ2 NSCs, scRepli-seq, S 061	KO_NSC_jf1_061_DEP_01_086_58_2HMM_ranked_by_mm9_Repli-score.bedGraph	0.77017	3723	1111	1336	0.652422	229	122	65	0.776786	0.776786	0.776786	0.763992
	SmcHD1-KO JB4/EI7HZ2 NSCs, scRepli-seq, S 062	KO_NSC_jf1_062_DEP_01_086_51_2HMM_ranked_by_mm9_Repli-score.bedGraph	0.791302	3621	955	1594	0.695157	244	107	65	0.797619	0.797619	0.797619	0.764703
	SmcHD1-KO JB4/EI7HZ2 NSCs, scRepli-seq, S 063	KO_NSC_jf1_063_DEP_01_086_50_2HMM_ranked_by_mm9_Repli-score.bedGraph	0.800165	3868	966	1336	0.592593	208	143	65	0.767857	0.767857	0.767857	0.767268
	SmcHD1-KO JB4/EI7HZ2 NSCs, scRepli-seq, S 064	KO_NSC_jf1_064_DEP_01_086_42_2HMM_ranked_by_mm9_Repli-score.bedGraph	0.798282	3811	963	1396	0.592593	208	143	65	0.839286	0.839286	0.839286	0.783263
	SmcHD1-KO JB4/EI7HZ2 NSCs, scRepli-seq, S 065	KO_NSC_jf1_065_DEP_01_086_55_2HMM_ranked_by_mm9_Repli-score.bedGraph	0.789822	3818	1016	1336	0.660969	232	119	65	0.803571	0.803571	0.803571	0.791691
	SmcHD1-KO JB4/EI7HZ2 NSCs, scRepli-seq, S 066	KO_NSC_jf1_066_DEP_01_086_61_2HMM_ranked_by_mm9_Repli-score.bedGraph	0.82561	3991	843	1336	0.652422	229	122	65	0.776786	0.776786	0.776786	0.799364
	SmcHD1-KO JB4/EI7HZ2 NSCs, scRepli-seq, S 067	KO_NSC_jf1_067_DEP_01_086_44_2HMM_ranked_by_mm9_Repli-score.bedGraph	0.826024	3993	841	1336	0.68661	241	110	65	0.767857	0.767857	0.767857	0.804852
	SmcHD1-KO JB4/EI7HZ2 NSCs, scRepli-seq, S 068	KO_NSC_jf1_068_DEP_01_086_37_2HMM_ranked_by_mm9_Repli-score.bedGraph	0.856434	4140	694	1336	0.746439	262	89	65	0.866071	0.866071	0.866071	0.835069
	SmcHD1-KO JB4/EI7HZ2 NSCs, scRepli-seq, S 069	KO_NSC_jf1_069_DEP_01_086_40_2HMM_ranked_by_mm9_Repli-score.bedGraph	0.865548	4178	649	1343	0.737892	259	92	65	0.87538	0.87538	0.87538	0.84678
	SmcHD1-KO JB4/EI7HZ2 NSCs, scRepli-seq, S 070	KO_NSC_jf1_070_DEP_01_086_48_2HMM_ranked_by_mm9_Repli-score.bedGraph	0.860778	4161	673	1336	0.689459	242	109	65	0.895833	0.895833	0.895833	0.847477
	SmcHD1-KO JB4/EI7HZ2 NSCs, scRepli-seq, S 071	KO_NSC_jf1_071_DEP_01_086_33_2HMM_ranked_by_mm9_Repli-score.bedGraph	0.860985	4162	672	1336	0.740741	260	91	65	0.869048	0.869048	0.869048	0.848413
	SmcHD1-KO JB4/EI7HZ2 NSCs, scRepli-seq, S 072	KO_NSC_jf1_072_DEP_01_086_36_2HMM_ranked_by_mm9_Repli-score.bedGraph	0.885809	4282	552	1336	0.74359	261	90	65	0.818452	0.818452	0.818452	0.858569
	SmcHD1-KO JB4/EI7HZ2 NSCs, scRepli-seq, S 073	KO_NSC_jf1_073_DEP_01_086_39_2HMM_ranked_by_mm9_Repli-score.bedGraph	0.875879	4234	600	1336	0.706553	248	103	65	0.872024	0.872024	0.872024	0.860972
	SmcHD1-KO JB4/EI7HZ2 NSCs, scRepli-seq, S 074	KO_NSC_jf1_074_DEP_01_086_57_2HMM_ranked_by_mm9_Repli-score.bedGraph	0.871742	4214	620	1336	0.737892	259	92	65	0.842262	0.842262	0.842262	0.877374
	SmcHD1-KO JB4/EI7HZ2 NSCs, scRepli-seq, S 075	KO_NSC_jf1_075_DEP_01_086_46_2HMM_ranked_by_mm9_Repli-score.bedGraph	0.878362	4246	588	1336	0.760684	267	84	65	0.877976	0.877976	0.877976	0.877772
	SmcHD1-KO JB4/EI7HZ2 NSCs, scRepli-seq, S 076	KO_NSC_jf1_076_DEP_01_086_45_2HMM_ranked_by_mm9_Repli-score.bedGraph	0.902979	4365	469	1336	0.80057	281	70	65	0.901786	0.901786	0.901786	0.880139
	SmcHD1-KO JB4/EI7HZ2 NSCs, scRepli-seq, S 077	KO_NSC_jf1_077_DEP_01_086_54_2HMM_ranked_by_mm9_Repli-score.bedGraph	0.91084	4403	431	1336	0.817664	287	64	65	0.872024	0.872024	0.872024	0.886949
	SmcHD1-KO JB4/EI7HZ2 NSCs, scRepli-seq, S 078	KO_NSC_jf1_078_DEP_01_086_62_2HMM_ranked_by_mm9_Repli-score.bedGraph	0.8976	4339	495	1336	0.831909	292	59	65	0.872024	0.872024	0.872024	0.890665
	SmcHD1-KO JB4/EI7HZ2 NSCs, scRepli-seq, S 079	KO_NSC_jf1_079_DEP_01_086_49_2HMM_ranked_by_mm9_Repli-score.bedGraph	0.916425	4430	404	1336	0.849003	298	53	65	0.901786	0.901786	0.901786	0.909434
	SmcHD1-KO JB4/EI7HZ2 NSCs, scRepli-seq, S 080	KO_NSC_jf1_080_DEP_01_086_43_2HMM_ranked_by_mm9_Repli-score.bedGraph	0.925734	4475	359	1336	0.783476	275	76	65	0.931548	0.931548	0.931548	0.910793
	SmcHD1-KO JB4/EI7HZ2 NSCs, scRepli-seq, S 081	KO_NSC_jf1_081_DEP_01_086_38_2HMM_ranked_by_mm9_Repli-score.bedGraph	0.919926	4446	387	1337	0.806268	283	68	65	0.9375	0.9375	0.9375	0.912387
	SmcHD1-KO JB4/EI7HZ2 NSCs, scRepli-seq, S 082	KO_NSC_jf1_082_DEP_01_086_41_2HMM_ranked_by_mm9_Repli-score.bedGraph	0.925941	4476	358	1336	0.826211	290	61	65	0.910714	0.910714	0.910714	0.913786
	SmcHD1-KO JB4/EI7HZ2 NSCs, scRepli-seq, S 083	KO_NSC_jf1_083_DEP_01_086_53_2HMM_ranked_by_mm9_Repli-score.bedGraph	0.919942	4447	387	1336	0.823362	289	62	65	0.943452	0.943452	0.943452	0.914244
	SmcHD1-KO JB4/EI7HZ2 NSCs, scRepli-seq, S 084	KO_NSC_jf1_084_DEP_01_086_35_2HMM_ranked_by_mm9_Repli-score.bedGraph	0.959661	4639	195	1336	0.866097	304	47	65	0.943452	0.943452	0.943452	0.951299
	SmcHD1-KO JB4/EI7HZ2 NSCs, scRepli-seq, S 085	KO_NSC_jf1_085_DEP_01_086_52_2HMM_ranked_by_mm9_Repli-score.bedGraph	0.96959	4687	147	1336	0.894587	314	37	65	0.991071	0.991071	0.991071	0.960646

## Sheet: Table 4
Supplementary Table 4. List of primers and sequences used in 4C-seq experiments
	1) Primery primers
	RT class of VP	Primer name	Sequence for VP + adapter sequence
	SD	VP20Mb_Fw	TACACGACGCTCTTCCGATCTGACACTGGATAATCAAGCTT
		VP20Mb_Rv	ACTGGAGTTCAGACGTGTGCTCTTCCGATCTAGGAGTTTTAGGGGCTGCTG
	SD	VP34Mb_Fw	TACACGACGCTCTTCCGATCTACAAACTGCTTCCCCACTGAAG
		VP34Mb_Rv	ACTGGAGTTCAGACGTGTGCTCTTCCGATCTGAAGCTGGCAGGATGCTAAC
	SD	VP98Mb_Fw	TACACGACGCTCTTCCGATCTAGTCTGGCTGAATGAAGCTT
		VP98Mb_Rv	ACTGGAGTTCAGACGTGTGCTCTTCCGATCTCTGGCAGGGCTTCTTCTCTG
	SD	VP148Mb_Fw	TACACGACGCTCTTCCGATCTGCTTCCTCCATCCTAAGCTT
		VP148Mb_Rv	ACTGGAGTTCAGACGTGTGCTCTTCCGATCTGTTCCAGCCTGACCTCTTAC
	SI	VP45Mb_Fw	TACACGACGCTCTTCCGATCTGTAAGTTCTGTTCTAAGCTT
		VP45Mb_Rv	ACTGGAGTTCAGACGTGTGCTCTTCCGATCTCTCCTAAGTGCAGGAATTGA
	SI	VP96Mb_Fw	TACACGACGCTCTTCCGATCTCAGGCATCAATCATTCAAGCTT
		VP96Mb_Rv	ACTGGAGTTCAGACGTGTGCTCTTCCGATCTCCAAGGTGGTCACCAGTAAT
	CL	VP56Mb_Fw	TACACGACGCTCTTCCGATCTTGCTGTTCTACATTAAGCTT
		VP56Mb_Rv	ACTGGAGTTCAGACGTGTGCTCTTCCGATCTAGAAGCATGACAGCATATAG
	CL	VP84Mb_Fw	TACACGACGCTCTTCCGATCTGGCACTAGGCTACTAAGCTT
		VP84Mb_Rv	ACTGGAGTTCAGACGTGTGCTCTTCCGATCTCTGCCATGGGGTTCTTGAGC
	CE	VP100Mb_Fw	TACACGACGCTCTTCCGATCTAGGAGGTGGCCTTCAAGCTT
		VP100Mb_Rv	ACTGGAGTTCAGACGTGTGCTCTTCCGATCTACTGTGCCTTGTTGTTGGAC
	Note: blue = extra-base, green = linker, orange = targeting region, black = Illumina NGS adapter sequence
	Example:	Fw primer	TACACGACGCTCTTCCGATCTxxXXXXXXXXXXXXXXXXXX
		Rv primer	ACTGGAGTTCAGACGTGTGCTCTTCCGATCTXXXXXXXXXXXXXXXXXX
	2) Universal primers
	Dual#	Primer name	Sequence
	1	F_Dual#01	AATGATACGGCGACCACCGAGATCTACACAATAACGTACACTCTTTCCCTACACGACGCTCTTCCGATCT
		R_Dual#01	CAAGCAGAAGACGGCATACGAGATTAACGATTGTGACTGGAGTTCAGACGTGTGCTCTTCCGATCT
	2	F_Dual#02	AATGATACGGCGACCACCGAGATCTACACTTCTTGAAACACTCTTTCCCTACACGACGCTCTTCCGATCT
		R_Dual#02	CAAGCAGAAGACGGCATACGAGATATGTAGACGTGACTGGAGTTCAGACGTGTGCTCTTCCGATCT
	3	F_Dual#03	AATGATACGGCGACCACCGAGATCTACACGGCAGATCACACTCTTTCCCTACACGACGCTCTTCCGATCT
		R_Dual#03	CAAGCAGAAGACGGCATACGAGATGAGCAGCGGTGACTGGAGTTCAGACGTGTGCTCTTCCGATCT
	4	F_Dual#04	AATGATACGGCGACCACCGAGATCTACACCTATGTTAACACTCTTTCCCTACACGACGCTCTTCCGATCT
		R_Dual#04	CAAGCAGAAGACGGCATACGAGATTGTTGATCGTGACTGGAGTTCAGACGTGTGCTCTTCCGATCT
	5	F_Dual#05	AATGATACGGCGACCACCGAGATCTACACGTTGACGCACACTCTTTCCCTACACGACGCTCTTCCGATCT
		R_Dual#05	CAAGCAGAAGACGGCATACGAGATGTCCTTCGGTGACTGGAGTTCAGACGTGTGCTCTTCCGATCT
	6	F_Dual#06	AATGATACGGCGACCACCGAGATCTACACATCTACGAACACTCTTTCCCTACACGACGCTCTTCCGATCT
		R_Dual#06	CAAGCAGAAGACGGCATACGAGATCCGGCATCGTGACTGGAGTTCAGACGTGTGCTCTTCCGATCT
	7	F_Dual#07	AATGATACGGCGACCACCGAGATCTACACCTCGACAGACACTCTTTCCCTACACGACGCTCTTCCGATCT
		R_Dual#07	CAAGCAGAAGACGGCATACGAGATCTTCGTAGGTGACTGGAGTTCAGACGTGTGCTCTTCCGATCT
	8	F_Dual#08	AATGATACGGCGACCACCGAGATCTACACGAGGCTGCACACTCTTTCCCTACACGACGCTCTTCCGATCT
		R_Dual#08	CAAGCAGAAGACGGCATACGAGATGACGCATCGTGACTGGAGTTCAGACGTGTGCTCTTCCGATCT
	9	F_Dual#09	AATGATACGGCGACCACCGAGATCTACACCCTCGTAGACACTCTTTCCCTACACGACGCTCTTCCGATCT
		R_Dual#09	CAAGCAGAAGACGGCATACGAGATTGCCGTAGGTGACTGGAGTTCAGACGTGTGCTCTTCCGATCT
	10	F_Dual#10	AATGATACGGCGACCACCGAGATCTACACCATAGGCAACACTCTTTCCCTACACGACGCTCTTCCGATCT
		R_Dual#10	CAAGCAGAAGACGGCATACGAGATAAGGAATCGTGACTGGAGTTCAGACGTGTGCTCTTCCGATCT
	11	F_Dual#11	AATGATACGGCGACCACCGAGATCTACACAGATGAACACACTCTTTCCCTACACGACGCTCTTCCGATCT
		R_Dual#11	CAAGCAGAAGACGGCATACGAGATTCGAGTAGGTGACTGGAGTTCAGACGTGTGCTCTTCCGATCT
	12	F_Dual#12	AATGATACGGCGACCACCGAGATCTACACCCGAGTATACACTCTTTCCCTACACGACGCTCTTCCGATCT
		R_Dual#12	CAAGCAGAAGACGGCATACGAGATCTCGAATCGTGACTGGAGTTCAGACGTGTGCTCTTCCGATCT
	13	F_Dual#13	AATGATACGGCGACCACCGAGATCTACACAATATTGAACACTCTTTCCCTACACGACGCTCTTCCGATCT
		R_Dual#13	CAAGCAGAAGACGGCATACGAGATCGCCGATTGTGACTGGAGTTCAGACGTGTGCTCTTCCGATCT
	14	F_Dual#14	AATGATACGGCGACCACCGAGATCTACACGTATACCGACACTCTTTCCCTACACGACGCTCTTCCGATCT
		R_Dual#14	CAAGCAGAAGACGGCATACGAGATTCGGCGAAGTGACTGGAGTTCAGACGTGTGCTCTTCCGATCT
	15	F_Dual#15	AATGATACGGCGACCACCGAGATCTACACGATCCAACACACTCTTTCCCTACACGACGCTCTTCCGATCT
		R_Dual#15	CAAGCAGAAGACGGCATACGAGATGAGGCCAGGTGACTGGAGTTCAGACGTGTGCTCTTCCGATCT
	16	F_Dual#16	AATGATACGGCGACCACCGAGATCTACACAGATACGCACACTCTTTCCCTACACGACGCTCTTCCGATCT
		R_Dual#16	CAAGCAGAAGACGGCATACGAGATATAAGTTCGTGACTGGAGTTCAGACGTGTGCTCTTCCGATCT
	17	F_Dual#17	AATGATACGGCGACCACCGAGATCTACACGGTATCTTACACTCTTTCCCTACACGACGCTCTTCCGATCT
		R_Dual#17	CAAGCAGAAGACGGCATACGAGATCCAATACGGTGACTGGAGTTCAGACGTGTGCTCTTCCGATCT
	18	F_Dual#18	AATGATACGGCGACCACCGAGATCTACACCCTCTGGCACACTCTTTCCCTACACGACGCTCTTCCGATCT
		R_Dual#18	CAAGCAGAAGACGGCATACGAGATTGTGCTTCGTGACTGGAGTTCAGACGTGTGCTCTTCCGATCT
	19	F_Dual#19	AATGATACGGCGACCACCGAGATCTACACCCATTGTGACACTCTTTCCCTACACGACGCTCTTCCGATCT
		R_Dual#19	CAAGCAGAAGACGGCATACGAGATGTATTAAGGTGACTGGAGTTCAGACGTGTGCTCTTCCGATCT
	20	F_Dual#20	AATGATACGGCGACCACCGAGATCTACACACTACGGTACACTCTTTCCCTACACGACGCTCTTCCGATCT
		R_Dual#20	CAAGCAGAAGACGGCATACGAGATAAGACTTCGTGACTGGAGTTCAGACGTGTGCTCTTCCGATCT
	21	F_Dual#21	AATGATACGGCGACCACCGAGATCTACACAAGTGCTAACACTCTTTCCCTACACGACGCTCTTCCGATCT
		R_Dual#21	CAAGCAGAAGACGGCATACGAGATGCCTCTTCGTGACTGGAGTTCAGACGTGTGCTCTTCCGATCT
	Note: red = index sequence, black = Illumina NGS adapter sequence, green = linker
	Example:	F Dual	AATGATACGGCGACCACCGAGATCTACACXXXXXXXXACACTCTTTCCCTACACGACGCTCTTCCGATCT
		R Dual	CAAGCAGAAGACGGCATACGAGATXXXXXXXXGTGACTGGAGTTCAGACGTGTGCTCTTCCGATCT

## Sheet: Table 5
Supplementary Table 5. Sequences used to identify reads from B6 or JF1 alleles in 4C-seq data
	Sequenes used to separate reads from B6 or JF1 from 4C-seq data
	Viewpoint name	Fw primer (close to HindIII)	Rv primer (close to DpnII)	Sequence used to map B6 allele (green = B6 SNPs)	Sequence used to map JF1 allele (red = JF1 SNPs)	genomic position (near HindIII; mm9)
	VP20Mb	GACACTGGATAATCAAGCTT	AGGAGTTTTAGGGGCTGCTG	AGGAGTTTTAGGGGCTGCTGGGGCCCCTCCTCA/G/T	AGGAGTTTTAGGGGCTGCTGGGGCCCCTCCTCA/A/T	chrX:20197198
	VP34Mb	ACAAACTGCTTCCCCACTGAAG	GAAGCTGGCAGGATGCTAAC	GAAGCTGGCAGGATGCTAACAGAACTGA/A/TCTGGAG	GAAGCTGGCAGGATGCTAACAGAACTGA/G/TCTGGAG	chrX:34547661
	VP45Mb	GTAAGTTCTGTTCTAAGCTT	CTCCTAAGTGCAGGAATTGA	CTCCTAAGTGCAGGAATTGA/A/GGCAAGC/G/	CTCCTAAGTGCAGGAATTGA/G/GGCAAGC/A/	chrX:45622716
	VP56Mb	TGCTGTTCTACATTAAGCTT	AGAAGCATGACAGCATATAG	AGAAGCATGACAGCATATAGGCAGGCAGGCGTGGTGCTGGGTC/A/GTAGCTGAATGGTTACATC/A	AGAAGCATGACAGCATATAGGCAGGCAGGCGTGGTGCTGGGTC/T/GTAGCTGAATGGTTACATC/T	chrX:56398080
	VP84Mb	GGCACTAGGCTACTAAGCTT	CTGCCATGGGGTTCTTGAGC	CTGCCATGGGGTTCTTGAGCCATC/G	CTGCCATGGGGTTCTTGAGCCATC/A	chrX:84577000
	VP96Mb	CAGGCATCAATCATTCAAGCTT	CCAAGGTGGTCACCAGTAAT	CCAAGGTGGTCACCAGTAATTCCTGCCTTGCCCTA/T	CCAAGGTGGTCACCAGTAATTCCTGCCTTGCCCTA/G	chrX:96736275
	VP98Mb	AGTCTGGCTGAATGAAGCTT	CTGGCAGGGCTTCTTCTCTG	CTGGCAGGGCTTCTTCTCTGCCCTTGTTTGAGGAATTCTAAGCTC/C	CTGGCAGGGCTTCTTCTCTGCCCTTGTTTGAGGAATTCTAAGCTC/T	chrX:98902541
	VP100Mb	AGGAGGTGGCCTTCAAGCTT	ACTGTGCCTTGTTGTTGGAC	ACTGTGCCTTGTTGTTGGACA/A	ACTGTGCCTTGTTGTTGGACA/C	chrX:100576547
	VP148Mb	GCTTCCTCCATCCTAAGCTT	GTTCCAGCCTGACCTCTTAC	GTTCCAGCCTGACCTCTTACAG/C	GTTCCAGCCTGACCTCTTACAG/T	chrX:148606242
	Note: black = primer sequence, blue = genomic sequence, green = B6 SNPs, red = JF1 SNPs.

## Sheet: Table 6
Supplementary Table 6. 4C-seq data quality metrics (as described in Krijger et al., 2020)
	List of 4C-seq data
	4C-seq data	nReads	motifPosperc	readlenperc	nMapped	nMappedCis	nMappedCisperc	fragMapped	fragMappedCis	fragMappedCisPerc	fragMappedCisCorr	fragMappedCisPercCorr	nCaptures	nCisCaptures	topPct	capt100Kb	cov100Kb	capt1Mb	cov1Mb
	VP20Mb_WTmESC_rep1_4Clib_b6	1027710	100	45.41	1010637	714697	70.72	820730	606553	73.9	393361	64.75	34212	9916	35.15	94.23	39.87	84.13	70.66
	VP20Mb_WTmESC_rep1_4Clib_jf1	1039946	100	53.3	994844	671807	67.53	799896	569527	71.2	378971	62.19	34366	9685	33.46	94.23	38.9	83.92	70.28
	VP20Mb_WTmESC_rep2_4Clib_b6	1283663	100	44.22	1265333	916887	72.46	1037306	788032	75.97	519007	67.55	34629	9751	34.14	95.19	44.74	86.1	74.57
	VP20Mb_WTmESC_rep2_4Clib_jf1	1291279	100	52.98	1238166	860314	69.48	996821	734661	73.7	495222	65.39	34529	9442	32.59	95.19	43.37	84.54	74.37
	VP20Mb_KOmESC_rep1_4Clib_b6	1070815	100	45.49	1053323	747999	71.01	856584	635463	74.19	422936	65.67	38159	10899	33.44	95.19	41.4	85.48	70.38
	VP20Mb_KOmESC_rep1_4Clib_jf1	1076735	100	53.24	1031613	698422	67.7	829380	590554	71.2	402276	62.75	38382	10648	31.88	95.19	40.95	83.82	69.79
	VP20Mb_KOmESC_rep2_4Clib_b6	1359859	100	44.42	1340274	995902	74.31	1097226	853519	77.79	573045	70.16	35035	10287	32.86	95.19	44.85	86	74.18
	VP20Mb_KOmESC_rep2_4Clib_jf1	1361433	100	50.73	1308271	937662	71.67	1058087	799278	75.54	547887	67.92	35204	10069	31.45	95.19	43.74	84.65	73.7
	VP20Mb_WTDay9_rep1_4Clib_b6	2572518	100	33.85	2543225	1983422	77.99	2048986	1660067	81.02	949207	70.94	17074	8711	42.82	95.19	23.72	82.57	42.32
	VP20Mb_WTDay9_rep1_4Clib_jf1	3177066	100	44.64	3050041	2188666	71.76	2473575	1867591	75.5	1241106	67.19	17833	8408	33.55	95.19	29.44	84.34	58.5
	VP20Mb_WTDay9_rep2_4Clib_b6	2558931	100	30.7	2526459	1957467	77.48	2087726	1682800	80.6	817375	66.87	16417	8007	51.43	95.19	22.57	81.43	40.19
	VP20Mb_WTDay9_rep2_4Clib_jf1	3076786	100	43.21	2945728	2085134	70.79	2412151	1789737	74.2	1014856	61.98	17191	7553	43.3	95.19	28.19	83.09	57.35
	VP20Mb_KODay9_rep1_4Clib_b6	2486312	100	35.38	2453882	1814729	73.95	2022024	1561440	77.22	948919	67.32	18080	8610	39.23	95.19	25.63	83.82	43.6
	VP20Mb_KODay9_rep1_4Clib_jf1	2941120	100	43.86	2829230	1987327	70.24	2292669	1685981	73.54	1078610	64	18364	8211	36.02	95.19	29.05	84.13	58.39
	VP20Mb_KODay9_rep2_4Clib_b6	2995870	100	32.58	2960098	2256291	76.22	2434487	1937036	79.57	1088383	68.63	15581	7797	43.81	95.19	22.33	80.6	39.92
	VP20Mb_KODay9_rep2_4Clib_jf1	3729241	100	42.47	3577866	2532927	70.79	2899852	2159819	74.48	1303651	63.79	16152	7375	39.64	95.19	29.47	82.05	58.11
	VP20Mb_WTNSC_rep1_4Clib_b6	1539363	100	37.26	1524204	1197260	78.55	1208220	974046	80.62	658333	73.76	26177	13054	32.41	95.19	34.25	87.76	54.25
	VP20Mb_WTNSC_rep1_4Clib_jf1	1688618	100	44.11	1629610	1266838	77.74	1327861	1069193	80.52	785305	75.22	25474	11888	26.55	95.19	34.26	88.49	66.53
	VP20Mb_WTNSC_rep2_4Clib_b6	981476	100	37.82	962386	732895	76.15	796741	626348	78.61	298912	63.69	26306	10851	52.28	95.19	31.32	82.99	51.74
	VP20Mb_WTNSC_rep2_4Clib_jf1	1073630	100	52.41	1014356	759603	74.89	840212	657913	78.3	365213	66.7	25875	9866	44.49	96.15	30.39	84.65	64.52
	VP20Mb_KONSC_rep1_4Clib_b6	1274780	100	40.51	1262351	969454	76.8	1008456	791265	78.46	608098	73.68	16681	8471	23.15	95.19	36.83	84.02	57.62
	VP20Mb_KONSC_rep1_4Clib_jf1	1350763	100	43.8	1304351	991553	76.02	1034483	810113	78.31	651730	74.39	16137	7952	19.55	96.15	32.35	84.34	64.32
	VP20Mb_KONSC_rep2_4Clib_b6	1091860	100	40.66	1073779	803959	74.87	874932	674506	77.09	398020	66.51	31696	12847	40.99	95.19	32.37	85.58	55.3
	VP20Mb_KONSC_rep2_4Clib_jf1	1133656	100	49.29	1081277	801090	74.09	873264	674660	77.26	424702	68.14	30104	11548	37.05	95.19	30.62	85.48	63.6
	VP34Mb_WTmESC_rep1_4Clib_b6	1238627	99.23	57.31	1218220	755592	62.02	984073	632722	64.3	479891	57.82	40881	12209	24.15	97.96	33.79	90.2	60.62
	VP34Mb_WTmESC_rep1_4Clib_jf1	1211783	99.28	57.49	1170863	722006	61.66	903312	577656	63.95	430201	56.92	39683	11958	25.53	96.94	33.75	89.25	59.84
	VP34Mb_WTmESC_rep2_4Clib_b6	1243718	99.51	57.42	1227707	826003	67.28	979545	686042	70.04	499841	63	36278	11525	27.14	95.92	36.5	88.41	63.89
	VP34Mb_WTmESC_rep2_4Clib_jf1	1231220	99.51	57.99	1193263	788276	66.06	900456	622234	69.1	447101	61.64	35560	11323	28.15	96.94	36.41	86.62	62.56
	VP34Mb_KOmESC_rep1_4Clib_b6	1277680	99.23	57.76	1256222	794522	63.25	1003827	658913	65.64	517942	60.03	43878	13538	21.39	97.96	33.55	92.23	59.94
	VP34Mb_KOmESC_rep1_4Clib_jf1	1247462	99.3	57.3	1203643	754200	62.66	920438	597153	64.88	459489	58.77	42296	12983	23.05	97.96	33.71	90.92	59.17
	VP34Mb_KOmESC_rep2_4Clib_b6	1269294	99.51	57.44	1254910	858241	68.39	1000459	710476	71.02	547234	65.36	40742	13485	22.98	96.94	35.68	91.4	63.45
	VP34Mb_KOmESC_rep2_4Clib_jf1	1253010	99.49	57.11	1214442	823436	67.8	915275	648273	70.83	491521	64.8	39559	13211	24.18	95.92	34.84	89.25	61.9
	VP34Mb_WTDay9_rep1_4Clib_b6	2719517	99.79	47.67	2692211	2038887	75.73	2100436	1666929	79.36	1103521	71.8	16651	8457	33.8	97.96	17.42	82.08	32.34
	VP34Mb_WTDay9_rep1_4Clib_jf1	3368656	99.78	47.45	3281124	2202742	67.13	2606343	1839503	70.58	1289926	62.74	18202	8077	29.88	97.96	28.34	84.35	53.59
	VP34Mb_WTDay9_rep2_4Clib_b6	2668779	99.78	54.38	2643519	1960873	74.18	2109155	1641277	77.82	974279	67.56	15308	7327	40.64	96.94	17.41	79.81	32.12
	VP34Mb_WTDay9_rep2_4Clib_jf1	3233992	99.74	54.39	3139952	2062898	65.7	2515528	1731691	68.84	1072111	57.77	16348	6955	38.09	97.96	27.84	80.53	51.62
	VP34Mb_KODay9_rep1_4Clib_b6	2853732	99.79	48.47	2824078	2119354	75.05	2242699	1756851	78.34	1200338	71.5	17347	8616	31.68	96.94	18.12	81.48	31.73
	VP34Mb_KODay9_rep1_4Clib_jf1	3301998	99.83	47.14	3204771	2126037	66.34	2521238	1766463	70.06	1194411	61.35	17864	7766	32.38	97.96	27.41	84.71	52.08
	VP34Mb_KODay9_rep2_4Clib_b6	2506181	99.85	54.21	2478753	1899421	76.63	2000115	1602491	80.12	1060008	72.79	14096	7427	33.85	96.94	16.6	79.93	30.99
	VP34Mb_KODay9_rep2_4Clib_jf1	3042412	99.79	54.56	2952145	1966169	66.6	2340945	1629873	69.62	1069133	60.06	15078	6880	34.4	96.94	28.72	81.24	53.87
	VP34Mb_WTNSC_rep1_4Clib_b6	873912	99.82	48.99	866885	703482	81.15	632230	531464	84.06	437976	81.3	23038	14046	17.59	97.96	22.72	91.16	40.36
	VP34Mb_WTNSC_rep1_4Clib_jf1	1172919	99.82	48.58	1135914	809287	71.25	910282	671889	73.81	569106	70.66	27334	12452	15.3	98.98	36.1	90.92	65.24
	VP34Mb_WTNSC_rep2_4Clib_b6	1167789	99.59	60.84	1156776	884545	76.47	879970	698741	79.41	409727	69.42	25288	12337	41.36	92.86	18.47	86.62	36.24
	VP34Mb_WTNSC_rep2_4Clib_jf1	1447735	99.56	59.47	1409774	958856	68.01	1144054	812521	71.02	518317	61.07	28828	10744	36.21	96.94	32.37	87.34	62.92
	VP34Mb_KONSC_rep1_4Clib_b6	961049	99.78	46.8	952093	736989	77.41	735015	585858	79.71	510407	77.53	19806	10442	12.88	97.96	30.96	90.2	55.92
	VP34Mb_KONSC_rep1_4Clib_jf1	1056688	99.8	46.56	1022821	724687	70.85	812077	593647	73.1	523278	70.71	21001	9524	11.85	97.96	36.89	90.56	65.68
	VP34Mb_KONSC_rep2_4Clib_b6	1153070	99.5	58.43	1141343	806599	70.67	898321	655570	72.98	459773	65.45	32047	12809	29.87	93.88	25.56	86.98	53.02
	VP34Mb_KONSC_rep2_4Clib_jf1	1269070	99.51	58.14	1234654	819384	66.37	986070	680999	69.06	486771	61.47	33876	12045	28.52	94.9	31.15	86.5	61.78
	VP45Mb_WTmESC_rep1_4Clib_b6	972542	100	48.99	962989	648978	67.39	827052	587556	71.04	480054	66.72	29678	10183	18.3	97.09	36.71	79.13	69.8
	VP45Mb_WTmESC_rep1_4Clib_jf1	960289	100	48.06	932933	615528	65.98	789542	554512	70.23	459884	66.18	29410	9654	17.07	96.12	36.02	77.92	70.26
	VP45Mb_WTmESC_rep2_4Clib_b6	1257919	100	48.92	1245599	877832	70.47	1070908	797762	74.49	673131	71.13	29899	10454	15.62	96.12	37.32	81.08	73.58
	VP45Mb_WTmESC_rep2_4Clib_jf1	1245511	100	47.5	1208455	837773	69.33	1017115	750381	73.78	635453	70.43	29325	9950	15.32	95.15	37.41	80.24	73.97
	VP45Mb_KOmESC_rep1_4Clib_b6	956189	100	49.9	946461	638712	67.48	810977	578155	71.29	482852	67.47	32890	11236	16.48	96.12	36.53	78.85	69.05
	VP45Mb_KOmESC_rep1_4Clib_jf1	949842	100	48.72	920257	603833	65.62	769423	537047	69.8	448403	65.87	32634	10605	16.51	95.15	36	78.94	69.61
	VP45Mb_KOmESC_rep2_4Clib_b6	1379040	100	48.71	1366736	992590	72.62	1186357	905665	76.34	755993	72.92	32181	11430	16.53	98.06	37.97	83.3	74.27
	VP45Mb_KOmESC_rep2_4Clib_jf1	1376724	100	47.75	1333900	955758	71.65	1139211	866523	76.06	728751	72.77	32039	11011	15.9	97.09	36.6	82.37	74.4
	VP45Mb_WTDay9_rep1_4Clib_b6	2217601	100	38.55	2195843	1558146	70.96	1828197	1349124	73.8	969732	66.93	12845	6754	28.12	98.06	24.47	73.47	41.66
	VP45Mb_WTDay9_rep1_4Clib_jf1	2834142	100	39.69	2758782	1927233	69.86	2399478	1760833	73.38	1385342	68.45	13290	5942	21.32	97.09	32.24	74.12	68.09
	VP45Mb_WTDay9_rep2_4Clib_b6	2092360	100	41.17	2069394	1425980	68.91	1742697	1249757	71.71	812437	62.24	11299	5553	34.99	96.12	23.99	68.09	41.7
	VP45Mb_WTDay9_rep2_4Clib_jf1	2601054	100	43.25	2526669	1711419	67.73	2185233	1563009	71.53	1156044	65.01	11529	4759	26.04	95.15	31.62	67.53	67.37
	VP45Mb_KODay9_rep1_4Clib_b6	2475603	100	38.4	2451016	1767948	72.13	2018428	1529245	75.76	1127717	69.75	13018	7111	26.26	98.06	23.03	72.17	40.64
	VP45Mb_KODay9_rep1_4Clib_jf1	3020534	100	39.9	2934404	2025883	69.04	2509281	1833670	73.08	1433371	67.97	13067	5763	21.83	97.09	32.86	73.19	68.95
	VP45Mb_KODay9_rep2_4Clib_b6	1860461	100	41.56	1839913	1327657	72.16	1544841	1169567	75.71	832270	68.92	10193	5705	28.84	97.09	21.59	65.21	38.24
	VP45Mb_KODay9_rep2_4Clib_jf1	2268992	100	43.65	2203143	1514813	68.76	1904661	1383469	72.64	1069068	67.23	10638	4662	22.73	97.09	32.72	68	69.37
	VP45Mb_WTNSC_rep1_4Clib_b6	1262685	100	38.51	1253528	999669	79.75	994896	820503	82.47	653749	78.94	18442	11687	20.32	96.12	28.15	86.55	46.66
	VP45Mb_WTNSC_rep1_4Clib_jf1	1474026	100	38.75	1429886	1155988	80.84	1263797	1065248	84.29	877399	81.55	16532	8690	17.63	98.06	34.12	81.08	75.27
	VP45Mb_WTNSC_rep2_4Clib_b6	704095	100	44.17	697617	512659	73.49	558919	423837	75.83	296008	68.67	17084	8979	30.16	95.15	24.75	79.13	43.26
	VP45Mb_WTNSC_rep2_4Clib_jf1	782960	100	44.71	760251	559959	73.65	656257	509243	77.6	377533	71.97	15783	6743	25.86	94.17	29.82	73.38	70.99
	VP45Mb_KONSC_rep1_4Clib_b6	1338730	100	41.03	1329704	1081504	81.33	1082303	907606	83.86	768397	81.48	15903	10357	15.34	97.09	29.62	86.18	50.6
	VP45Mb_KONSC_rep1_4Clib_jf1	1453005	100	39.83	1407638	1130278	80.3	1229170	1032542	84	878119	81.7	13873	7657	14.96	97.09	34.5	77.83	74.47
	VP45Mb_KONSC_rep2_4Clib_b6	739344	100	46.52	733081	550207	75.05	584838	453963	77.62	351948	72.89	19956	10830	22.47	96.12	26.32	83.95	48.42
	VP45Mb_KONSC_rep2_4Clib_jf1	776313	100	47.67	753549	555966	73.78	642433	499596	77.77	396803	73.53	18406	8134	20.58	97.09	30.37	76.53	70.34
	VP56Mb_WTmESC_rep1_4Clib_b6	1031762	100	63.39	1022624	781438	76.41	850579	679351	79.87	444509	72.19	18315	7984	34.57	95.49	30.65	89.88	63.72
	VP56Mb_WTmESC_rep1_4Clib_jf1	967986	100	61.15	939407	687856	73.22	757520	591367	78.07	388709	70.06	17709	7444	34.27	90.98	31.77	84.31	63.37
	VP56Mb_WTmESC_rep2_4Clib_b6	953789	100	60.8	947148	740718	78.21	777590	638828	82.15	426356	75.45	17627	8065	33.26	92.48	31.8	85.24	66.57
	VP56Mb_WTmESC_rep2_4Clib_jf1	894649	100	58.69	868345	651663	75.05	696291	558931	80.27	376952	73.29	16869	7370	32.56	91.73	33.52	81.43	67.1
	VP56Mb_KOmESC_rep1_4Clib_b6	1227936	100	63.01	1215551	922582	75.9	994396	792852	79.73	539341	72.8	21028	9327	31.97	94.74	31.21	90.9	63.85
	VP56Mb_KOmESC_rep1_4Clib_jf1	1151608	100	60.93	1114937	820853	73.62	894568	701303	78.4	475654	71.11	20079	8536	32.18	91.73	31.88	85.42	63.11
	VP56Mb_KOmESC_rep2_4Clib_b6	980516	100	58.28	974428	767149	78.73	803889	664858	82.71	450158	76.4	18928	8997	32.29	92.48	30.77	85.7	65.69
	VP56Mb_KOmESC_rep2_4Clib_jf1	923704	100	57	897152	686579	76.53	720899	590117	81.86	405769	75.63	17706	8136	31.24	89.47	32.65	81.24	65.54
	VP56Mb_WTDay9_rep1_4Clib_b6	2472781	100	48.01	2458644	1956359	79.57	2045094	1707006	83.47	917301	73.07	9193	5786	46.26	93.23	21.46	69.82	37.48
	VP56Mb_WTDay9_rep1_4Clib_jf1	2621808	100	46.06	2558963	1914610	74.82	2095157	1669625	79.69	1091571	71.95	8702	4634	34.62	90.98	26.16	80.22	54.56
	VP56Mb_WTDay9_rep2_4Clib_b6	1932908	100	46.54	1919207	1519073	79.15	1636626	1358953	83.03	614513	68.88	8047	4778	54.78	93.98	22.87	63.14	38.26
	VP56Mb_WTDay9_rep2_4Clib_jf1	1953657	100	45.38	1900945	1407853	74.06	1551637	1223904	78.88	673196	67.26	8006	3959	45	89.47	27.2	76.97	54.83
	VP56Mb_KODay9_rep1_4Clib_b6	1900088	100	47.1	1884796	1511345	80.19	1606152	1345321	83.76	813597	75.72	9680	6493	39.52	93.98	20.77	73.44	35.46
	VP56Mb_KODay9_rep1_4Clib_jf1	1955879	100	45.73	1904266	1401924	73.62	1543787	1200520	77.76	777203	69.36	8429	4291	35.26	90.98	27.9	80.04	57.09
	VP56Mb_KODay9_rep2_4Clib_b6	1927167	100	45.49	1911856	1547699	80.95	1633192	1376636	84.29	790833	75.51	7994	5250	42.55	93.23	20.59	68.43	36.25
	VP56Mb_KODay9_rep2_4Clib_jf1	2060894	100	45.11	2007119	1485049	73.99	1643588	1292474	78.64	783911	69.07	7112	3672	39.35	87.97	26.95	77.07	55.56
	VP56Mb_WTNSC_rep1_4Clib_b6	1101332	100	46.47	1093380	901618	82.46	874967	744894	85.13	534635	80.43	14985	9987	28.23	95.49	27.75	83.66	45.47
	VP56Mb_WTNSC_rep1_4Clib_jf1	1149490	100	46.21	1118222	887330	79.35	903448	750502	83.07	553024	78.34	12208	6744	26.31	91.73	30.25	84.12	60.37
	VP56Mb_WTNSC_rep2_4Clib_b6	817678	100	62.93	811882	662915	81.65	685876	580417	84.62	256156	70.84	14940	8413	55.87	91.73	24.4	77.16	42.57
	VP56Mb_WTNSC_rep2_4Clib_jf1	781100	100	62.43	763772	604362	79.13	644244	538297	83.55	254264	70.59	12383	5811	52.77	88.72	26.37	78.27	57.43
	VP56Mb_KONSC_rep1_4Clib_b6	1144096	100	46.53	1138002	948018	83.31	922360	790139	85.66	637237	82.82	12107	8429	19.35	93.98	29.4	85.05	49.79
	VP56Mb_KONSC_rep1_4Clib_jf1	1000597	100	46.02	970789	769325	79.25	784024	648466	82.71	503677	78.79	9017	5200	22.33	87.22	29.81	80.97	59.62
	VP56Mb_KONSC_rep2_4Clib_b6	857157	100	61.63	851747	688318	80.81	704772	593173	84.17	333259	74.91	17767	10263	43.82	90.23	25.33	82.36	46.46
	VP56Mb_KONSC_rep2_4Clib_jf1	795634	100	60.23	775686	607056	78.26	638327	527721	82.67	276732	71.44	13981	6577	47.56	87.97	26.37	78.92	56.4
	VP84Mb_WTmESC_rep1_4Clib_b6	1140829	100	47.53	1118591	757742	67.74	805532	565832	70.24	530115	68.86	21149	9848	6.31	93.07	21.1	89.81	52.54
	VP84Mb_WTmESC_rep1_4Clib_jf1	1213832	100	46.17	1149082	717730	62.46	769632	520196	67.59	505079	66.94	20505	9484	2.91	91.09	19.6	85.74	51.44
	VP84Mb_WTmESC_rep2_4Clib_b6	1262405	100	44.79	1242765	876110	70.5	874521	649040	74.22	615502	73.19	19994	9777	5.17	90.1	21.85	87.95	54.62
	VP84Mb_WTmESC_rep2_4Clib_jf1	1332132	100	44.24	1268847	824757	65	838477	600942	71.67	585244	71.13	19767	9621	2.61	89.11	18.69	84.06	52.27
	VP84Mb_KOmESC_rep1_4Clib_b6	1104655	100	48.07	1084644	748347	68.99	771293	555405	72.01	526506	70.92	23004	11080	5.2	93.07	20.45	89.64	53.02
	VP84Mb_KOmESC_rep1_4Clib_jf1	1145691	100	46.96	1086578	691367	63.63	729118	502085	68.86	487687	68.23	22155	10291	2.87	93.07	18.83	86.27	50.65
	VP84Mb_KOmESC_rep2_4Clib_b6	1455893	100	45.15	1433438	1034271	72.15	1014784	765187	75.4	722146	74.31	20972	10682	5.62	91.09	21.05	89.9	54.7
	VP84Mb_KOmESC_rep2_4Clib_jf1	1515277	100	45.16	1439911	958112	66.54	959366	702712	73.25	684699	72.74	20615	10366	2.56	91.09	19.14	86.18	52.62
	VP84Mb_WTDay9_rep1_4Clib_b6	2807567	100	41.32	2759010	2039035	73.9	2003394	1553468	77.54	1435081	76.13	13517	8778	7.62	93.07	11.9	81.13	28.37
	VP84Mb_WTDay9_rep1_4Clib_jf1	2743216	100	41.65	2585725	1773471	68.59	1728651	1296521	75	1259503	74.45	11008	6800	2.86	94.06	14.22	83.61	41.45
	VP84Mb_WTDay9_rep2_4Clib_b6	2287398	100	45.09	2239291	1566414	69.95	1628239	1196039	73.46	1085911	71.53	12459	7734	9.21	91.09	11.68	77.15	27.22
	VP84Mb_WTDay9_rep2_4Clib_jf1	2301990	100	45.06	2148576	1378930	64.18	1450470	1002219	69.1	976482	68.54	10670	6099	2.57	92.08	13.5	77.59	39.94
	VP84Mb_KODay9_rep1_4Clib_b6	2705532	100	41.48	2662017	1986483	74.62	1989059	1568851	78.87	1474061	77.82	13021	8767	6.04	94.06	11.19	78.65	26.41
	VP84Mb_KODay9_rep1_4Clib_jf1	2639452	100	40.73	2486649	1654061	66.52	1640761	1198759	73.06	1162652	72.45	10658	6267	3.01	92.08	14.6	80.16	41.93
	VP84Mb_KODay9_rep2_4Clib_b6	2221553	100	46.71	2184961	1635688	74.86	1623912	1279251	78.78	1207174	77.79	10290	7014	5.63	89.11	12.46	73.16	28.42
	VP84Mb_KODay9_rep2_4Clib_jf1	2207409	100	46.48	2092339	1386267	66.25	1397052	1004419	71.9	983059	71.46	8615	5202	2.13	91.09	15.04	75.82	42.54
	VP84Mb_WTNSC_rep1_4Clib_b6	966956	100	41.62	953112	757137	79.44	695305	577775	83.1	540003	82.13	20218	14320	6.54	94.06	17.82	89.99	36.63
	VP84Mb_WTNSC_rep1_4Clib_jf1	925728	100	39.43	873702	669287	76.6	575596	479791	83.36	459093	82.73	15234	10416	4.31	93.07	18.51	88.93	47.83
	VP84Mb_WTNSC_rep2_4Clib_b6	984350	100	48.24	964358	654988	67.92	698508	486397	69.63	448082	67.87	22817	12580	7.88	87.13	13.37	83.44	32.49
	VP84Mb_WTNSC_rep2_4Clib_jf1	905006	100	48.08	849085	544537	64.13	564925	380465	67.35	370884	66.78	18237	9353	2.52	88.12	13.61	82.64	42.42
	VP84Mb_KONSC_rep1_4Clib_b6	1033768	100	40.6	1023985	848599	82.87	740354	641307	86.62	603604	85.9	15372	11603	5.88	94.06	18.62	89.81	39.48
	VP84Mb_KONSC_rep1_4Clib_jf1	944037	100	39.11	895963	673402	75.16	603114	493046	81.75	469197	81	11935	8032	4.84	92.08	19.11	87.25	49.11
	VP84Mb_KONSC_rep2_4Clib_b6	1010544	100	49	993092	715781	72.08	725715	541943	74.68	510621	73.53	25407	14860	5.78	88.12	12.87	86.27	33.99
	VP84Mb_KONSC_rep2_4Clib_jf1	905861	100	47.7	855336	546915	63.94	576295	390642	67.79	381421	67.26	20200	9900	2.36	87.13	14.4	84.23	45.53
	VP96Mb_WTmESC_rep1_4Clib_b6	1098239	100	57.11	1084608	695613	64.13	918440	620147	67.52	592039	66.5	28550	9541	4.53	89.91	25.73	86.15	70.99
	VP96Mb_WTmESC_rep1_4Clib_jf1	1137051	100	57.96	1109244	696207	62.76	920799	615395	66.83	587350	65.79	29513	9585	4.56	91.74	28.22	85.66	71.38
	VP96Mb_WTmESC_rep2_4Clib_b6	791406	100	56.29	783876	540203	68.91	666334	484635	72.73	462472	71.79	27756	9885	4.57	93.58	26.63	89.2	73.66
	VP96Mb_WTmESC_rep2_4Clib_jf1	807856	100	56.26	790650	528101	66.79	659088	466478	70.78	444212	69.75	28906	9809	4.77	95.41	29.08	87.47	74.02
	VP96Mb_KOmESC_rep1_4Clib_b6	716689	100	57.66	707512	464221	65.61	601728	415572	69.06	392648	67.84	32834	10997	5.52	92.66	26.87	89.37	70.84
	VP96Mb_KOmESC_rep1_4Clib_jf1	739338	100	57.8	719871	458956	63.76	604505	406410	67.23	381102	65.8	34277	10917	6.23	95.41	29.16	89.04	71.41
	VP96Mb_KOmESC_rep2_4Clib_b6	932067	100	55.74	923566	656562	71.09	790471	590366	74.69	564285	73.82	30609	11159	4.42	93.58	27.41	89.69	73.98
	VP96Mb_KOmESC_rep2_4Clib_jf1	952160	100	56.83	929837	644537	69.32	782278	574723	73.47	547876	72.52	31353	10985	4.67	93.58	30.12	87.72	74.87
	VP96Mb_WTDay9_rep1_4Clib_b6	1751379	100	50	1733914	1241871	71.62	1404348	1045906	74.48	955410	72.72	14217	7760	8.65	92.66	17.9	78.98	39.86
	VP96Mb_WTDay9_rep1_4Clib_jf1	2548124	100	50.49	2472544	1687434	68.25	2089764	1497944	71.68	1389305	70.13	15027	7200	7.25	94.5	26.02	84.83	68.54
	VP96Mb_WTDay9_rep2_4Clib_b6	1335748	100	48.96	1321485	868920	65.75	1073812	744445	69.33	654560	66.53	13631	6856	12.07	93.58	19.5	78.07	40.31
	VP96Mb_WTDay9_rep2_4Clib_jf1	1798177	100	49.49	1747901	1119516	64.05	1488589	1001470	67.28	896467	64.79	14337	6323	10.48	93.58	27.53	81.53	67.65
	VP96Mb_KODay9_rep1_4Clib_b6	1352119	100	49.62	1337245	906590	67.8	1120335	796253	71.07	729542	69.24	14447	6872	8.38	91.74	21.38	82.77	56.22
	VP96Mb_KODay9_rep1_4Clib_jf1	1710657	100	49.39	1661311	1106258	66.59	1422905	992001	69.72	913990	67.96	15279	6568	7.86	93.58	28.07	83.92	70.49
	VP96Mb_KODay9_rep2_4Clib_b6	1268777	100	47.56	1256092	862144	68.64	1061671	760036	71.59	690812	69.61	12189	6093	9.11	91.74	20.56	80.38	53.08
	VP96Mb_KODay9_rep2_4Clib_jf1	1629581	100	48.93	1585183	1047912	66.11	1345151	932366	69.31	857342	67.5	12793	5748	8.05	94.5	27.35	81.95	69.91
	VP96Mb_WTNSC_rep1_4Clib_b6	519616	100	52.01	516198	428435	83	412602	356649	86.44	329725	85.49	17662	12275	7.55	95.41	22.19	89.78	46.87
	VP96Mb_WTNSC_rep1_4Clib_jf1	800851	100	51.96	780698	604571	77.44	674919	546269	80.94	510964	79.89	19767	10477	6.46	97.25	31.2	91.26	73.12
	VP96Mb_WTNSC_rep2_4Clib_b6	443276	100	58.47	438929	316275	72.06	347702	258863	74.45	240162	73	18771	10382	7.22	89.91	18.15	80.96	42.45
	VP96Mb_WTNSC_rep2_4Clib_jf1	624230	100	58.59	609167	413997	67.96	517409	368681	71.26	345462	69.9	20563	8773	6.3	91.74	27.1	84.09	70.1
	VP96Mb_KONSC_rep1_4Clib_b6	465095	100	50.71	462248	380415	82.3	384305	327214	85.14	307148	84.33	14390	9502	6.13	97.25	26.36	89.04	56.89
	VP96Mb_KONSC_rep1_4Clib_jf1	630061	100	51.28	613377	472074	76.96	539290	430534	79.83	406781	78.9	15923	8516	5.52	97.25	32.68	89.45	72.23
	VP96Mb_KONSC_rep2_4Clib_b6	442530	100	57.74	438150	319546	72.93	354169	267497	75.53	253256	74.5	21733	11398	5.32	89.91	19.7	85.16	52.92
	VP96Mb_KONSC_rep2_4Clib_jf1	615335	100	58.21	600962	408603	67.99	510585	362112	70.92	343023	69.79	24895	10113	5.27	91.74	28.46	85.57	68.91
	VP98Mb_WTmESC_rep1_4Clib_b6	1033124	100	59.26	1020447	651767	63.87	853074	573994	67.29	407217	59.34	35454	9618	29.06	97.5	29.45	88.24	70.7
	VP98Mb_WTmESC_rep1_4Clib_jf1	1111091	100	57.21	1086834	652506	60.04	875167	569613	65.09	402042	56.82	35946	9329	29.42	96.25	30.31	87.06	71.4
	VP98Mb_WTmESC_rep2_4Clib_b6	1083723	100	57.55	1073911	743328	69.22	887905	649458	73.14	466197	66.16	30117	8804	28.22	96.25	30.54	86.26	75.65
	VP98Mb_WTmESC_rep2_4Clib_jf1	1162658	100	55.32	1140182	729428	63.97	902370	633080	70.16	446367	62.37	30659	8480	29.49	93.75	32.29	82.61	76.19
	VP98Mb_KOmESC_rep1_4Clib_b6	1027439	100	59.08	1014782	662600	65.29	842119	578939	68.75	418785	61.41	37405	10619	27.66	97.5	29.13	89.62	70.19
	VP98Mb_KOmESC_rep1_4Clib_jf1	1100413	100	56.69	1076268	655585	60.91	859249	567321	66.03	406937	58.23	38163	10224	28.27	97.5	30.62	87.06	70.95
	VP98Mb_KOmESC_rep2_4Clib_b6	989413	100	57.06	980489	694346	70.82	808214	603459	74.67	444648	68.47	31241	9479	26.32	95	29.92	85.38	75.92
	VP98Mb_KOmESC_rep2_4Clib_jf1	1070519	100	54.41	1050587	689679	65.65	827364	596139	72.05	431853	65.13	32252	9226	27.56	93.75	31.63	84.09	75.65
	VP98Mb_WTDay9_rep1_4Clib_b6	2028592	100	50.17	2008681	1423666	70.88	1641863	1226639	74.71	792811	65.63	15256	7504	35.37	97.5	16.67	84.09	39.03
	VP98Mb_WTDay9_rep1_4Clib_jf1	2506802	100	49.04	2455530	1678149	68.34	2019064	1487120	73.65	1013400	65.58	15283	6877	31.85	97.5	22.99	86.76	62.2
	VP98Mb_WTDay9_rep2_4Clib_b6	2045093	100	59.48	2024040	1420929	70.2	1670421	1236945	74.05	733289	62.85	13550	6531	40.72	96.25	16.7	77.47	36.92
	VP98Mb_WTDay9_rep2_4Clib_jf1	2452364	100	58.5	2404237	1597732	66.45	1996187	1416678	70.97	865784	59.9	13968	5956	38.89	95	22.9	82.02	61.23
	VP98Mb_KODay9_rep1_4Clib_b6	2341169	100	49.43	2319185	1614305	69.61	1927827	1413997	73.35	943744	64.75	14936	6830	33.26	95	17.3	82.31	46.97
	VP98Mb_KODay9_rep1_4Clib_jf1	2690274	100	48.43	2630048	1736107	66.01	2136330	1521884	71.24	1006373	62.09	15258	6408	33.87	97.5	25.36	85.38	62.62
	VP98Mb_KODay9_rep2_4Clib_b6	2075185	100	59.22	2056923	1443394	70.17	1732420	1274299	73.56	802770	63.67	12200	5556	37	95	19.21	77.17	46.17
	VP98Mb_KODay9_rep2_4Clib_jf1	2470932	100	57.61	2418868	1611717	66.63	1990747	1432807	71.97	916783	62.17	12249	5093	36.01	95	25.43	79.64	65.45
	VP98Mb_WTNSC_rep1_4Clib_b6	564864	100	54.71	561048	446058	79.5	463452	384038	82.86	258806	76.65	19635	11625	32.61	97.5	18.92	89.33	46.32
	VP98Mb_WTNSC_rep1_4Clib_jf1	639579	100	53.25	628080	486353	77.43	526975	433953	82.35	307847	76.98	17357	8568	29.06	96.25	27.34	90.32	71.38
	VP98Mb_WTNSC_rep2_4Clib_b6	1003851	100	61.26	995467	717246	72.05	805440	607354	75.41	375214	65.45	24024	11075	38.22	88.75	17.47	84.98	45.02
	VP98Mb_WTNSC_rep2_4Clib_jf1	1170001	100	59.35	1147868	816912	71.17	948249	725751	76.54	475455	68.12	23062	8963	34.49	90	23.78	86.56	70.21
	VP98Mb_KONSC_rep1_4Clib_b6	655330	100	52.44	651261	510457	78.38	542133	442656	81.65	345080	77.62	12315	6650	22.04	97.5	24.69	90.12	64.08
	VP98Mb_KONSC_rep1_4Clib_jf1	687100	100	51.06	673141	502083	74.59	550076	442111	80.37	345200	76.18	11775	6062	21.92	98.75	27.86	88.83	69.82
	VP98Mb_KONSC_rep2_4Clib_b6	1111306	100	59.26	1101736	806345	73.19	905897	696332	76.87	493621	70.2	25666	10211	29.11	93.75	21.63	89.13	63.66
	VP98Mb_KONSC_rep2_4Clib_jf1	1207975	100	57.64	1184656	831863	70.22	966727	729125	75.42	514064	68.39	25354	9264	29.5	92.5	24.65	88.64	70.66
	VP100Mb_WTmESC_rep1_4Clib_b6	987267	100	47.21	969236	623212	64.3	802943	536319	66.79	441579	62.35	34071	10533	17.66	91.79	44.44	86.36	68.74
	VP100Mb_WTmESC_rep1_4Clib_jf1	931223	100	46.91	893653	552110	61.78	716068	460061	64.25	382866	59.93	33624	10273	16.78	91.04	40.78	85.56	66.16
	VP100Mb_WTmESC_rep2_4Clib_b6	1166691	100	45.7	1145232	776599	67.81	944385	668337	70.77	547729	66.49	34408	10895	18.05	89.55	49	85.76	71.71
	VP100Mb_WTmESC_rep2_4Clib_jf1	1101030	100	45.09	1055150	684452	64.87	843425	571364	67.74	476379	63.65	34046	10653	16.62	91.79	45.19	85.35	69.85
	VP100Mb_KOmESC_rep1_4Clib_b6	1022585	100	47.67	1003158	650287	64.82	829736	560325	67.53	470029	63.57	37151	11799	16.11	92.54	44.57	86.46	67.65
	VP100Mb_KOmESC_rep1_4Clib_jf1	976119	100	47.14	934445	583977	62.49	745362	484163	64.96	410471	61.11	37181	11637	15.22	91.79	40.26	86.57	65.29
	VP100Mb_KOmESC_rep2_4Clib_b6	1318848	100	45.71	1294668	914873	70.66	1077818	792861	73.56	650105	69.53	35835	11893	18.01	92.54	48.96	87.88	71.99
	VP100Mb_KOmESC_rep2_4Clib_jf1	1240027	100	45.31	1188103	802739	67.56	956216	675402	70.63	566534	66.86	35690	11685	16.12	92.54	45.47	87.27	70.44
	VP100Mb_WTDay9_rep1_4Clib_b6	2237446	100	36.93	2214358	1582186	71.45	1809561	1355859	74.93	1034205	69.51	15057	7924	23.72	94.78	24.09	84.14	41.69
	VP100Mb_WTDay9_rep1_4Clib_jf1	2384936	100	37.42	2307623	1623745	70.36	1841205	1362391	73.99	1072507	69.33	14998	7517	21.28	95.52	33.26	86.36	57.71
	VP100Mb_WTDay9_rep2_4Clib_b6	2217351	100	41.47	2189361	1525063	69.66	1814818	1318893	72.67	929726	65.21	13854	6837	29.51	93.28	24.74	81.62	41.61
	VP100Mb_WTDay9_rep2_4Clib_jf1	2392248	100	42.58	2307148	1556094	67.45	1844548	1301708	70.57	934038	63.24	13695	6405	28.25	93.28	30.62	80.71	56.21
	VP100Mb_KODay9_rep1_4Clib_b6	2255140	100	37.65	2224781	1584405	71.22	1808981	1345871	74.4	1053183	69.46	14844	7553	21.75	93.28	26.57	84.85	47.72
	VP100Mb_KODay9_rep1_4Clib_jf1	2388496	100	38.09	2309337	1529613	66.24	1828514	1273728	69.66	1007397	64.49	14746	6949	20.91	94.03	30.51	83.84	58.27
	VP100Mb_KODay9_rep2_4Clib_b6	2154148	100	41.97	2124036	1519329	71.53	1749515	1312933	75.05	997635	69.56	12346	6417	24.01	91.79	26.27	80.51	47.54
	VP100Mb_KODay9_rep2_4Clib_jf1	2240158	100	42.35	2167966	1462972	67.48	1741728	1228007	70.51	931492	64.45	12418	5973	24.15	93.28	31.09	81.62	59.8
	VP100Mb_WTNSC_rep1_4Clib_b6	2221015	100	45.95	2198180	1808001	82.25	1778171	1515753	85.24	1224094	82.35	23929	14654	19.24	95.52	31.06	92.93	49.67
	VP100Mb_WTNSC_rep1_4Clib_jf1	2211843	100	46.21	2125870	1684616	79.24	1699125	1409910	82.98	1165950	80.48	22258	12939	17.3	95.52	36.62	92.83	66.74
	VP100Mb_WTNSC_rep2_4Clib_b6	1093300	100	43.08	1079100	792004	73.39	869095	661353	76.1	492933	70.35	22985	11216	25.47	88.81	27.77	85.56	47.41
	VP100Mb_WTNSC_rep2_4Clib_jf1	1111342	100	43.28	1072804	763773	71.19	853599	639308	74.9	480298	69.15	21772	9741	24.87	90.3	31.87	85.86	62.46
	VP100Mb_KONSC_rep1_4Clib_b6	1859274	100	46.62	1839357	1540595	83.76	1488471	1286294	86.42	1080706	84.24	15749	9943	15.98	94.03	33.54	88.79	55.21
	VP100Mb_KONSC_rep1_4Clib_jf1	1801106	100	47.4	1731188	1366020	78.91	1367801	1124055	82.18	954014	79.98	15043	8958	15.13	96.27	36.52	89.7	66.75
	VP100Mb_KONSC_rep2_4Clib_b6	960103	100	45.7	948632	713773	75.24	759920	592206	77.93	469104	73.66	25443	12591	20.79	90.3	28	88.59	50.92
	VP100Mb_KONSC_rep2_4Clib_jf1	957570	100	44.9	924320	648937	70.21	730952	538845	73.72	427165	68.98	24493	10846	20.73	92.54	30.87	88.28	62.45
	VP148Mb_WTmESC_rep1_4Clib_b6	1273562	100	54.29	1258055	888547	70.63	1059788	782480	73.83	653077	70.19	36851	11958	16.54	96.3	35.8	93.49	69.85
	VP148Mb_WTmESC_rep1_4Clib_jf1	1246964	100	52.81	1201090	815555	67.9	975731	692629	70.99	588660	67.53	35851	11167	15.01	96.3	35.3	92.76	71.35
	VP148Mb_WTmESC_rep2_4Clib_b6	1218072	100	53.16	1205417	902064	74.83	1015747	795586	78.33	664132	75.1	31836	10518	16.52	93.52	41.17	90.8	75.74
	VP148Mb_WTmESC_rep2_4Clib_jf1	1166006	100	51.07	1114182	804268	72.18	907497	688460	75.86	598141	73.2	31021	9986	13.12	95.37	40.57	91.11	76.52
	VP148Mb_KOmESC_rep1_4Clib_b6	1392107	100	54.38	1375585	973475	70.77	1151668	850638	73.86	732391	70.87	40998	13321	13.9	98.15	36.75	94.62	69.73
	VP148Mb_KOmESC_rep1_4Clib_jf1	1378540	100	52.83	1330813	908697	68.28	1081834	770760	71.25	672617	68.38	40761	12518	12.73	98.15	36.94	92.86	71.81
	VP148Mb_KOmESC_rep2_4Clib_b6	1111473	100	53.54	1100712	845314	76.8	930609	746679	80.24	644536	77.8	33128	11725	13.68	96.3	41.73	91.93	75.1
	VP148Mb_KOmESC_rep2_4Clib_jf1	1077567	100	51.15	1032421	761985	73.81	840102	649252	77.28	569803	74.91	32655	10971	12.24	95.37	40.74	90.49	76.07
	VP148Mb_WTDay9_rep1_4Clib_b6	2839785	100	44.06	2815025	2158348	76.67	2328349	1872878	80.44	1299267	74.04	16534	9174	30.63	95.37	22.13	88.52	39.88
	VP148Mb_WTDay9_rep1_4Clib_jf1	3489893	100	41.86	3313444	2468158	74.49	2716911	2119026	77.99	1668784	73.62	16695	8488	21.25	95.37	28.04	90.9	61.28
	VP148Mb_WTDay9_rep2_4Clib_b6	2632025	100	50	2606557	1944917	74.62	2181251	1709042	78.35	1065073	69.28	16263	8160	37.68	96.3	20.51	84.07	37.2
	VP148Mb_WTDay9_rep2_4Clib_jf1	3220402	100	45.54	3037176	2108973	69.44	2511488	1831862	72.94	1375206	66.93	16376	7572	24.93	94.44	27.94	86.97	60.35
	VP148Mb_KODay9_rep1_4Clib_b6	3180870	100	44.57	3150276	2365122	75.08	2621951	2075470	79.16	1432679	72.39	17045	8603	30.97	95.37	23.34	90.49	47.09
	VP148Mb_KODay9_rep1_4Clib_jf1	3638292	100	41.18	3447563	2431917	70.54	2826122	2095835	74.16	1606717	68.75	17114	7929	23.34	95.37	28.6	90.38	62.72
	VP148Mb_KODay9_rep2_4Clib_b6	2502194	100	49.91	2477967	1874217	75.64	2103130	1667712	79.3	1122184	72.05	13738	7041	32.71	95.37	23.06	86.45	45.79
	VP148Mb_KODay9_rep2_4Clib_jf1	2964094	100	45.92	2794401	1975227	70.69	2286461	1703605	74.51	1302679	69.09	13673	6632	23.53	94.44	28.86	88	63.18
	VP148Mb_WTNSC_rep1_4Clib_b6	2357185	100	52.49	2340858	1952212	83.4	1882998	1630869	86.61	1386016	84.61	27674	16393	15.01	95.37	26.91	93.28	48.26
	VP148Mb_WTNSC_rep1_4Clib_jf1	2371720	100	52.04	2271792	1762767	77.59	1911553	1538182	80.47	1372680	78.62	26446	13930	10.76	94.44	32.64	93.28	68.62
	VP148Mb_WTNSC_rep2_4Clib_b6	1161836	100	51.11	1149042	855355	74.44	925668	715472	77.29	535944	71.83	29781	14004	25.09	94.44	22.92	89.87	43.76
	VP148Mb_WTNSC_rep2_4Clib_jf1	1379374	100	49.6	1289557	902746	70	1063716	774978	72.86	654500	69.39	30174	11716	15.55	96.3	30.13	90.18	68.17
	VP148Mb_KONSC_rep1_4Clib_b6	2366925	100	53.7	2346280	1833171	78.13	1976053	1597607	80.85	1414960	78.9	18429	9179	11.43	93.52	32.96	91.93	65.36
	VP148Mb_KONSC_rep1_4Clib_jf1	2443445	100	53.5	2357122	1818582	77.15	1974207	1576553	79.86	1424558	78.18	17931	8660	9.64	95.37	34.07	92.24	71.15
	VP148Mb_KONSC_rep2_4Clib_b6	1303678	100	52.03	1289226	909707	70.56	1074312	785889	73.15	652651	69.35	35027	13148	16.95	95.37	28.87	90.69	62.32
	VP148Mb_KONSC_rep2_4Clib_jf1	1420475	100	50.41	1342529	933872	69.56	1097831	794687	72.39	695647	69.65	34673	12020	12.46	95.37	29.59	90.28	68.6
	Reference:
	Krijger, P. H. L., Geeven, G., Bianchi, V., Hilvering, C. R. E. & de Laat, W. 4C-seq from beginning to end: A detailed protocol for sample preparation and data analysis. Methods 170, 17–32 (2020).

## Sheet: Table 7
Supplementary Table 7. List of escapees in mice used in this study
	Girogetti et al., 2016: escapees in neural progenitor cells (NPCs)								Berletch et al., 2015: escapees in Patski cells									Berletch et al., 2015: escapees in brain, spleen, and overy tisses									Barros de Andrade E Sousa et al., 2019: escapees in XCI-induced mESCs for 24 hr
	Original escapee list		List of escapees used in this study						Original escapee list		List of escapees used in this study							Original escapee list		List of escapees used in this study							Original escapee list		List of escapees used in this study
	gene		chr	start	end	gene	RT class		gene		chr	start	end	gene	RT class			gene		chr	start	end	gene	RT class			gene		chr	start	end	gene	RT class
	1810030O07Rik		chrX	7274259	7287385	Gpkow	SD		1810030O07Rik		chrX	7418956	7453752	Otud5	SD			1810030O07Rik		chrX	5658335	5660538	AU022751	CL			2010204K13Rik		chrX	5891223	5897841	Bmp15	CL
	2610029G23Rik		chrX	7299345	7305327	Wdr45	SD		5530601H04Rik		chrX	7507247	7525015	Hdac6	SD			5430427O19Rik		chrX	5891223	5897841	Bmp15	CL			AA414768		chrX	6949716	6952956	Usp27x	SD
	2900002K06Rik		chrX	7305696	7308189	Praf2	SD		Abcb7		chrX	7700426	7709984	Wdr13	SD			5530601H04Rik		chrX	7215705	7230382	Syp	SD			Atp2b3		chrX	6953050	6955168	Gm14379	SD
	Alg13		chrX	7367118	7397693	Gripap1	SD		Amot		chrX	7762454	7770638	Ebp	SD			5730416F02Rik		chrX	9012379	9046450	Cybb	CL			Bmp15		chrX	6988942	7000114	2010204K13Rik	SD
	Araf		chrX	7418956	7453752	Otud5	SD		Atp7a		chrX	9231395	9240109	Dynlt3	CL			AU015836		chrX	12232007	12250765	1810030O07Rik	SD			Cetn2		chrX	7150725	7158142	Ppp1r3fos	SD
	Bcap31		chrX	7455431	7460558	Pim2	SD		Bcor		chrX	11613863	11737481	Bcor	SD			AU022751		chrX	12648623	12750453	Usp9x	SD			Cybb		chrX	7245066	7248516	Plp2	SD
	Cdk16		chrX	7461369	7471618	Slc35a2	SD		Bhlhb9		chrX	12232007	12250765	1810030O07Rik	SD			Alg13		chrX	12858147	12871109	Ddx3x	SD			Drp2		chrX	7400884	7415404	Kcnd1	SD
	Cenpi		chrX	7471644	7476395	Pqbp1	SD		Car5b		chrX	12858147	12871109	Ddx3x	SD			Bgn		chrX	17739700	17857062	Kdm6a	CL			F8		chrX	7455431	7460558	Pim2	SD
	Cstf2		chrX	7476461	7484778	Timm17b	SD		Col4a5		chrX	17739700	17857062	Kdm6a	CL			Bmp15		chrX	20235427	20260305	Uba1	SD			Gab3		chrX	7471644	7476395	Pqbp1	SD
	Ctps2		chrX	7638296	7651886	Suv39h1	SD		Cstf2		chrX	33652102	33711256	Il13ra1	SD			Car5b		chrX	20502579	20508681	Cfp	SI			Gata1		chrX	7536385	7545036	Gata1	SD
	Cul4b		chrX	7700426	7709984	Wdr13	SD		Ctps2		chrX	35542969	35550223	Zbtb33	CL			Cfp		chrX	35754533	35809637	Lamp2	SI			Gjb1		chrX	7674212	7683827	Gm6787	SD
	Ddx3x		chrX	7716100	7723006	Rbm3	SD		Ddx3x		chrX	35754533	35809637	Lamp2	SI			Cybb		chrX	45610110	45635626	Utp14a	SI			Gm14379		chrX	7700426	7709984	Wdr13	SD
	Ebp		chrX	7762454	7770638	Ebp	SD		Dlg3		chrX	45894802	45947629	Zfp280c	SI			Ddx3x		chrX	47916296	47988498	Firre	CL			Gm14514		chrX	7722552	7725089	Rbm3os	SD
	Eif1ax		chrX	7815793	7829532	Ftsj1	SD		Dynlt3		chrX	54306746	54320359	Htatsf1	CL			Eif2s3x		chrX	53838688	53851096	Mmgt1	SI			Gm14635		chrX	7770971	7783651	Porcn	SD
	Eif2s3x		chrX	12232007	12250765	1810030O07Rik	SD		Ebp		chrX	65931715	65971136	Fmr1	SI			Fam199x		chrX	70728939	70741275	Bgn	SD			Gm14703		chrX	9012379	9046450	Cybb	CL
	Emd		chrX	12252496	12339099	Med14	SD		Eif2s3x		chrX	70918471	70927839	Slc6a8	SD			Firre		chrX	71024301	71032236	Idh3g	SD			Gm14843		chrX	10294490	10296828	Mid1ip1	SD
	Ercc6l		chrX	12648623	12750453	Usp9x	SD		Fam3a		chrX	71024301	71032236	Idh3g	SD			Flna		chrX	71468799	71491873	Flna	SD			Gm16481		chrX	11916904	11932122	Gm14635	SD
	Fam3a		chrX	12858147	12871109	Ddx3x	SD		Fam50a		chrX	71259252	71269260	Irak1	SD			Ftx		chrX	71550350	71557206	Gdi1	SD			Gm26992		chrX	12513998	12515667	AA414768	SD
	Fam50a		chrX	17739700	17857062	Kdm6a	CL		Firrea		chrX	71271930	71331029	Mecp2	SD			Gdi1		chrX	78315982	78343214	Tmem47	CL			Gm5639		chrX	13044797	13066439	Nyx	SD
	Flna		chrX	20192451	20194690	Ndufb11	SD		Flna		chrX	71468799	71491873	Flna	SD			Gpm6b		chrX	83115611	83136838	5430427O19Rik	CL			Gm6184		chrX	16196823	16264938	Maoa	CL
	Ftsj1		chrX	20235427	20260305	Uba1	SD		Fmr1		chrX	71558371	71565488	Fam50a	SD			Gprasp1		chrX	91213994	91220809	AU015836	SD			Gm6787		chrX	20447291	20451863	Timp1	SI
	G6pdx		chrX	20265079	20277005	Cdk16	SD		Fundc2		chrX	71630058	71638613	Fam3a	SD			Huwe1		chrX	91434047	91457990	Eif2s3x	SD			Gm8545		chrX	34727583	34731233	Ndufa1	SD
	Gdi1		chrX	20281034	20297665	Usp11	SD		G6pdx		chrX	71638629	71699117	Ikbkg	SD			Idh3g		chrX	93442541	93488777	Vsig4	CL			Gm9		chrX	34748496	34751036	Gm9	SD
	Gemin8		chrX	20425668	20437647	Araf	SI		Gla		chrX	71654824	71674500	G6pdx	SD			Kdm5c		chrX	97821403	97922610	Kif4	SD			Gm9516		chrX	70158903	70163683	Cetn2	SI
	Gm364		chrX	34631672	34650317	Upf3b	SD		Gnl3l		chrX	72627737	72642497	Fundc2	SI			Kdm6a		chrX	100655711	100678572	Xist	CE			Haus7		chrX	70352973	70363041	Xlr5a	SI
	Gpkow		chrX	34666757	34690741	Nkap	SD		Gyk		chrX	72655780	72661923	Mtcp1	SI			Kif4		chrX	100892752	101017327	Slc16a2	CE			Itgb1bp2		chrX	70679043	70680682	Trex2	SD
	Gpm6b		chrX	35884797	35929373	Cul4b	SI		Hdac6		chrX	72759635	72780285	Vbp1	SI			Lamp2		chrX	101152505	101176623	Rlim	CE			Kcnd1		chrX	70682653	70704368	Haus7	SD
	Gprasp1;Armcx5		chrX	35953834	35966699	Mcts1	SI		Hs6st2		chrX	73030992	73120509	Pls3	SI			Mmgt1		chrX	102236192	102265463	5530601H04Rik	SI			Maoa		chrX	70901330	70905409	Pnck	SD
	Gripap1		chrX	45610110	45635626	Utp14a	SI		Htatsf1		chrX	82819360	82879808	Tab3	CL			Pbdc1		chrX	102275094	102312429	Pbdc1	SI			Mid1ip1		chrX	71019743	71024263	Srpk3	SD
	Hccs		chrX	53838688	53851096	Mmgt1	SI		Idh3g		chrX	91434047	91457990	Eif2s3x	SD			Pdha1		chrX	106196823	106197635	5730416F02Rik	CL			n-R5s3		chrX	71032366	71036167	Ssr4	SD
	Hcfc1		chrX	54306746	54320359	Htatsf1	CL		Ids		chrX	91780812	91787413	Maged1	SD			Plp1		chrX	106290745	106357806	Sh3bgrl	CL			Ndufa1		chrX	72233886	72330244	Gab3	SI
	Hmgn5		chrX	54662325	54741948	Gm364	CL		Ikbkg		chrX	93291383	93363892	Msn	CL			Rlim		chrX	132277230	132338007	Gprasp1	SI			Nyx		chrX	72418055	72625380	F8	SI
	Hsd17b10		chrX	70931516	70963154	Bcap31	SD		Il13ra1		chrX	96133119	96144359	Yipf6	SI			Rnf128		chrX	133357284	133373121	Plp1	SI			Pim2		chrX	98571714	98580968	Gjb1	SD
	Htatsf1		chrX	71024301	71032236	Idh3g	SD		Iqsec2		chrX	98599722	98616024	Zmym3	SD			Sh3bgrl		chrX	136097878	136207684	Rnf128	SI			Plp2		chrX	98644447	98648880	Itgb1bp2	SD
	Huwe1		chrX	71162208	71167283	Naa10	SD		Irak1		chrX	100655711	100678572	Xist	CE			Slc16a2		chrX	146832315	146893693	Tmem29	SI			Pnck		chrX	100609805	100619922	Tsx	CE
	Idh3g		chrX	71259252	71269260	Irak1	SD		Kdm5c		chrX	101152505	101176623	Rlim	CE			Syp		chrX	148237824	148369961	Huwe1	SD			Porcn		chrX	100655711	100678572	Xist	CE
	Igbp1		chrX	71269187	71269275	Mir718	SD		Kdm6a		chrX	102236192	102265463	5530601H04Rik	SI			Tmem164		chrX	148667769	148713642	Kdm5c	SD			Ppp1r3fos		chrX	100825924	100827003	Zcchc13	CE
	Ikbkg		chrX	71271930	71331029	Mecp2	SD		Lamp2		chrX	102275094	102312429	Pbdc1	SI			Tmem29		chrX	156560150	156576362	Pdha1	SI			Pqbp1		chrX	130939318	130991112	Drp2	SI
	Irak1		chrX	71468799	71491873	Flna	SD		Maged1		chrX	103222562	103323499	Atp7a	SD			Tmem47		chrX	160414753	160465942	Car5b	SI			Psmb6-ps		chrX	131071794	131076209	Timm8a1	SI
	Kdm5c		chrX	71500025	71503232	Emd	SD		Magt1		chrX	106290745	106357806	Sh3bgrl	CL			Tmsb4x		chrX	163645025	163647150	Tmsb4x	CL			Rbm3os
	Kdm6a		chrX	71528056	71535490	Taz	SD		Mecp2		chrX	130117399	130223532	Pcdh19	CL			Uba1									Rpl22-ps1
	Lage3		chrX	71550350	71557206	Gdi1	SD		Mid1		chrX	130593714	130621361	Cstf2	SI			Usp9x									Smt3h2-ps
	Mbtps2		chrX	71558371	71565488	Fam50a	SD		Mid2		chrX	131122707	131135544	Gla	SI			Utp14a									Srpk3
	Mcts1		chrX	71574404	71590028	Plxna3	SD		Msn		chrX	132420389	132425620	Bhlhb9	SI			Vsig4									Ssr4
	Mecp2		chrX	71597500	71598957	Lage3	SD		Mtcp1		chrX	137212566	137302254	Mid2	CL			Xist									Timm8a1
	Med14		chrX	71630058	71638613	Fam3a	SD		Ofd1		chrX	141880966	141922182	Amot	CL												Timp1
	Mir718		chrX	71638629	71699117	Ikbkg	SD		Otud5		chrX	146832315	146893693	Tmem29	SI												Trex2
	Mmgt1		chrX	71654824	71674500	G6pdx	SD		Pbdc1		chrX	147417675	147451865	Gnl3l	SI												Tsx
	Morf4l2		chrX	72759635	72780285	Vbp1	SI		Pcdh19		chrX	148578810	148659780	Iqsec2	SD												Usp27x
	Naa10		chrX	91434047	91457990	Eif2s3x	SD		Pls3		chrX	148667769	148713642	Kdm5c	SD												Wdr13
	Ndufb11		chrX	96133119	96144359	Yipf6	SI		Rbbp7		chrX	159339491	159472473	Ctps2	SI												Xist
	Ngfrap1		chrX	97689629	97711464	Igbp1	SD		Rlim		chrX	160414753	160465942	Car5b	SI												Xlr5a
	Nkap		chrX	98728073	98797128	Taf1	SD		Sh3bgrl		chrX	162827964	162878636	Ofd1	SD												Zcchc13
	Ofd1		chrX	98835389	98879690	Ogt	SD		Shroom4
	Ogt		chrX	99338158	99352430	Ercc6l	SD		Slc6a8
	Otud5		chrX	99380279	99384730	Rps4x	SD		Snx12
	Pim2		chrX	100655711	100678572	Xist	CE		Tab3
	Plxna3		chrX	106199875	106208719	Hmgn5	CL		Tmem29
	Pqbp1		chrX	130593714	130621361	Cstf2	SI		Ubl4
	Praf2		chrX	130842622	130897643	Cenpi	SI		Vbp1
	Psmd10		chrX	132804791	132806517	Ngfrap1	SI		Wdr13
	Rab9		chrX	133267489	133278225	Morf4l2	SI		Xist
	Rbbp7		chrX	137482963	137491250	Psmd10	CL		Yipf6
	Rbm3		chrX	148237824	148369961	Huwe1	SD		Zbtb33
	Rpl10;Snora70		chrX	148436438	148438985	Hsd17b10	SD		Zfp280c
	Rps4x		chrX	148450970	148496516	Smc1a	SD		Zmym3
	Siah1b		chrX	148667769	148713642	Kdm5c	SD
	Slc35a2		chrX	148771394	148777027	Tspyl2	SD
	Smc1a		chrX	154004050	154006917	Yy2	SI
	Snx12		chrX	155810126	155823631	Eif1ax	SI
	Stag2		chrX	159294774	159326394	Syap1	SI
	Suv39h1		chrX	159339491	159472473	Ctps2	SI
	Syap1		chrX	160373374	160396598	Zrsr2	SI
	Taf1		chrX	160508634	160514425	Siah1b	SI
	Taz		chrX	162608385	162628444	Gemin8	SD
	Tcfe3		chrX	162827964	162878636	Ofd1	SD
	Timm17b		chrX	162878686	162891072	Trappc2	SD
	Trappc2		chrX	162895183	162917799	Rab9	SD
	Tspyl2		chrX	165749462	165758275	Hccs	CL
	Uba1
	Ubl4
	Upf3b
	Usp11
	Usp9x
	Utp14a
	Vbp1
	Wdr13
	Wdr45
	Xist
	Yipf6
	Yy2
	Zrsr2
