# Supplementary material for: Replication dynamics identifies the folding principles of the inactive X chromosome
Source: Nat Struct Mol Biol. 2023 Aug 10;30(8):1224–37. doi: 10.1038/s41594-023-01052-1 (PMC10442229; doi:10.1038/s41594-023-01052-1)
Supplement: Source Data Fig. 1 — Statistical source data. [file 41594_2023_1052_MOESM5_ESM.xlsx]

## Sheet: Fig.1e,f,g
	Fig.1e: % replication scores of single cells (whole genome % replication score, JF1-Xa % replication score, B6-Xi % replication score)
	Fig.1f: comparison of NSC % replication scores (single cells vs. scRepli-seq average)
	Fig.1g: comparison of NSC % replication scores at every 10%
			single cells						scRepli-seq average
	#	sample	whole genome % replication score	JF1-Xa % replication score	B6-Xi % replication score		#	Range of samples	scRepli-seq average whole genome % replication score	scRepli-seq average of JF1-Xa % replication score	scRepli-seq average of B6-Xi % replication score
	1	WT JB4/EI7HZ2 NSCs, scRepli-seq, S 001	8.06336	0.859599	0.288184		1	Psudo-0	0	0	0
	2	WT JB4/EI7HZ2 NSCs, scRepli-seq, S 002	9.68135	4.01146	0.576369		2	Cell#1-14	21.7625	9.04625	0.782215
	3	WT JB4/EI7HZ2 NSCs, scRepli-seq, S 003	10.1544	2.86533	0.864553		3	Cell#6-19	31.0642	15.923	0.8028
	4	WT JB4/EI7HZ2 NSCs, scRepli-seq, S 004	15.8484	4.01146	1.15274		4	Cell#11-24	38.8264	21.9402	1.58501
	5	WT JB4/EI7HZ2 NSCs, scRepli-seq, S 005	16.9514	6.30372	1.44092		5	Cell#15-28	42.0966	26.4838	2.44957
	6	WT JB4/EI7HZ2 NSCs, scRepli-seq, S 006	17.5009	10.8883	0.576369		6	Cell#20-33	47.9376	30.7204	3.66406
	7	WT JB4/EI7HZ2 NSCs, scRepli-seq, S 007	17.6841	5.73066	0.864553		7	Cell#25-38	56.1442	39.1731	10.5805
	8	WT JB4/EI7HZ2 NSCs, scRepli-seq, S 008	19.6866	8.30946	0.288184		8	Cell#29-42	63.5153	46.5616	21.4492
	9	WT JB4/EI7HZ2 NSCs, scRepli-seq, S 009	20.1375	8.59599	0.864553		9	Cell#34-47	70.1018	55.1371	33.7999
	10	WT JB4/EI7HZ2 NSCs, scRepli-seq, S 010	32.4379	13.7536	1.15274		10	Cell#39-52	73.4444	59.4761	43.4953
	11	WT JB4/EI7HZ2 NSCs, scRepli-seq, S 011	32.9779	14.6132	0.576369		11	Cell#43-57	75.7233	61.8911	41.8279
	12	WT JB4/EI7HZ2 NSCs, scRepli-seq, S 012	33.3431	14.6132	0.864553		12	Cell#48-61	78.8548	67.0692	51.5438
	13	WT JB4/EI7HZ2 NSCs, scRepli-seq, S 013	34.0282	14.0401	0		13	Cell#53-66	81.9467	71.7151	62.8448
	14	WT JB4/EI7HZ2 NSCs, scRepli-seq, S 014	36.1798	18.0516	1.44092		14	Cell#57-70	83.8357	75.2149	77.3981
	15	WT JB4/EI7HZ2 NSCs, scRepli-seq, S 015	37.4649	22.3496	0.864553		15	Cell#62-75	85.8457	78.244	85.0556
	16	WT JB4/EI7HZ2 NSCs, scRepli-seq, S 016	37.5351	23.2092	0.576369		16	Cell#67-80	87.7867	81.2935	87.0729
	17	WT JB4/EI7HZ2 NSCs, scRepli-seq, S 017	37.8579	24.6418	0.864553		17	Cell#71-84	89.268	83.6267	85.9201
	18	WT JB4/EI7HZ2 NSCs, scRepli-seq, S 018	38.955	20.6304	0.864553		18	Cell#76-89	91.281	86.226	86.373
	19	WT JB4/EI7HZ2 NSCs, scRepli-seq, S 019	39.1106	23.4957	1.44092		19	Cell#81-94	93.9924	90.2579	90.6546
	20	WT JB4/EI7HZ2 NSCs, scRepli-seq, S 020	39.7399	22.9226	3.17003		20	Psudo-100	100	100	100
	21	WT JB4/EI7HZ2 NSCs, scRepli-seq, S 021	43.4168	31.2321	1.72911
	22	WT JB4/EI7HZ2 NSCs, scRepli-seq, S 022	44.1128	22.063	3.45821
	23	WT JB4/EI7HZ2 NSCs, scRepli-seq, S 023	44.213	32.0917	4.03458
	24	WT JB4/EI7HZ2 NSCs, scRepli-seq, S 024	44.6351	23.2092	2.30548
	25	WT JB4/EI7HZ2 NSCs, scRepli-seq, S 025	44.8859	31.8052	5.18732
	26	WT JB4/EI7HZ2 NSCs, scRepli-seq, S 026	45.4675	24.0688	0.576369
	27	WT JB4/EI7HZ2 NSCs, scRepli-seq, S 027	45.5377	32.0917	8.06916
	28	WT JB4/EI7HZ2 NSCs, scRepli-seq, S 028	46.4199	36.9628	1.15274
	29	WT JB4/EI7HZ2 NSCs, scRepli-seq, S 029	47.163	24.0688	1.72911
	30	WT JB4/EI7HZ2 NSCs, scRepli-seq, S 030	50.0524	32.0917	4.03458
	31	WT JB4/EI7HZ2 NSCs, scRepli-seq, S 031	55.3958	42.9799	3.45821
	32	WT JB4/EI7HZ2 NSCs, scRepli-seq, S 032	57.8144	32.0917	6.34006
	33	WT JB4/EI7HZ2 NSCs, scRepli-seq, S 033	62.2723	42.4069	6.05187
	34	WT JB4/EI7HZ2 NSCs, scRepli-seq, S 034	64.7333	49.8567	37.7522
	35	WT JB4/EI7HZ2 NSCs, scRepli-seq, S 035	64.9692	48.9971	15.8501
	36	WT JB4/EI7HZ2 NSCs, scRepli-seq, S 036	65.6799	45.8453	14.6974
	37	WT JB4/EI7HZ2 NSCs, scRepli-seq, S 037	66.2192	50.1433	28.5303
	38	WT JB4/EI7HZ2 NSCs, scRepli-seq, S 038	69.4082	55.0143	14.6974
	39	WT JB4/EI7HZ2 NSCs, scRepli-seq, S 039	69.9031	58.1662	83.2853
	40	WT JB4/EI7HZ2 NSCs, scRepli-seq, S 040	70.8461	58.7393	27.3775
	41	WT JB4/EI7HZ2 NSCs, scRepli-seq, S 041	72.3633	57.3066	30.2594
	42	WT JB4/EI7HZ2 NSCs, scRepli-seq, S 042	72.394	54.1547	26.2248
	43	WT JB4/EI7HZ2 NSCs, scRepli-seq, S 043	72.418	62.1777	45.8213
	44	WT JB4/EI7HZ2 NSCs, scRepli-seq, S 044	72.8263	53.0086	38.3285
	45	WT JB4/EI7HZ2 NSCs, scRepli-seq, S 045	72.9369	57.8797	9.79827
	46	WT JB4/EI7HZ2 NSCs, scRepli-seq, S 046	73.1671	58.4527	46.1095
	47	WT JB4/EI7HZ2 NSCs, scRepli-seq, S 047	73.5604	62.1777	54.4669
	48	WT JB4/EI7HZ2 NSCs, scRepli-seq, S 048	73.9693	60.745	10.6628
	49	WT JB4/EI7HZ2 NSCs, scRepli-seq, S 049	74.6331	58.7393	41.4986
	50	WT JB4/EI7HZ2 NSCs, scRepli-seq, S 050	75.4244	59.8854	50.1441
	51	WT JB4/EI7HZ2 NSCs, scRepli-seq, S 051	76.4223	67.9083	82.7089
	52	WT JB4/EI7HZ2 NSCs, scRepli-seq, S 052	77.357	63.3238	62.2478
	53	WT JB4/EI7HZ2 NSCs, scRepli-seq, S 053	78.6556	62.1777	30.8357
	54	WT JB4/EI7HZ2 NSCs, scRepli-seq, S 054	79.0475	64.1834	23.6311
	55	WT JB4/EI7HZ2 NSCs, scRepli-seq, S 055	79.5473	67.9083	15.8501
	56	WT JB4/EI7HZ2 NSCs, scRepli-seq, S 056	80.1611	67.9083	73.487
	57	WT JB4/EI7HZ2 NSCs, scRepli-seq, S 057	80.8619	68.4814	66.8588
	58	WT JB4/EI7HZ2 NSCs, scRepli-seq, S 058	81.251	69.914	33.4294
	59	WT JB4/EI7HZ2 NSCs, scRepli-seq, S 059	81.904	75.6447	83.8617
	60	WT JB4/EI7HZ2 NSCs, scRepli-seq, S 060	82.1625	75.0716	85.5908
	61	WT JB4/EI7HZ2 NSCs, scRepli-seq, S 061	82.5708	77.0774	60.8069
	62	WT JB4/EI7HZ2 NSCs, scRepli-seq, S 062	82.7207	71.0602	86.1671
	63	WT JB4/EI7HZ2 NSCs, scRepli-seq, S 063	83.9088	80.5158	89.6254
	64	WT JB4/EI7HZ2 NSCs, scRepli-seq, S 064	84.7674	71.6332	84.1499
	65	WT JB4/EI7HZ2 NSCs, scRepli-seq, S 065	84.8446	75.6447	89.049
	66	WT JB4/EI7HZ2 NSCs, scRepli-seq, S 066	84.8504	76.7908	56.4841
	67	WT JB4/EI7HZ2 NSCs, scRepli-seq, S 067	85.7442	79.6562	74.0634
	68	WT JB4/EI7HZ2 NSCs, scRepli-seq, S 068	85.8069	77.937	76.9452
	69	WT JB4/EI7HZ2 NSCs, scRepli-seq, S 069	86.1189	78.51	100
	70	WT JB4/EI7HZ2 NSCs, scRepli-seq, S 070	86.1884	75.0716	96.5418
	71	WT JB4/EI7HZ2 NSCs, scRepli-seq, S 071	86.5751	94.2693	95.6772
	72	WT JB4/EI7HZ2 NSCs, scRepli-seq, S 072	86.9038	80.5158	88.1844
	73	WT JB4/EI7HZ2 NSCs, scRepli-seq, S 073	87.5638	77.937	75.2161
	74	WT JB4/EI7HZ2 NSCs, scRepli-seq, S 074	87.8133	74.7851	88.1844
	75	WT JB4/EI7HZ2 NSCs, scRepli-seq, S 075	88.0337	81.0888	90.4899
	76	WT JB4/EI7HZ2 NSCs, scRepli-seq, S 076	88.3165	82.235	90.4899
	77	WT JB4/EI7HZ2 NSCs, scRepli-seq, S 077	89.4359	84.8138	68.5879
	78	WT JB4/EI7HZ2 NSCs, scRepli-seq, S 078	89.81	84.5272	99.7118
	79	WT JB4/EI7HZ2 NSCs, scRepli-seq, S 079	90.1494	81.9484	87.0317
	80	WT JB4/EI7HZ2 NSCs, scRepli-seq, S 080	90.5539	84.8138	87.8963
	81	WT JB4/EI7HZ2 NSCs, scRepli-seq, S 081	90.647	83.9542	69.7406
	82	WT JB4/EI7HZ2 NSCs, scRepli-seq, S 082	90.6798	87.3926	95.9654
	83	WT JB4/EI7HZ2 NSCs, scRepli-seq, S 083	91.1818	87.9656	85.3026
	84	WT JB4/EI7HZ2 NSCs, scRepli-seq, S 084	92.0885	84.5272	80.4035
	85	WT JB4/EI7HZ2 NSCs, scRepli-seq, S 085	92.1922	87.6791	82.7089
	86	WT JB4/EI7HZ2 NSCs, scRepli-seq, S 086	92.687	91.6905	84.1499
	87	WT JB4/EI7HZ2 NSCs, scRepli-seq, S 087	93.1952	87.6791	79.5389
	88	WT JB4/EI7HZ2 NSCs, scRepli-seq, S 088	93.3563	90.8309	100
	89	WT JB4/EI7HZ2 NSCs, scRepli-seq, S 089	93.6412	87.106	97.6945
	90	WT JB4/EI7HZ2 NSCs, scRepli-seq, S 090	93.682	88.5387	98.8473
	91	WT JB4/EI7HZ2 NSCs, scRepli-seq, S 091	94.474	86.533	94.8127
	92	WT JB4/EI7HZ2 NSCs, scRepli-seq, S 092	98.42	100	100
	93	WT JB4/EI7HZ2 NSCs, scRepli-seq, S 093	99.8033	100	100
	94	WT JB4/EI7HZ2 NSCs, scRepli-seq, S 094	99.8452	99.7135	100
