# Supplementary material for: Replication dynamics identifies the folding principles of the inactive X chromosome
Source: Nat Struct Mol Biol. 2023 Aug 10;30(8):1224–37. doi: 10.1038/s41594-023-01052-1 (PMC10442229; doi:10.1038/s41594-023-01052-1)
Supplement: Source Data Fig. 2 — Statistical source data. [file 41594_2023_1052_MOESM6_ESM.xlsx]

## Sheet: Fig.2b,d,e
	Fig.2b,d: % replication scores of single cells
	Fig.2e: WT and SmcHD1-KO NSC % replication scores (single cells vs. scRepli-seq average)
			WT NSCs: single cells						SmcHD1-KO NSCs: single cells					WT NSCs: scRepli-seq average						SmcHD1-KO NSCs: scRepli-seq average
	#	sample	WT whole genome % replication score	WT JF1-Xa % replication score	WT B6-Xi % replication score		#	sample	KO whole genome % replication score	KO JF1-Xa % replication score	KO- B6-Xi % replication score		#	Range of samples	scRepli-seq average whole genome % replication score	scRepli-seq average of WT JF1-Xa % replication score	scRepli-seq average of WT B6-Xi % replication score		#	Range of samples	scRepli-seq average whole genome % replication score	scRepli-seq average of KO JF1-Xa % replication score	scRepli-seq average of KO B6-Xi % replication score
	1	WT JB4/EI7HZ2 NSCs, scRepli-seq, S 001	8.06336	0.859599	0.288184		1	SmcHD1-KO JB4/EI7HZ2 NSCs, scRepli-seq, S 001	0.54899	0.2849	0		1	Psudo-0	0	0	0		1	Psudo-0	0	0	0
	2	WT JB4/EI7HZ2 NSCs, scRepli-seq, S 002	9.68135	4.01146	0.576369		2	SmcHD1-KO JB4/EI7HZ2 NSCs, scRepli-seq, S 002	1.31954	0.569801	0.293255		2	Cell#1-14	21.7625	9.04625	0.782215		2	Cell#1-13	6.77516	1.64366	0.451162
	3	WT JB4/EI7HZ2 NSCs, scRepli-seq, S 003	10.1544	2.86533	0.864553		3	SmcHD1-KO JB4/EI7HZ2 NSCs, scRepli-seq, S 003	3.6279	0	0		3	Cell#6-19	31.0642	15.923	0.8028		3	Cell#6-17	11.2743	2.49288	0.855327
	4	WT JB4/EI7HZ2 NSCs, scRepli-seq, S 004	15.8484	4.01146	1.15274		4	SmcHD1-KO JB4/EI7HZ2 NSCs, scRepli-seq, S 004	3.72187	0.569801	0		4	Cell#11-24	38.8264	21.9402	1.58501		4	Cell#10-22	18.9747	5.61034	2.03023
	5	WT JB4/EI7HZ2 NSCs, scRepli-seq, S 005	16.9514	6.30372	1.44092		5	SmcHD1-KO JB4/EI7HZ2 NSCs, scRepli-seq, S 005	3.86164	0.569801	0		5	Cell#15-28	42.0966	26.4838	2.44957		5	Cell#18-30	28.5649	12.3384	4.12813
	6	WT JB4/EI7HZ2 NSCs, scRepli-seq, S 006	17.5009	10.8883	0.576369		6	SmcHD1-KO JB4/EI7HZ2 NSCs, scRepli-seq, S 006	4.52565	3.7037	0		6	Cell#20-33	47.9376	30.7204	3.66406		6	Cell#14-27	39.5206	20.7101	7.44417
	7	WT JB4/EI7HZ2 NSCs, scRepli-seq, S 007	17.6841	5.73066	0.864553		7	SmcHD1-KO JB4/EI7HZ2 NSCs, scRepli-seq, S 007	6.37183	2.5641	0.293255		7	Cell#25-38	56.1442	39.1731	10.5805		7	Cell#22-34	48.0848	29.016	13.3769
	8	WT JB4/EI7HZ2 NSCs, scRepli-seq, S 008	19.6866	8.30946	0.288184		8	SmcHD1-KO JB4/EI7HZ2 NSCs, scRepli-seq, S 008	7.76679	1.1396	0.293255		8	Cell#29-42	63.5153	46.5616	21.4492		8	Cell#27-38	53.4515	34.8765	18.3529
	9	WT JB4/EI7HZ2 NSCs, scRepli-seq, S 009	20.1375	8.59599	0.864553		9	SmcHD1-KO JB4/EI7HZ2 NSCs, scRepli-seq, S 009	8.17926	1.9943	0.58651		9	Cell#34-47	70.1018	55.1371	33.7999		9	Cell#31-43	57.2495	38.352	29.3481
	10	WT JB4/EI7HZ2 NSCs, scRepli-seq, S 010	32.4379	13.7536	1.15274		10	SmcHD1-KO JB4/EI7HZ2 NSCs, scRepli-seq, S 010	10.2435	0.2849	0.293255		10	Cell#39-52	73.4444	59.4761	43.4953		10	Cell#35-47	60.6871	41.0256	32.0099
	11	WT JB4/EI7HZ2 NSCs, scRepli-seq, S 011	32.9779	14.6132	0.576369		11	SmcHD1-KO JB4/EI7HZ2 NSCs, scRepli-seq, S 011	12.2228	1.9943	2.05279		11	Cell#43-57	75.7233	61.8911	41.8279		11	Cell#39-51	64.6055	45.6498	38.5067
	12	WT JB4/EI7HZ2 NSCs, scRepli-seq, S 012	33.3431	14.6132	0.864553		12	SmcHD1-KO JB4/EI7HZ2 NSCs, scRepli-seq, S 012	12.4581	1.1396	0.58651		12	Cell#48-61	78.8548	67.0692	51.5438		12	Cell#43-55	67.8385	50.0329	37.4464
	13	WT JB4/EI7HZ2 NSCs, scRepli-seq, S 013	34.0282	14.0401	0		13	SmcHD1-KO JB4/EI7HZ2 NSCs, scRepli-seq, S 013	13.2292	6.55271	1.46628		13	Cell#53-66	81.9467	71.7151	62.8448		13	Cell#47-60	71.6372	55.4606	54.35
	14	WT JB4/EI7HZ2 NSCs, scRepli-seq, S 014	36.1798	18.0516	1.44092		14	SmcHD1-KO JB4/EI7HZ2 NSCs, scRepli-seq, S 014	13.2886	0	0.58651		14	Cell#57-70	83.8357	75.2149	77.3981		14	Cell#52-64	74.4618	59.0182	71.9829
	15	WT JB4/EI7HZ2 NSCs, scRepli-seq, S 015	37.4649	22.3496	0.864553		15	SmcHD1-KO JB4/EI7HZ2 NSCs, scRepli-seq, S 015	15.1758	2.849	2.34604		15	Cell#62-75	85.8457	78.244	85.0556		15	Cell#56-68	77.3485	63.0945	84.9312
	16	WT JB4/EI7HZ2 NSCs, scRepli-seq, S 016	37.5351	23.2092	0.576369		16	SmcHD1-KO JB4/EI7HZ2 NSCs, scRepli-seq, S 016	15.4811	6.26781	1.17302		16	Cell#67-80	87.7867	81.2935	87.0729		16	Cell#60-72	80.5785	67.9158	88.0893
	17	WT JB4/EI7HZ2 NSCs, scRepli-seq, S 017	37.8579	24.6418	0.864553		17	SmcHD1-KO JB4/EI7HZ2 NSCs, scRepli-seq, S 017	16.3495	1.4245	0.58651		17	Cell#71-84	89.268	83.6267	85.9201		17	Cell#64-76	83.9364	71.2032	87.0742
	18	WT JB4/EI7HZ2 NSCs, scRepli-seq, S 018	38.955	20.6304	0.864553		18	SmcHD1-KO JB4/EI7HZ2 NSCs, scRepli-seq, S 018	21.6276	4.5584	1.17302		18	Cell#76-89	91.281	86.226	86.373		18	Cell#69-80	87.4611	76.6619	90.9091
	19	WT JB4/EI7HZ2 NSCs, scRepli-seq, S 019	39.1106	23.4957	1.44092		19	SmcHD1-KO JB4/EI7HZ2 NSCs, scRepli-seq, S 019	21.8619	8.83191	3.22581		19	Cell#81-94	93.9924	90.2579	90.6546		19	Cell#73-85	90.3574	80.8021	94.4056
	20	WT JB4/EI7HZ2 NSCs, scRepli-seq, S 020	39.7399	22.9226	3.17003		20	SmcHD1-KO JB4/EI7HZ2 NSCs, scRepli-seq, S 020	23.0643	6.55271	1.75953		20	Psudo-100	100	100	100		20	Psudo-100	100	100	100
	21	WT JB4/EI7HZ2 NSCs, scRepli-seq, S 021	43.4168	31.2321	1.72911		21	SmcHD1-KO JB4/EI7HZ2 NSCs, scRepli-seq, S 021	35.8068	15.9544	5.27859
	22	WT JB4/EI7HZ2 NSCs, scRepli-seq, S 022	44.1128	22.063	3.45821		22	SmcHD1-KO JB4/EI7HZ2 NSCs, scRepli-seq, S 022	35.8619	16.5242	5.8651
	23	WT JB4/EI7HZ2 NSCs, scRepli-seq, S 023	44.213	32.0917	4.03458		23	SmcHD1-KO JB4/EI7HZ2 NSCs, scRepli-seq, S 023	39.6169	18.8034	5.27859
	24	WT JB4/EI7HZ2 NSCs, scRepli-seq, S 024	44.6351	23.2092	2.30548		24	SmcHD1-KO JB4/EI7HZ2 NSCs, scRepli-seq, S 024	40.7715	21.3675	5.8651
	25	WT JB4/EI7HZ2 NSCs, scRepli-seq, S 025	44.8859	31.8052	5.18732		25	SmcHD1-KO JB4/EI7HZ2 NSCs, scRepli-seq, S 025	46.209	29.6296	10.2639
	26	WT JB4/EI7HZ2 NSCs, scRepli-seq, S 026	45.4675	24.0688	0.576369		26	SmcHD1-KO JB4/EI7HZ2 NSCs, scRepli-seq, S 026	46.2287	27.6353	10.2639
	27	WT JB4/EI7HZ2 NSCs, scRepli-seq, S 027	45.5377	32.0917	8.06916		27	SmcHD1-KO JB4/EI7HZ2 NSCs, scRepli-seq, S 027	49.315	22.2222	10.5572
	28	WT JB4/EI7HZ2 NSCs, scRepli-seq, S 028	46.4199	36.9628	1.15274		28	SmcHD1-KO JB4/EI7HZ2 NSCs, scRepli-seq, S 028	49.8679	29.0598	9.38416
	29	WT JB4/EI7HZ2 NSCs, scRepli-seq, S 029	47.163	24.0688	1.72911		29	SmcHD1-KO JB4/EI7HZ2 NSCs, scRepli-seq, S 029	51.5592	29.6296	13.4897
	30	WT JB4/EI7HZ2 NSCs, scRepli-seq, S 030	50.0524	32.0917	4.03458		30	SmcHD1-KO JB4/EI7HZ2 NSCs, scRepli-seq, S 030	51.9774	38.4615	14.3695
	31	WT JB4/EI7HZ2 NSCs, scRepli-seq, S 031	55.3958	42.9799	3.45821		31	SmcHD1-KO JB4/EI7HZ2 NSCs, scRepli-seq, S 031	52.5279	31.6239	17.8886
	32	WT JB4/EI7HZ2 NSCs, scRepli-seq, S 032	57.8144	32.0917	6.34006		32	SmcHD1-KO JB4/EI7HZ2 NSCs, scRepli-seq, S 032	53.1715	40.7407	21.9941
	33	WT JB4/EI7HZ2 NSCs, scRepli-seq, S 033	62.2723	42.4069	6.05187		33	SmcHD1-KO JB4/EI7HZ2 NSCs, scRepli-seq, S 033	53.6723	33.6182	22.8739
	34	WT JB4/EI7HZ2 NSCs, scRepli-seq, S 034	64.7333	49.8567	37.7522		34	SmcHD1-KO JB4/EI7HZ2 NSCs, scRepli-seq, S 034	54.3238	37.8917	25.8065
	35	WT JB4/EI7HZ2 NSCs, scRepli-seq, S 035	64.9692	48.9971	15.8501		35	SmcHD1-KO JB4/EI7HZ2 NSCs, scRepli-seq, S 035	54.9895	34.188	15.8358
	36	WT JB4/EI7HZ2 NSCs, scRepli-seq, S 036	65.6799	45.8453	14.6974		36	SmcHD1-KO JB4/EI7HZ2 NSCs, scRepli-seq, S 036	55.0442	41.8803	16.129
	37	WT JB4/EI7HZ2 NSCs, scRepli-seq, S 037	66.2192	50.1433	28.5303		37	SmcHD1-KO JB4/EI7HZ2 NSCs, scRepli-seq, S 037	55.6934	39.0313	38.7097
	38	WT JB4/EI7HZ2 NSCs, scRepli-seq, S 038	69.4082	55.0143	14.6974		38	SmcHD1-KO JB4/EI7HZ2 NSCs, scRepli-seq, S 038	59.2759	40.1709	13.1965
	39	WT JB4/EI7HZ2 NSCs, scRepli-seq, S 039	69.9031	58.1662	83.2853		39	SmcHD1-KO JB4/EI7HZ2 NSCs, scRepli-seq, S 039	60.1409	42.4501	11.7302
	40	WT JB4/EI7HZ2 NSCs, scRepli-seq, S 040	70.8461	58.7393	27.3775		40	SmcHD1-KO JB4/EI7HZ2 NSCs, scRepli-seq, S 040	60.4879	39.886	78.8856
	41	WT JB4/EI7HZ2 NSCs, scRepli-seq, S 041	72.3633	57.3066	30.2594		41	SmcHD1-KO JB4/EI7HZ2 NSCs, scRepli-seq, S 041	60.9469	40.4558	72.7273
	42	WT JB4/EI7HZ2 NSCs, scRepli-seq, S 042	72.394	54.1547	26.2248		42	SmcHD1-KO JB4/EI7HZ2 NSCs, scRepli-seq, S 042	61.965	41.8803	21.4076
	43	WT JB4/EI7HZ2 NSCs, scRepli-seq, S 043	72.418	62.1777	45.8213		43	SmcHD1-KO JB4/EI7HZ2 NSCs, scRepli-seq, S 043	62.0045	34.7578	24.3402
	44	WT JB4/EI7HZ2 NSCs, scRepli-seq, S 044	72.8263	53.0086	38.3285		44	SmcHD1-KO JB4/EI7HZ2 NSCs, scRepli-seq, S 044	62.9381	40.7407	31.9648
	45	WT JB4/EI7HZ2 NSCs, scRepli-seq, S 045	72.9369	57.8797	9.79827		45	SmcHD1-KO JB4/EI7HZ2 NSCs, scRepli-seq, S 045	63.6596	45.584	12.3167
	46	WT JB4/EI7HZ2 NSCs, scRepli-seq, S 046	73.1671	58.4527	46.1095		46	SmcHD1-KO JB4/EI7HZ2 NSCs, scRepli-seq, S 046	64.9324	42.735	58.3578
	47	WT JB4/EI7HZ2 NSCs, scRepli-seq, S 047	73.5604	62.1777	54.4669		47	SmcHD1-KO JB4/EI7HZ2 NSCs, scRepli-seq, S 047	66.8539	49.5726	20.5279
	48	WT JB4/EI7HZ2 NSCs, scRepli-seq, S 048	73.9693	60.745	10.6628		48	SmcHD1-KO JB4/EI7HZ2 NSCs, scRepli-seq, S 048	68.7657	60.9687	64.2229
	49	WT JB4/EI7HZ2 NSCs, scRepli-seq, S 049	74.6331	58.7393	41.4986		49	SmcHD1-KO JB4/EI7HZ2 NSCs, scRepli-seq, S 049	68.8126	54.9858	39.8827
	50	WT JB4/EI7HZ2 NSCs, scRepli-seq, S 050	75.4244	59.8854	50.1441		50	SmcHD1-KO JB4/EI7HZ2 NSCs, scRepli-seq, S 050	68.9244	46.7236	39.2962
	51	WT JB4/EI7HZ2 NSCs, scRepli-seq, S 051	76.4223	67.9083	82.7089		51	SmcHD1-KO JB4/EI7HZ2 NSCs, scRepli-seq, S 051	69.4398	52.7066	24.9267
	52	WT JB4/EI7HZ2 NSCs, scRepli-seq, S 052	77.357	63.3238	62.2478		52	SmcHD1-KO JB4/EI7HZ2 NSCs, scRepli-seq, S 052	69.6134	52.1368	32.2581
	53	WT JB4/EI7HZ2 NSCs, scRepli-seq, S 053	78.6556	62.1777	30.8357		53	SmcHD1-KO JB4/EI7HZ2 NSCs, scRepli-seq, S 053	70.4711	49.0028	29.912
	54	WT JB4/EI7HZ2 NSCs, scRepli-seq, S 054	79.0475	64.1834	23.6311		54	SmcHD1-KO JB4/EI7HZ2 NSCs, scRepli-seq, S 054	72.5991	61.2536	47.5073
	55	WT JB4/EI7HZ2 NSCs, scRepli-seq, S 055	79.5473	67.9083	15.8501		55	SmcHD1-KO JB4/EI7HZ2 NSCs, scRepli-seq, S 055	72.8865	59.2593	61.2903
	56	WT JB4/EI7HZ2 NSCs, scRepli-seq, S 056	80.1611	67.9083	73.487		56	SmcHD1-KO JB4/EI7HZ2 NSCs, scRepli-seq, S 056	73.1151	52.4217	97.3607
	57	WT JB4/EI7HZ2 NSCs, scRepli-seq, S 057	80.8619	68.4814	66.8588		57	SmcHD1-KO JB4/EI7HZ2 NSCs, scRepli-seq, S 057	74.1472	57.5499	63.0499
	58	WT JB4/EI7HZ2 NSCs, scRepli-seq, S 058	81.251	69.914	33.4294		58	SmcHD1-KO JB4/EI7HZ2 NSCs, scRepli-seq, S 058	75.3818	59.5442	65.6891
	59	WT JB4/EI7HZ2 NSCs, scRepli-seq, S 059	81.904	75.6447	83.8617		59	SmcHD1-KO JB4/EI7HZ2 NSCs, scRepli-seq, S 059	75.4904	58.9744	86.8035
	60	WT JB4/EI7HZ2 NSCs, scRepli-seq, S 060	82.1625	75.0716	85.5908		60	SmcHD1-KO JB4/EI7HZ2 NSCs, scRepli-seq, S 060	76.3758	63.8177	90.9091
	61	WT JB4/EI7HZ2 NSCs, scRepli-seq, S 061	82.5708	77.0774	60.8069		61	SmcHD1-KO JB4/EI7HZ2 NSCs, scRepli-seq, S 061	76.3992	65.2422	95.3079
	62	WT JB4/EI7HZ2 NSCs, scRepli-seq, S 062	82.7207	71.0602	86.1671		62	SmcHD1-KO JB4/EI7HZ2 NSCs, scRepli-seq, S 062	76.4703	69.5157	97.9472
	63	WT JB4/EI7HZ2 NSCs, scRepli-seq, S 063	83.9088	80.5158	89.6254		63	SmcHD1-KO JB4/EI7HZ2 NSCs, scRepli-seq, S 063	76.7268	59.2593	85.9238
	64	WT JB4/EI7HZ2 NSCs, scRepli-seq, S 064	84.7674	71.6332	84.1499		64	SmcHD1-KO JB4/EI7HZ2 NSCs, scRepli-seq, S 064	78.3263	59.2593	81.8182
	65	WT JB4/EI7HZ2 NSCs, scRepli-seq, S 065	84.8446	75.6447	89.049		65	SmcHD1-KO JB4/EI7HZ2 NSCs, scRepli-seq, S 065	79.1691	66.0969	88.563
	66	WT JB4/EI7HZ2 NSCs, scRepli-seq, S 066	84.8504	76.7908	56.4841		66	SmcHD1-KO JB4/EI7HZ2 NSCs, scRepli-seq, S 066	79.9364	65.2422	76.8328
	67	WT JB4/EI7HZ2 NSCs, scRepli-seq, S 067	85.7442	79.6562	74.0634		67	SmcHD1-KO JB4/EI7HZ2 NSCs, scRepli-seq, S 067	80.4852	68.661	84.7507
	68	WT JB4/EI7HZ2 NSCs, scRepli-seq, S 068	85.8069	77.937	76.9452		68	SmcHD1-KO JB4/EI7HZ2 NSCs, scRepli-seq, S 068	83.5069	74.6439	89.1496
	69	WT JB4/EI7HZ2 NSCs, scRepli-seq, S 069	86.1189	78.51	100		69	SmcHD1-KO JB4/EI7HZ2 NSCs, scRepli-seq, S 069	84.678	73.7892	90.9091
	70	WT JB4/EI7HZ2 NSCs, scRepli-seq, S 070	86.1884	75.0716	96.5418		70	SmcHD1-KO JB4/EI7HZ2 NSCs, scRepli-seq, S 070	84.7477	68.9459	91.7889
	71	WT JB4/EI7HZ2 NSCs, scRepli-seq, S 071	86.5751	94.2693	95.6772		71	SmcHD1-KO JB4/EI7HZ2 NSCs, scRepli-seq, S 071	84.8413	74.0741	97.3607
	72	WT JB4/EI7HZ2 NSCs, scRepli-seq, S 072	86.9038	80.5158	88.1844		72	SmcHD1-KO JB4/EI7HZ2 NSCs, scRepli-seq, S 072	85.8569	74.359	73.9003
	73	WT JB4/EI7HZ2 NSCs, scRepli-seq, S 073	87.5638	77.937	75.2161		73	SmcHD1-KO JB4/EI7HZ2 NSCs, scRepli-seq, S 073	86.0972	70.6553	90.0293
	74	WT JB4/EI7HZ2 NSCs, scRepli-seq, S 074	87.8133	74.7851	88.1844		74	SmcHD1-KO JB4/EI7HZ2 NSCs, scRepli-seq, S 074	87.7374	73.7892	87.0968
	75	WT JB4/EI7HZ2 NSCs, scRepli-seq, S 075	88.0337	81.0888	90.4899		75	SmcHD1-KO JB4/EI7HZ2 NSCs, scRepli-seq, S 075	87.7772	76.0684	90.6158
	76	WT JB4/EI7HZ2 NSCs, scRepli-seq, S 076	88.3165	82.235	90.4899		76	SmcHD1-KO JB4/EI7HZ2 NSCs, scRepli-seq, S 076	88.0139	80.057	89.1496
	77	WT JB4/EI7HZ2 NSCs, scRepli-seq, S 077	89.4359	84.8138	68.5879		77	SmcHD1-KO JB4/EI7HZ2 NSCs, scRepli-seq, S 077	88.6949	81.7664	99.4135
	78	WT JB4/EI7HZ2 NSCs, scRepli-seq, S 078	89.81	84.5272	99.7118		78	SmcHD1-KO JB4/EI7HZ2 NSCs, scRepli-seq, S 078	89.0665	83.1909	92.3754
	79	WT JB4/EI7HZ2 NSCs, scRepli-seq, S 079	90.1494	81.9484	87.0317		79	SmcHD1-KO JB4/EI7HZ2 NSCs, scRepli-seq, S 079	90.9434	84.9003	98.2405
	80	WT JB4/EI7HZ2 NSCs, scRepli-seq, S 080	90.5539	84.8138	87.8963		80	SmcHD1-KO JB4/EI7HZ2 NSCs, scRepli-seq, S 080	91.0793	78.3476	90.0293
	81	WT JB4/EI7HZ2 NSCs, scRepli-seq, S 081	90.647	83.9542	69.7406		81	SmcHD1-KO JB4/EI7HZ2 NSCs, scRepli-seq, S 081	91.2387	80.6268	99.4135
	82	WT JB4/EI7HZ2 NSCs, scRepli-seq, S 082	90.6798	87.3926	95.9654		82	SmcHD1-KO JB4/EI7HZ2 NSCs, scRepli-seq, S 082	91.3786	82.6211	94.7214
	83	WT JB4/EI7HZ2 NSCs, scRepli-seq, S 083	91.1818	87.9656	85.3026		83	SmcHD1-KO JB4/EI7HZ2 NSCs, scRepli-seq, S 083	91.4244	82.3362	98.827
	84	WT JB4/EI7HZ2 NSCs, scRepli-seq, S 084	92.0885	84.5272	80.4035		84	SmcHD1-KO JB4/EI7HZ2 NSCs, scRepli-seq, S 084	95.1299	86.6097	97.654
	85	WT JB4/EI7HZ2 NSCs, scRepli-seq, S 085	92.1922	87.6791	82.7089		85	SmcHD1-KO JB4/EI7HZ2 NSCs, scRepli-seq, S 085	96.0646	89.4587	99.7067
	86	WT JB4/EI7HZ2 NSCs, scRepli-seq, S 086	92.687	91.6905	84.1499
	87	WT JB4/EI7HZ2 NSCs, scRepli-seq, S 087	93.1952	87.6791	79.5389
	88	WT JB4/EI7HZ2 NSCs, scRepli-seq, S 088	93.3563	90.8309	100
	89	WT JB4/EI7HZ2 NSCs, scRepli-seq, S 089	93.6412	87.106	97.6945
	90	WT JB4/EI7HZ2 NSCs, scRepli-seq, S 090	93.682	88.5387	98.8473
	91	WT JB4/EI7HZ2 NSCs, scRepli-seq, S 091	94.474	86.533	94.8127
	92	WT JB4/EI7HZ2 NSCs, scRepli-seq, S 092	98.42	100	100
	93	WT JB4/EI7HZ2 NSCs, scRepli-seq, S 093	99.8033	100	100
	94	WT JB4/EI7HZ2 NSCs, scRepli-seq, S 094	99.8452	99.7135	100

## Sheet: Fig.2c
	Fig. 2c: WT and SmcHD1-KO NSC scRT values (assuming 10-hr S)
	chr	start	stop	RT class	WT JF1-Xa scRT	WT B6-Xi scRT	SmcHD1-KO JF1-Xa scRT	SmcHD1-KO B6-Xi scRT
	chrX	0	400000	.	NA	NA	NA	NA
	chrX	400000	800000	.	NA	NA	NA	NA
	chrX	800000	1200000	.	NA	NA	NA	NA
	chrX	1200000	1600000	.	NA	NA	NA	NA
	chrX	1600000	2000000	.	NA	NA	NA	NA
	chrX	2000000	2400000	.	NA	NA	NA	NA
	chrX	2400000	2800000	.	NA	NA	NA	NA
	chrX	2800000	3200000	.	NA	NA	NA	NA
	chrX	3200000	3600000	.	NA	NA	NA	NA
	chrX	3600000	4000000	.	NA	NA	NA	NA
	chrX	4000000	4400000	.	NA	NA	NA	NA
	chrX	4400000	4800000	.	NA	NA	NA	NA
	chrX	4800000	5200000	.	NA	NA	NA	NA
	chrX	5200000	5600000	CL	7.7	8.5	7	7.9
	chrX	5600000	6000000	CL	6.1	8.6	5.9	8
	chrX	6000000	6400000	CL	5.7	8	5.4	8
	chrX	6400000	6800000	CL	5.1	8	4.5	7.8
	chrX	6800000	7200000	SD	NA	NA	3.2	NA
	chrX	7200000	7600000	SD	0.4	7.7	1.8	3.1
	chrX	7600000	8000000	SD	1.4	8	4.1	5.4
	chrX	8000000	8400000	CL	5.7	8.4	7	6.8
	chrX	8400000	8800000	CL	6.1	8.5	6.7	7.1
	chrX	8800000	9200000	CL	7.2	8.2	6.7	7.3
	chrX	9200000	9600000	CL	6.1	8	7	6.7
	chrX	9600000	10000000	CL	4.8	8	4.5	6.5
	chrX	10000000	10400000	SD	3	8	1.8	4.8
	chrX	10400000	10800000	SD	1.8	7.7	1.1	5
	chrX	10800000	11200000	SD	NA	7.4	0.6	4.5
	chrX	11200000	11600000	SD	0.4	7.1	0.2	3.9
	chrX	11600000	12000000	SD	0.6	7	1.5	3.4
	chrX	12000000	12400000	SD	0.3	7	NA	2.2
	chrX	12400000	12800000	SD	0.3	7.2	1.1	2.2
	chrX	12800000	13200000	SD	1.8	7.7	1.5	2.5
	chrX	13200000	13600000	CL	4	8.1	5.4	5.5
	chrX	13600000	14000000	CL	5.1	8.1	5.9	6.5
	chrX	14000000	14400000	CL	5.7	7.7	6.4	NA
	chrX	14400000	14800000	CL	7.4	7.8	7.7	6.9
	chrX	14800000	15200000	CL	8.4	7.8	8	6.8
	chrX	15200000	15600000	CL	8.4	7.2	8.4	7.3
	chrX	15600000	16000000	CL	8.3	8.1	8.4	7.2
	chrX	16000000	16400000	CL	7.2	7.9	6	7.4
	chrX	16400000	16800000	CL	5.4	7.9	6.2	7.3
	chrX	16800000	17200000	CL	6.1	8	6.5	7.4
	chrX	17200000	17600000	CL	6.2	7.7	6.6	7.1
	chrX	17600000	18000000	CL	7.7	7.6	7.2	6.9
	chrX	18000000	18400000	CL	8.3	7.8	7.9	7.5
	chrX	18400000	18800000	CL	8.3	7.9	8	7.5
	chrX	18800000	19200000	CL	7.8	8	7.9	7.6
	chrX	19200000	19600000	CL	5.1	7.7	6.6	7.1
	chrX	19600000	20000000	SI	1.8	7.5	2.1	6.7
	chrX	20000000	20400000	SD	1.2	6.9	0.9	5.2
	chrX	20400000	20800000	SI	NA	7.1	NA	NA
	chrX	20800000	21200000	CL	8.3	8	7.1	6.9
	chrX	21200000	21600000	CL	8.5	8.1	6.9	7.6
	chrX	21600000	22000000	CL	7.4	7.9	7	8.2
	chrX	22000000	22400000	CL	6.1	8.2	6.6	8
	chrX	22400000	22800000	CL	3.8	8.2	5.4	7.6
	chrX	22800000	23200000	CL	3.8	8.3	5.7	7.9
	chrX	23200000	23600000	CL	4	8	7.6	8.2
	chrX	23600000	24000000	.	NA	NA	8.5	NA
	chrX	24000000	24400000	.	NA	NA	NA	NA
	chrX	24400000	24800000	.	NA	NA	NA	NA
	chrX	24800000	25200000	.	NA	NA	NA	NA
	chrX	25200000	25600000	.	NA	NA	NA	NA
	chrX	25600000	26000000	.	NA	NA	NA	NA
	chrX	26000000	26400000	.	NA	NA	NA	NA
	chrX	26400000	26800000	.	NA	NA	NA	NA
	chrX	26800000	27200000	.	NA	NA	NA	NA
	chrX	27200000	27600000	.	NA	NA	NA	NA
	chrX	27600000	28000000	.	NA	NA	NA	NA
	chrX	28000000	28400000	.	NA	NA	NA	NA
	chrX	28400000	28800000	.	NA	NA	NA	NA
	chrX	28800000	29200000	.	NA	NA	NA	NA
	chrX	29200000	29600000	.	NA	NA	NA	NA
	chrX	29600000	30000000	.	NA	NA	NA	NA
	chrX	30000000	30400000	.	NA	NA	NA	NA
	chrX	30400000	30800000	.	NA	NA	NA	NA
	chrX	30800000	31200000	.	NA	NA	NA	NA
	chrX	31200000	31600000	.	NA	NA	NA	NA
	chrX	31600000	32000000	.	NA	NA	NA	NA
	chrX	32000000	32400000	CL	NA	NA	9	NA
	chrX	32400000	32800000	.	NA	NA	NA	NA
	chrX	32800000	33200000	.	NA	NA	NA	NA
	chrX	33200000	33600000	CL	3.5	7.1	4.8	7
	chrX	33600000	34000000	SD	2.3	7.6	2.5	4.9
	chrX	34000000	34400000	SD	0.6	NA	0.3	3.1
	chrX	34400000	34800000	SD	0.4	7.6	0.4	2.5
	chrX	34800000	35200000	.	NA	NA	NA	NA
	chrX	35200000	35600000	CL	NA	NA	NA	NA
	chrX	35600000	36000000	SI	4.1	7.9	3.9	5.6
	chrX	36000000	36400000	SI	4.9	8.2	4.5	6.5
	chrX	36400000	36800000	CL	8.3	8.2	7.8	7.6
	chrX	36800000	37200000	CL	8.4	8.1	8.5	7.8
	chrX	37200000	37600000	CL	8.4	8	8.6	8
	chrX	37600000	38000000	CL	8.2	8	8.6	7.6
	chrX	38000000	38400000	CL	6.7	8	7.6	7.2
	chrX	38400000	38800000	CL	5.4	8	6.3	6.6
	chrX	38800000	39200000	CL	4.5	7.5	5.9	7.2
	chrX	39200000	39600000	SD	4	8.2	4.1	6.9
	chrX	39600000	40000000	CL	3.8	8.3	4.3	6.7
	chrX	40000000	40400000	CL	6.2	7.9	8.2	6.5
	chrX	40400000	40800000	CL	8	7.9	8.9	6.6
	chrX	40800000	41200000	CL	9.2	8.2	8.9	7.2
	chrX	41200000	41600000	CL	9.2	8	9.6	7.2
	chrX	41600000	42000000	CL	9.7	8.2	9.8	7.4
	chrX	42000000	42400000	CL	9.6	7.9	9.8	7.3
	chrX	42400000	42800000	CL	9.7	7.7	9.9	7.5
	chrX	42800000	43200000	CL	9.8	8.3	9.9	7.3
	chrX	43200000	43600000	CL	9.7	7.7	9.9	7
	chrX	43600000	44000000	CL	9.8	7.7	9.9	7
	chrX	44000000	44400000	CL	9.7	7.4	9.4	7.4
	chrX	44400000	44800000	CL	8.8	7.4	8.6	7.6
	chrX	44800000	45200000	CL	7	7.7	5	7.2
	chrX	45200000	45600000	SI	3.3	7.9	2.1	5.6
	chrX	45600000	46000000	SI	3.7	7.7	2.5	6.4
	chrX	46000000	46400000	SI	4.3	7.7	4.7	6.8
	chrX	46400000	46800000	CL	7.6	7.9	7.5	6.8
	chrX	46800000	47200000	CL	8.7	7.7	8.5	6.8
	chrX	47200000	47600000	CL	8.6	7.6	8.8	6.4
	chrX	47600000	48000000	CL	7.2	6.6	7.2	6.5
	chrX	48000000	48400000	CL	5.2	7	4.1	6.1
	chrX	48400000	48800000	CL	5.1	7.5	4.5	6.2
	chrX	48800000	49200000	CL	4.9	7.9	4.7	6
	chrX	49200000	49600000	SI	5.7	7.4	5.1	6.5
	chrX	49600000	50000000	SI	5.7	7.7	4.5	6.7
	chrX	50000000	50400000	SI	4	7.8	3.7	6.8
	chrX	50400000	50800000	SI	4	7.5	3.5	6.7
	chrX	50800000	51200000	SI	7.5	7.5	7.6	7.1
	chrX	51200000	51600000	CL	8	NA	8.9	NA
	chrX	51600000	52000000	.	NA	NA	NA	NA
	chrX	52000000	52400000	.	NA	NA	NA	NA
	chrX	52400000	52800000	.	NA	NA	NA	NA
	chrX	52800000	53200000	.	9	8.3	NA	NA
	chrX	53200000	53600000	CL	7.4	8.2	7.5	6.6
	chrX	53600000	54000000	SI	4.3	8	5.8	7.1
	chrX	54000000	54400000	CL	4.3	7.7	5.8	7.4
	chrX	54400000	54800000	CL	6.1	7.8	5.4	7.4
	chrX	54800000	55200000	CL	6.2	8	7.5	7.4
	chrX	55200000	55600000	SI	7.5	8.2	7.5	7.1
	chrX	55600000	56000000	CL	8.4	8	7.8	7
	chrX	56000000	56400000	CL	8.8	7.9	8.6	7.3
	chrX	56400000	56800000	CL	8.2	8	8.7	7.3
	chrX	56800000	57200000	CL	8.3	7.9	8.4	7.3
	chrX	57200000	57600000	SI	7.2	8.1	7.5	6.9
	chrX	57600000	58000000	SI	4.1	8	4.1	6.7
	chrX	58000000	58400000	CL	3.5	8.1	3.9	7.7
	chrX	58400000	58800000	CL	7.7	8.3	7.9	7.8
	chrX	58800000	59200000	CL	9.1	8.6	9.1	7.7
	chrX	59200000	59600000	CL	9.8	9	9.6	8
	chrX	59600000	60000000	CL	10	8.9	9.8	7.6
	chrX	60000000	60400000	.	10	9	9.9	7.8
	chrX	60400000	60800000	CL	9.9	8.7	10	8
	chrX	60800000	61200000	CL	9.9	8.8	10	8.1
	chrX	61200000	61600000	CL	9.7	8.4	9.9	8.1
	chrX	61600000	62000000	CL	9.9	8.6	9.8	8.1
	chrX	62000000	62400000	.	9.9	8.7	9.8	8.4
	chrX	62400000	62800000	.	9.8	8.4	9.6	8.2
	chrX	62800000	63200000	.	9.1	8.6	8.9	8
	chrX	63200000	63600000	CL	8.4	8.6	8.4	8
	chrX	63600000	64000000	CL	6.8	8	6.8	7.8
	chrX	64000000	64400000	CL	7.2	8.2	7.2	8.1
	chrX	64400000	64800000	CL	8	8.6	7.6	8.2
	chrX	64800000	65200000	CL	8.3	8.4	8.5	7.9
	chrX	65200000	65600000	CL	7.5	8.3	8.2	7.4
	chrX	65600000	66000000	SI	6.8	8.2	6.7	7.2
	chrX	66000000	66400000	CL	6.7	8	6.9	7.2
	chrX	66400000	66800000	CL	5.6	8.1	6.8	7.6
	chrX	66800000	67200000	CL	6.1	8.3	6.6	7.8
	chrX	67200000	67600000	CL	5.4	7.9	6.4	7.6
	chrX	67600000	68000000	CL	4.3	7.4	5.7	7.5
	chrX	68000000	68400000	CL	4.1	7.5	3.9	7
	chrX	68400000	68800000	SI	3.5	7.5	NA	6.6
	chrX	68800000	69200000	CL	4	8	3.5	6.4
	chrX	69200000	69600000	CL	5.4	8.2	5	6.1
	chrX	69600000	70000000	CL	6.7	8.2	5.3	6.1
	chrX	70000000	70400000	SI	4.6	7.6	3.7	5.4
	chrX	70400000	70800000	SD	2.3	7	1.1	4.8
	chrX	70800000	71200000	SD	0.6	6.4	0.9	2.2
	chrX	71200000	71600000	SD	1.6	6.4	1.1	0.5
	chrX	71600000	72000000	SD	2.8	6.8	3.2	1
	chrX	72000000	72400000	SI	NA	NA	NA	NA
	chrX	72400000	72800000	SI	4.6	7.5	4.5	6.5
	chrX	72800000	73200000	SI	7.2	6.8	4.8	6.2
	chrX	73200000	73600000	CL	7.1	7.4	6.6	6.6
	chrX	73600000	74000000	CL	6.8	7.7	6.9	7.4
	chrX	74000000	74400000	CL	4.8	7	5.6	7.4
	chrX	74400000	74800000	SI	4.3	7.6	4.1	7
	chrX	74800000	75200000	SI	4.6	7.7	5.7	7.2
	chrX	75200000	75600000	CL	7.8	8.1	8.5	7.9
	chrX	75600000	76000000	CL	8.6	8	8.6	8
	chrX	76000000	76400000	.	9.2	8	9	8.2
	chrX	76400000	76800000	CL	9.6	7.9	10	7.7
	chrX	76800000	77200000	CL	9.9	8.2	10	7.7
	chrX	77200000	77600000	CL	9.9	8.3	9.9	7.4
	chrX	77600000	78000000	CL	9.6	8.3	9.9	7.4
	chrX	78000000	78400000	CL	9.2	8.5	9.9	7.6
	chrX	78400000	78800000	CL	9.5	8.5	10	7.7
	chrX	78800000	79200000	CL	9.8	8.8	10	7.6
	chrX	79200000	79600000	.	9.6	8.2	10	7.7
	chrX	79600000	80000000	CL	9.9	8.2	10	7.6
	chrX	80000000	80400000	CL	9.7	8.3	9.8	7.3
	chrX	80400000	80800000	CL	9.4	7.2	9.4	6.8
	chrX	80800000	81200000	CL	8.6	NA	8.9	NA
	chrX	81200000	81600000	CL	8.4	7.9	8.5	7.3
	chrX	81600000	82000000	CL	7.6	8.1	8	7.3
	chrX	82000000	82400000	CL	5.7	8	6.9	7.1
	chrX	82400000	82800000	CL	6.4	7.8	7.3	7
	chrX	82800000	83200000	CL	NA	7.4	7.8	NA
	chrX	83200000	83600000	CL	8.9	7.4	9.7	7.8
	chrX	83600000	84000000	CL	9.3	7.6	9.4	7.5
	chrX	84000000	84400000	CL	9.7	7.9	9.7	7.5
	chrX	84400000	84800000	CL	9.6	7.9	9.6	7.3
	chrX	84800000	85200000	CL	9.4	7.7	9.5	7.9
	chrX	85200000	85600000	CL	9.5	7.5	9.4	8.2
	chrX	85600000	86000000	CL	9.9	6.1	9.5	8
	chrX	86000000	86400000	CL	9.9	8.3	10	8.3
	chrX	86400000	86800000	.	9.3	8.7	9.6	8.2
	chrX	86800000	87200000	.	9.3	8.8	9.5	8.3
	chrX	87200000	87600000	.	9.9	8.8	9.9	8.3
	chrX	87600000	88000000	.	10	8.6	10	8.5
	chrX	88000000	88400000	CL	10	8.5	10	8.4
	chrX	88400000	88800000	.	10	7.9	10	8.5
	chrX	88800000	89200000	.	NA	NA	10	NA
	chrX	89200000	89600000	.	9	NA	9.9	7.8
	chrX	89600000	90000000	CL	7.5	7.8	8.8	7.3
	chrX	90000000	90400000	CL	4.8	7.7	5.4	7.5
	chrX	90400000	90800000	SI	1.2	7.7	1.8	7.3
	chrX	90800000	91200000	SI	0.4	7.7	1.1	6.6
	chrX	91200000	91600000	SD	0.9	7.9	0.3	4.5
	chrX	91600000	92000000	SD	1.2	7.7	0.3	4.5
	chrX	92000000	92400000	CL	3.8	7.8	2.8	NA
	chrX	92400000	92800000	CL	3.8	7.9	2.8	6.5
	chrX	92800000	93200000	SI	4.6	7.4	4.5	6.5
	chrX	93200000	93600000	CL	4.8	7.5	2.8	6.5
	chrX	93600000	94000000	CL	6.7	7.6	8.3	7.1
	chrX	94000000	94400000	CL	8.1	7.2	8.4	7.2
	chrX	94400000	94800000	CL	8	7.8	8.3	7
	chrX	94800000	95200000	CL	8	7.8	8.4	7.3
	chrX	95200000	95600000	CL	7.2	8	NA	7
	chrX	95600000	96000000	CL	4.9	7.6	4.5	6.5
	chrX	96000000	96400000	SI	2.8	7.2	2.1	6.2
	chrX	96400000	96800000	SI	1.6	7.1	1.8	6.1
	chrX	96800000	97200000	SI	3	7.4	2.1	6
	chrX	97200000	97600000	CL	3.8	7.4	2.8	6.2
	chrX	97600000	98000000	SD	3	7.5	1.8	4.7
	chrX	98000000	98400000	SD	1.6	7.6	0.3	3.4
	chrX	98400000	98800000	SD	0.6	7.1	0.1	1
	chrX	98800000	99200000	SD	0.9	7.1	0.4	0.8
	chrX	99200000	99600000	SD	1.2	7	1.5	2.8
	chrX	99600000	100000000	SD	3	7.2	4.1	4.7
	chrX	100000000	100400000	SI	4	7.1	4.5	4.3
	chrX	100400000	100800000	CE	2	4.2	2.8	3.4
	chrX	100800000	101200000	CE	0.9	5.3	3.5	3.1
	chrX	101200000	101600000	SI	4	7.2	4.5	5.8
	chrX	101600000	102000000	SI	6.1	7.4	5.1	6.6
	chrX	102000000	102400000	SI	6.6	8	5.6	6.6
	chrX	102400000	102800000	CL	5.2	7.9	4.5	6
	chrX	102800000	103200000	SD	4.5	8	2.5	4.3
	chrX	103200000	103600000	SD	3.5	7.9	3.5	4.7
	chrX	103600000	104000000	CL	6.2	8.2	6.5	6.7
	chrX	104000000	104400000	CL	6.2	8	6.9	7.6
	chrX	104400000	104800000	CL	7.7	8.3	8	7.6
	chrX	104800000	105200000	CL	8.8	8.4	8.6	7.5
	chrX	105200000	105600000	CL	9	8.6	8.6	7.5
	chrX	105600000	106000000	CL	7.7	8.5	8.4	7.2
	chrX	106000000	106400000	CL	6.8	8.4	7	7.2
	chrX	106400000	106800000	CL	6.4	8.3	7.1	7.2
	chrX	106800000	107200000	CL	5.2	8.2	6.4	7.2
	chrX	107200000	107600000	CL	4.8	8.2	4.7	7.1
	chrX	107600000	108000000	CL	4.8	8.4	4.8	7.5
	chrX	108000000	108400000	CL	5.1	8.2	6.2	7.4
	chrX	108400000	108800000	CL	NA	8.3	7.5	7.7
	chrX	108800000	109200000	CL	6.6	7.7	8.2	8
	chrX	109200000	109600000	CL	8	8.2	8.3	7.5
	chrX	109600000	110000000	CL	9.1	8.1	8.9	7.7
	chrX	110000000	110400000	CL	8.8	8.3	9	7.7
	chrX	110400000	110800000	CL	9.2	8.1	8.6	7.6
	chrX	110800000	111200000	CL	9.2	8	9.7	8
	chrX	111200000	111600000	CL	9	8.4	9.6	8.7
	chrX	111600000	112000000	.	9.7	8.6	9.8	8.5
	chrX	112000000	112400000	.	9.8	8.5	10	8.8
	chrX	112400000	112800000	.	9.7	8.2	10	9
	chrX	112800000	113200000	.	9.8	8.2	9.9	9.2
	chrX	113200000	113600000	.	9.8	8.9	9.9	9.1
	chrX	113600000	114000000	CL	9.9	8.9	9.9	9.1
	chrX	114000000	114400000	CL	9.5	8.8	9.6	9.3
	chrX	114400000	114800000	CL	9.1	9.2	9.5	9.5
	chrX	114800000	115200000	CL	8.6	9.2	9.4	9.2
	chrX	115200000	115600000	.	7.9	9.2	7.7	8.7
	chrX	115600000	116000000	CL	7.4	8.8	7.1	8.6
	chrX	116000000	116400000	.	7.4	9	8.2	8.6
	chrX	116400000	116800000	.	8.1	9.2	7.7	8.9
	chrX	116800000	117200000	.	8	9.2	7.7	8.8
	chrX	117200000	117600000	CL	8	9	7.9	8.6
	chrX	117600000	118000000	.	NA	NA	NA	NA
	chrX	118000000	118400000	CL	8.4	9.3	7.5	8.9
	chrX	118400000	118800000	.	9	9.2	8.1	8.8
	chrX	118800000	119200000	.	9.3	8.9	NA	8.9
	chrX	119200000	119600000	.	9.6	9.3	8.8	8.9
	chrX	119600000	120000000	CL	9.6	9.2	8.9	8.8
	chrX	120000000	120400000	.	NA	NA	NA	NA
	chrX	120400000	120800000	.	NA	NA	NA	NA
	chrX	120800000	121200000	.	NA	NA	NA	NA
	chrX	121200000	121600000	.	NA	NA	NA	NA
	chrX	121600000	122000000	.	NA	NA	NA	NA
	chrX	122000000	122400000	.	NA	NA	NA	NA
	chrX	122400000	122800000	.	NA	NA	NA	NA
	chrX	122800000	123200000	.	9.1	8.3	8.7	6.4
	chrX	123200000	123600000	.	9.3	8.7	9.3	6
	chrX	123600000	124000000	CL	9.9	9.1	9.5	7.5
	chrX	124000000	124400000	.	9.8	9.1	9.2	8.4
	chrX	124400000	124800000	.	9.8	9.4	9.4	8.7
	chrX	124800000	125200000	.	9.1	9.3	9.6	8.5
	chrX	125200000	125600000	.	8.7	9.2	9.4	8
	chrX	125600000	126000000	CL	8	9.1	8.2	8.2
	chrX	126000000	126400000	SI	7	9	7.7	8.2
	chrX	126400000	126800000	CL	7.7	9	8.4	8
	chrX	126800000	127200000	SI	6.6	9.1	7.1	8
	chrX	127200000	127600000	CL	5.9	8.9	6.6	7.8
	chrX	127600000	128000000	CL	7.7	8.6	8.5	8
	chrX	128000000	128400000	CL	8.9	8.7	8.9	8
	chrX	128400000	128800000	CL	9.3	8.9	8.8	7.7
	chrX	128800000	129200000	CL	9.2	9	9.2	7.6
	chrX	129200000	129600000	CL	8.9	8.9	9	7.6
	chrX	129600000	130000000	CL	8.5	8.8	8.6	7.4
	chrX	130000000	130400000	CL	6.1	8.4	7.5	7.4
	chrX	130400000	130800000	SI	5.1	NA	NA	NA
	chrX	130800000	131200000	SI	NA	7.5	3.2	NA
	chrX	131200000	131600000	SI	3.1	7.7	NA	5.6
	chrX	131600000	132000000	CL	5.6	NA	6.4	NA
	chrX	132000000	132400000	SI	5.4	8.3	5.8	5.2
	chrX	132400000	132800000	SI	4.8	8.3	NA	NA
	chrX	132800000	133200000	SI	5.2	8.3	NA	NA
	chrX	133200000	133600000	SI	4.9	8.1	5.3	6.4
	chrX	133600000	134000000	CL	6.7	8	8.5	6.7
	chrX	134000000	134400000	CL	7.8	8.4	9.4	6.9
	chrX	134400000	134800000	CL	7.9	8.2	8.6	6.9
	chrX	134800000	135200000	CL	7.9	8.5	7.6	7.7
	chrX	135200000	135600000	CL	7.7	7.9	7.1	7.5
	chrX	135600000	136000000	SI	7	8.2	6.4	6.8
	chrX	136000000	136400000	SI	6.6	8.1	5.6	7.2
	chrX	136400000	136800000	SI	NA	8	5	7.2
	chrX	136800000	137200000	SI	2	7.8	3.2	7.1
	chrX	137200000	137600000	CL	3.1	7.8	3.5	7
	chrX	137600000	138000000	CL	6.4	7.2	6	7.2
	chrX	138000000	138400000	CL	6.6	7.7	5.4	7.5
	chrX	138400000	138800000	CL	4.8	7.7	3.7	7.1
	chrX	138800000	139200000	SI	4.3	7.5	2.5	7
	chrX	139200000	139600000	CL	4.9	7.5	4.3	6.9
	chrX	139600000	140000000	CL	4.8	7.6	4.8	7.1
	chrX	140000000	140400000	CL	5.6	7.7	5.4	7.4
	chrX	140400000	140800000	SI	6.1	8	6.2	6.9
	chrX	140800000	141200000	SI	7.4	8.3	7.5	7.2
	chrX	141200000	141600000	CL	7.8	8.3	8.6	7.5
	chrX	141600000	142000000	CL	7.7	8.4	8.4	7.8
	chrX	142000000	142400000	CL	7.2	8.4	8.2	7.6
	chrX	142400000	142800000	CL	8.1	7.9	8.5	7.2
	chrX	142800000	143200000	CL	8.5	8.3	8.6	7.5
	chrX	143200000	143600000	CL	8.8	8.3	8.5	7.5
	chrX	143600000	144000000	CL	8.4	8.5	8.3	6.9
	chrX	144000000	144400000	CL	NA	NA	NA	NA
	chrX	144400000	144800000	.	NA	NA	NA	NA
	chrX	144800000	145200000	.	NA	NA	NA	NA
	chrX	145200000	145600000	.	NA	NA	NA	NA
	chrX	145600000	146000000	.	NA	NA	NA	NA
	chrX	146000000	146400000	.	NA	NA	NA	NA
	chrX	146400000	146800000	CL	7.8	7.2	7.9	6.2
	chrX	146800000	147200000	SI	4.5	7.2	5.8	6.2
	chrX	147200000	147600000	SI	3.3	NA	2.5	5.8
	chrX	147600000	148000000	SI	3.3	7.7	2.8	5.9
	chrX	148000000	148400000	SD	0.9	7.5	2.1	5.4
	chrX	148400000	148800000	SD	0.6	7	1.8	4.3
	chrX	148800000	149200000	SI	2	7.8	2.8	5.2
	chrX	149200000	149600000	SI	2.5	8	3.2	5.6
	chrX	149600000	150000000	SI	NA	8.2	4.7	6.1
	chrX	150000000	150400000	SI	8.2	8.1	7.7	6.6
	chrX	150400000	150800000	CL	8.9	NA	9.4	7.8
	chrX	150800000	151200000	CL	9	9	9.4	8
	chrX	151200000	151600000	CL	9.2	9	9	7.8
	chrX	151600000	152000000	SI	8.9	9.1	8.5	NA
	chrX	152000000	152400000	CL	8.7	9.1	8.4	7.8
	chrX	152400000	152800000	CL	8.4	9.1	8.5	7.7
	chrX	152800000	153200000	CL	8.2	9.1	7.6	7.5
	chrX	153200000	153600000	CL	7.2	8.6	7.8	6.9
	chrX	153600000	154000000	SI	4.8	8.4	5.4	NA
	chrX	154000000	154400000	SI	5.9	8.6	5.6	6.2
	chrX	154400000	154800000	CL	7.1	8.7	8.3	7.5
	chrX	154800000	155200000	CL	7.1	9.1	8	7.5
	chrX	155200000	155600000	CL	5.6	8.9	5.8	7.2
	chrX	155600000	156000000	SI	1.2	8.6	3.5	7
	chrX	156000000	156400000	SI	1.8	NA	3.5	7.1
	chrX	156400000	156800000	SI	4.6	8.1	4.5	7.3
	chrX	156800000	157200000	SI	4.9	8.2	4.5	7.2
	chrX	157200000	157600000	CL	4.8	8.3	5.4	7.1
	chrX	157600000	158000000	CL	4.6	8.3	6	7.2
	chrX	158000000	158400000	CL	3.5	8	5.7	7.1
	chrX	158400000	158800000	CL	4.1	8.2	5.3	7
	chrX	158800000	159200000	SI	4	8.2	4.8	5.9
	chrX	159200000	159600000	SI	4.9	8	4.8	NA
	chrX	159600000	160000000	CL	7.1	8.4	6.3	7.3
	chrX	160000000	160400000	SI	7.2	8.3	6.3	7
	chrX	160400000	160800000	SI	6.1	8.1	6	6.1
	chrX	160800000	161200000	SI	6.1	8.6	6.5	6.9
	chrX	161200000	161600000	CL	7.2	9	7.1	7.3
	chrX	161600000	162000000	CL	7.5	8.6	7.1	6.7
	chrX	162000000	162400000	SD	4.3	8.6	6.4	4.3
	chrX	162400000	162800000	SD	1.6	7.9	3.7	0.6
	chrX	162800000	163200000	SD	0.6	7.6	2.8	1.9
	chrX	163200000	163600000	SD	NA	8	4.1	6.2
	chrX	163600000	164000000	CL	4.6	8.2	5.3	6.6
	chrX	164000000	164400000	CL	7.9	8.1	7.8	7.1
	chrX	164400000	164800000	CL	8.3	NA	8.3	7.1
	chrX	164800000	165200000	CL	7.5	7.8	7.2	NA
	chrX	165200000	165600000	CL	6.2	8.2	5.6	6.1
	chrX	165600000	166000000	CL	4.3	7.2	4.1	5.5
	chrX	166000000	166400000	CE	1.6	3.3	2.8	3.7
