# Supplementary material for: Replication dynamics identifies the folding principles of the inactive X chromosome
Source: Nat Struct Mol Biol. 2023 Aug 10;30(8):1224–37. doi: 10.1038/s41594-023-01052-1 (PMC10442229; doi:10.1038/s41594-023-01052-1)
Supplement: Source Data Fig. 4 — Statistical source data. [file 41594_2023_1052_MOESM7_ESM.xlsx]

## Sheet: Fig.4a,b_Xiprobability
	Fig. 4a,b: NPC Xi probability by RNA-seq [Xi/(Xi+Xa)]. We re-analyzed data from Wang et al., Cell 2018. Results from replicate 2 (rep2) are shown in Fig. 4a,b. Analyses from two replicates gave similar results.
	chr	start	end	gene name	WT1.rep1.cas	WT1.rep1.mus	KO1.rep1.cas	KO1.rep1.mus	WT1.rep2.cas	WT1.rep2.mus	KO1.rep2.cas	KO1.rep2.mus	WT1.rep1.Xiprob	KO1.rep1.Xiprob	WT1.rep2.Xiprob	KO1.rep2.Xiprob	RT
	chrX	5977150	6214572	Shroom4	208	1	256	196	159	0	180	134	0.00478469	0.433628	0	0.426752	CL
	chrX	6735538	6896484	Clcn5	218	0	236	155	137	0	154	109	0	0.396419	0	0.414449	SD
	chrX	7274260	7287385	Gpkow	532	42	654	494	480	41	596	479	0.0731707	0.430314	0.0786948	0.445581	SD
	chrX	7299346	7305327	Wdr45	36	0	43	22	54	0	31	18	0	0.338462	0	0.367347	SD
	chrX	7339787	7352328	Tfe3	264	0	335	256	200	3	260	203	0	0.433164	0.0147783	0.438445	SD
	chrX	7367119	7397693	Gripap1	427	9	471	475	413	4	391	343	0.0206422	0.502114	0.00959233	0.467302	SD
	chrX	7418957	7453752	Otud5	89	1	74	99	92	2	84	79	0.0111111	0.572254	0.0212766	0.484663	SD
	chrX	7455432	7460558	Pim2	43	2	38	45	33	3	47	48	0.0444444	0.542169	0.0833333	0.505263	SD
	chrX	7461370	7471153	Slc35a2	39	0	61	47	67	0	50	48	0	0.435185	0	0.489796	SD
	chrX	7471645	7476126	Pqbp1	350	2	338	350	261	4	306	301	0.00568182	0.508721	0.0150943	0.495881	SD
	chrX	7496948	7501536	Pcsk1n	124	0	206	63	147	0	177	60	0	0.234201	0	0.253165	SD
	chrX	7507248	7525015	Hdac6	307	4	419	259	218	1	258	162	0.0128617	0.382006	0.00456621	0.385714	SD
	chrX	7638297	7651439	Suv39h1	22	0	38	38	23	5	28	18	0	0.5	0.178571	0.391304	SD
	chrX	7674213	7683827	Gm6787	26	31	25	29	17	11	25	17	0.54386	0.537037	0.392857	0.404762	SD
	chrX	7731598	7753307	Tbc1d25	39	0	52	33	37	0	37	25	0	0.388235	0	0.403226	SD
	chrX	7762455	7770638	Ebp	174	1	179	155	128	1	109	117	0.00571429	0.464072	0.00775194	0.517699	SD
	chrX	7815794	7829532	Ftsj1	311	2	440	359	229	5	252	236	0.00638978	0.449312	0.0213675	0.483607	SD
	chrX	9735342	9793921	Rpgr	46	0	51	21	56	0	44	47	0	0.291667	0	0.516484	CL
	chrX	10062242	10173730	Tspan7	105	0	94	44	114	1	103	63	0	0.318841	0.00869565	0.379518	SD
	chrX	11613864	11657679	Bcor	446	1	371	335	321	3	297	277	0.00223714	0.474504	0.00925926	0.482578	SD
	chrX	12252497	12339099	Med14	373	4	352	273	271	5	214	188	0.0106101	0.4368	0.0181159	0.467662	SD
	chrX	12648624	12750453	Usp9x	448	4	569	422	565	5	695	514	0.00884956	0.425832	0.00877193	0.425145	SD
	chrX	13094208	13423682	Cask	1108	4	1194	930	1247	6	1292	981	0.00359712	0.437853	0.00478851	0.431588	CL
	chrX	16196824	16264938	Maoa	35	0	40	2	43	4	36	3	0	0.047619	0.0851064	0.0769231	CL
	chrX	17132726	17149451	Fundc1	45	0	46	10	47	2	41	23	0	0.178571	0.0408163	0.359375	CL
	chrX	17739701	17857062	Kdm6a	53	2	78	48	70	0	55	50	0.0363636	0.380952	0	0.47619	CL
	chrX	19636696	19674646	Chst7	907	0	955	6	546	1	778	6	0	0.0062435	0.00182815	0.00765306	SI
	chrX	19682881	19868890	Slc9a7	23	0	36	0	34	1	76	2	0	0	0.0285714	0.025641	SI
	chrX	19941607	19977984	Rp2	85	2	95	7	90	6	118	1	0.0229885	0.0686275	0.0625	0.00840336	SI
	chrX	20002814	20097065	Jade3	61	1	75	0	50	0	36	3	0.016129	0	0	0.0769231	SD
	chrX	20240022	20260305	Uba1	1945	18	2087	1681	1622	21	1612	1260	0.00916964	0.446125	0.0127815	0.438719	SD
	chrX	20265552	20277005	Cdk16	471	8	526	319	418	9	440	286	0.0167015	0.377515	0.0210773	0.393939	SD
	chrX	20281035	20297665	Usp11	347	1	502	232	805	2	627	400	0.00287356	0.316076	0.00247832	0.389484	SD
	chrX	20425669	20437647	Araf	169	0	155	62	165	1	110	90	0	0.285714	0.0060241	0.45	SI
	chrX	20502580	20508681	Cfp	42	0	47	4	39	0	52	3	0	0.0784314	0	0.0545455	SI
	chrX	20510521	20527734	Elk1	184	1	197	13	164	2	177	17	0.00540541	0.0619048	0.0120482	0.0876289	SI
	chrX	20539240	20564475	A230072C01Rik	20	3	33	1	45	6	48	5	0.130435	0.0294118	0.117647	0.0943396	SI
	chrX	20603310	20639164	Zfp182	45	0	52	12	70	0	63	23	0	0.1875	0	0.267442	SI
	chrX	20937991	20941750	Gm5124	26	188	60	169	7	62	22	123	0.878505	0.737991	0.898551	0.848276	CL
	chrX	34666758	34690741	Nkap	232	3	257	139	257	4	283	141	0.012766	0.35101	0.0153257	0.332547	SD
	chrX	35542970	35550223	Zbtb33	14	1	19	10	25	0	14	7	0.0666667	0.344828	0	0.333333	CL
	chrX	35772680	35809637	Lamp2	440	2	629	6	628	2	721	10	0.00452489	0.00944882	0.0031746	0.0136799	SI
	chrX	38754478	39031778	Gria3	27	3	32	3	32	0	36	0	0.1	0.0857143	0	0	CL
	chrX	39502589	39630363	Stag2	44	1	40	16	32	4	69	34	0.0222222	0.285714	0.111111	0.330097	SD
	chrX	45265633	45319043	Ocrl	181	1	210	0	259	0	220	1	0.00549451	0	0	0.00452489	SI
	chrX	45378323	45388029	Apln	910	1	349	6	377	3	238	1	0.0010977	0.0169014	0.00789474	0.0041841	SI
	chrX	45525148	45561879	Zdhhc9	220	2	206	1	184	0	167	0	0.00900901	0.00483092	0	0	SI
	chrX	45610111	45635626	Utp14a	555	6	527	226	342	5	330	124	0.0106952	0.300133	0.0144092	0.273128	SI
	chrX	45694535	45759905	Bcorl1	66	1	57	0	40	0	36	0	0.0149254	0	0	0	SI
	chrX	45894803	45945310	Zfp280c	314	4	347	9	401	9	383	10	0.0125786	0.0252809	0.0219512	0.0254453	SI
	chrX	45976755	46015475	Slc25a14	21	0	29	0	28	2	27	0	0	0	0.0666667	0	SI
	chrX	46362884	46641419	Enox2	67	2	93	0	108	5	90	0	0.0289855	0	0.0442478	0	CL
	chrX	50265391	50310138	Phf6	383	1	392	6	336	1	348	7	0.00260417	0.0150754	0.00296736	0.0197183	SI
	chrX	50341255	50374837	Hprt	149	0	155	0	114	3	149	2	0	0	0.025641	0.013245	SI
	chrX	50406289	50410367	C430049B03Rik	34	0	17	0	29	0	23	0	0	0	0	0	SI
	chrX	50596592	50622982	Fam122b	61	0	55	5	65	0	49	5	0	0.0833333	0	0.0925926	SI
	chrX	50697771	50723736	Mospd1	31	8	43	2	40	7	37	3	0.205128	0.0444444	0.148936	0.075	SI
	chrX	50972354	50973585	Cxx1b	198	18	266	31	121	15	209	22	0.0833333	0.104377	0.110294	0.0952381	SI
	chrX	53708016	53761020	Ddx26b	40	0	66	1	56	1	48	1	0	0.0149254	0.0175439	0.0204082	SI
	chrX	53838689	53851096	Mmgt1	295	1	265	93	275	1	241	91	0.00337838	0.259777	0.00362319	0.274096	SI
	chrX	53863012	53917407	Slc9a6	39	0	62	1	26	0	53	1	0	0.015873	0	0.0185185	SI
	chrX	53984938	54046523	Fhl1	31	0	66	3	62	3	62	2	0	0.0434783	0.0461538	0.03125	CL
	chrX	54051130	54075502	Mtap7d3	60	0	20	0	38	0	16	0	0	0	0	0	CL
	chrX	54306747	54320359	Htatsf1	402	2	480	70	354	1	382	60	0.0049505	0.127273	0.0028169	0.135747	CL
	chrX	57476467	57657156	Atp11c	83	0	45	1	91	0	93	4	0	0.0217391	0	0.0412371	SI
	chrX	65931716	65971136	Fmr1	74	4	69	6	73	10	77	10	0.0512821	0.08	0.120482	0.114943	SI
	chrX	67596245	67618260	Ids	286	7	284	3	279	4	208	1	0.0238908	0.010453	0.0141343	0.00478469	CL
	chrX	67713231	67730218	BC023829	77	0	76	0	59	0	54	0	0	0	0	0	CL
	chrX	68468257	68568470	Mtm1	29	0	28	1	44	0	48	1	0	0.0344828	0	0.0204082	SI
	chrX	68617935	68672371	Mtmr1	51	1	52	0	54	2	41	0	0.0192308	0	0.0357143	0	SI
	chrX	69062097	69070045	Vma21	80	4	104	36	123	2	89	49	0.047619	0.257143	0.016	0.355072	CL
	chrX	69208321	69218061	Prrg3	11	2	67	7	15	2	79	7	0.153846	0.0945946	0.117647	0.0813953	CL
	chrX	70158904	70163683	Cetn2	46	0	48	12	50	0	46	9	0	0.2	0	0.163636	SI
	chrX	70163860	70203867	Nsdhl	386	9	344	77	181	7	151	45	0.0227848	0.182898	0.037234	0.229592	SI
	chrX	70473645	70476134	F8a	19	0	20	0	19	0	13	0	0	0	0	0	SD
	chrX	70682654	70704368	Haus7	47	1	73	23	26	0	37	10	0.0208333	0.239583	0	0.212766	SD
	chrX	70918472	70927839	Slc6a8	52	0	58	12	25	0	42	13	0	0.171429	0	0.236364	SD
	chrX	70931517	70961543	Bcap31	238	13	344	252	274	9	283	232	0.0517928	0.422819	0.0318021	0.450485	SD
	chrX	70961936	70983626	Abcd1	21	0	42	9	25	0	28	14	0	0.176471	0	0.333333	SD
	chrX	71024302	71032236	Idh3g	1161	1	1330	780	1096	5	1033	693	0.000860585	0.369668	0.00454133	0.401506	SD
	chrX	71038696	71070308	Pdzd4	77	2	78	4	65	1	85	8	0.0253165	0.0487805	0.0151515	0.0860215	SD
	chrX	71167460	71176189	Renbp	49	0	51	53	43	0	37	27	0	0.509615	0	0.421875	SD
	chrX	71188131	71211696	Hcfc1	1590	16	1312	790	1056	10	722	374	0.00996264	0.375833	0.00938086	0.341241	SD
	chrX	71259253	71269260	Irak1	383	14	386	271	221	6	306	194	0.0352645	0.412481	0.0264317	0.388	SD
	chrX	71271931	71331029	Mecp2	590	3	742	397	618	4	721	400	0.00505902	0.348551	0.00643087	0.356824	SD
	chrX	71468800	71491873	Flna	6010	34	7748	5400	4018	24	5190	3461	0.00562541	0.410709	0.00593766	0.400069	SD
	chrX	71500026	71503232	Emd	79	2	108	101	84	1	56	75	0.0246914	0.483254	0.0117647	0.572519	SD
	chrX	71528057	71535490	Taz	55	0	57	49	86	1	70	64	0	0.462264	0.0114943	0.477612	SD
	chrX	71558372	71565488	Fam50a	31	0	34	40	34	1	46	28	0	0.540541	0.0285714	0.378378	SD
	chrX	71574405	71590028	Plxna3	436	1	508	406	453	3	448	400	0.00228833	0.444201	0.00657895	0.471698	SD
	chrX	71611057	71613887	Ubl4a	86	0	142	90	121	1	102	105	0	0.387931	0.00819672	0.507246	SD
	chrX	71630059	71638613	Fam3a	96	0	146	134	122	0	130	156	0	0.478571	0	0.545455	SD
	chrX	71654825	71674500	G6pdx	301	5	339	237	223	27	277	175	0.0163399	0.411458	0.108	0.387168	SD
	chrX	71675020	71699117	Ikbkg	179	1	211	152	202	1	202	132	0.00555556	0.418733	0.00492611	0.39521	SD
	chrX	72355072	72376355	Mpp1	75	0	85	1	61	0	70	0	0	0.0116279	0	0	SI
	chrX	72661967	72699340	Brcc3	77	0	103	10	110	5	87	26	0	0.0884956	0.0434783	0.230088	SI
	chrX	72759636	72780285	Vbp1	60	2	73	27	97	2	75	25	0.0322581	0.27	0.020202	0.25	SI
	chrX	72970797	73010038	4933407K13Rik	57	4	62	2	47	4	51	0	0.0655738	0.03125	0.0784314	0	SI
	chrX	73030993	73120509	Pls3	179	0	146	2	124	2	123	0	0	0.0135135	0.015873	0	SI
	chrX	74756566	74905604	Tbl1x	171	2	188	1	109	2	144	0	0.0115607	0.005291	0.018018	0	SI
	chrX	75007374	75041299	Prkx	210	0	248	2	153	2	200	1	0	0.008	0.0129032	0.00497512	SI
	chrX	78315983	78343214	Tmem47	303	9	253	3	381	5	278	6	0.0288462	0.0117188	0.0129534	0.0211268	CL
	chrX	82819361	82879808	Tab3	75	1	94	2	77	0	106	4	0.0131579	0.0208333	0	0.0363636	CL
	chrX	82947276	83022158	Gk	59	0	63	0	40	1	72	0	0	0	0.0243902	0	CL
	chrX	90550105	90877494	Pola1	388	1	461	1	425	1	467	1	0.00257069	0.0021645	0.00234742	0.00213675	SI
	chrX	91009955	91077434	Pdk3	161	0	208	0	168	0	213	0	0	0	0	0	SI
	chrX	91319970	91368746	Zfx	175	35	230	104	268	46	223	124	0.166667	0.311377	0.146497	0.357349	SD
	chrX	91780813	91787413	Maged1	1734	19	1942	91	1414	22	1544	136	0.0108386	0.0447614	0.0153203	0.0809524	SD
	chrX	92036624	92043628	Zxda	13	1	12	2	18	0	26	3	0.0714286	0.142857	0	0.103448	CL
	chrX	92217846	92222021	Spin4	44	0	54	0	51	0	64	0	0	0	0	0	CL
	chrX	92244274	92361878	Arhgef9	234	0	249	1	321	0	236	0	0	0.004	0	0	CL
	chrX	92615653	92640179	Amer1	143	2	150	1	111	1	116	0	0.0137931	0.00662252	0.00892857	0	CL
	chrX	92834533	92853848	Zc4h2	34	0	56	0	45	1	45	0	0	0	0.0217391	0	SI
	chrX	93130652	93152313	Las1l	50	1	53	9	44	5	30	24	0.0196078	0.145161	0.102041	0.444444	SI
	chrX	93291384	93363892	Msn	1291	2	1320	3	1444	5	1205	4	0.00154679	0.00226757	0.00345066	0.00330852	CL
	chrX	94529180	94572548	Eda2r	31	2	13	4	17	0	15	1	0.0606061	0.235294	0	0.0625	CL
	chrX	95749619	96086364	Ophn1	90	0	102	0	121	1	89	2	0	0	0.00819672	0.021978	CL
	chrX	96133120	96144359	Yipf6	205	1	213	83	304	2	292	81	0.00485437	0.280405	0.00653595	0.217158	SI
	chrX	96331400	96344361	Efnb1	92	0	92	1	57	0	67	4	0	0.0107527	0	0.056338	SI
	chrX	96661073	96666074	Pja1	120	0	135	0	66	2	87	1	0	0	0.0294118	0.0113636	SI
	chrX	97689630	97711464	Igbp1	97	0	119	52	123	0	104	70	0	0.304094	0	0.402299	SD
	chrX	97821404	97922610	Kif4	536	3	661	475	479	6	567	385	0.00556586	0.418134	0.0123711	0.404412	SD
	chrX	97925186	97934240	Gdpd2	26	2	89	11	28	1	68	8	0.0714286	0.11	0.0344828	0.105263	SD
	chrX	97969834	98013749	Dlg3	47	0	51	0	36	0	47	1	0	0	0	0.0208333	SD
	chrX	98407300	98417902	Snx12	82	3	81	55	76	0	83	70	0.0352941	0.404412	0	0.457516	SD
	chrX	98449867	98456212	Foxo4	65	0	83	49	78	1	57	28	0	0.371212	0.0126582	0.329412	SD
	chrX	98469430	98494273	Med12	499	1	475	366	446	9	400	309	0.002	0.435196	0.0197802	0.435825	SD
	chrX	98599723	98615561	Zmym3	226	1	256	153	250	2	222	123	0.00440529	0.374083	0.00793651	0.356522	SD
	chrX	98728074	98797128	Taf1	92	3	81	51	75	5	63	42	0.0315789	0.386364	0.0625	0.4	SD
	chrX	98835390	98879690	Ogt	581	1	470	430	1011	9	924	819	0.00171821	0.477778	0.00882353	0.46988	SD
	chrX	99044724	99287394	Nhsl2	55	0	80	3	35	0	53	1	0	0.0361446	0	0.0185185	SD
	chrX	99261881	99266646	Rgag4	73	0	90	9	56	0	78	5	0	0.0909091	0	0.060241	SD
	chrX	99338159	99352430	Ercc6l	168	1	227	202	121	1	172	157	0.00591716	0.470862	0.00819672	0.477204	SD
	chrX	99709314	99839585	Phka1	266	1	288	0	242	0	267	1	0.00374532	0	0	0.00373134	SD
	chrX	100551815	100591457	Chic1	51	0	45	0	87	2	63	1	0	0	0.0224719	0.015625	CE
	chrX	100892753	101017327	Slc16a2	844	5	650	9	675	8	347	0	0.00588928	0.0136571	0.011713	0	CE
	chrX	101152506	101176623	Rlim	840	0	997	108	733	2	753	104	0	0.0977376	0.00272109	0.121354	CE
	chrX	101475904	101609185	Abcb7	147	2	132	1	175	3	135	10	0.0134228	0.0075188	0.0168539	0.0689655	SI
	chrX	101678121	101701601	Uprt	41	0	38	0	26	0	48	0	0	0	0	0	SI
	chrX	101732309	101866403	Zdhhc15	72	1	106	0	70	1	87	0	0.0136986	0	0.0140845	0	SI
	chrX	102315717	102319300	Magee1	128	1	178	2	103	5	135	5	0.00775194	0.0111111	0.0462963	0.0357143	SI
	chrX	102992956	103124711	Atrx	1208	4	1432	9	1184	9	1258	5	0.00330033	0.00624566	0.00754401	0.00395883	SD
	chrX	103163424	103207238	Magt1	222	5	256	12	259	8	268	24	0.0220264	0.0447761	0.0299625	0.0821918	SD
	chrX	103222563	103323499	Atp7a	131	2	155	18	184	4	167	21	0.0150376	0.104046	0.0212766	0.111702	SD
	chrX	103382439	103399038	Pgk1	197	0	305	6	219	2	261	8	0	0.0192926	0.00904977	0.0297398	SD
	chrX	104115964	104129238	Lpar4	21	0	30	1	19	1	31	1	0	0.0322581	0.05	0.03125	CL
	chrX	104592534	104598699	Itm2a	57	0	47	0	85	5	62	0	0	0	0.0555556	0	CL
	chrX	104978091	105011673	2610002M06Rik	59	0	91	2	117	0	164	0	0	0.0215054	0	0	CL
	chrX	105937547	106029694	Brwd3	211	1	207	9	207	4	193	0	0.00471698	0.0416667	0.0189573	0	CL
	chrX	106290746	106357806	Sh3bgrl	259	4	326	4	491	6	428	8	0.0152091	0.0121212	0.0120724	0.0183486	CL
	chrX	130593715	130621361	Cstf2	85	0	71	23	60	4	56	26	0	0.244681	0.0625	0.317073	SI
	chrX	130757494	130811523	Trmt2b	22	0	24	0	28	0	27	1	0	0	0	0.0357143	SI
	chrX	130842623	130897643	Cenpi	53	0	81	28	75	1	62	40	0	0.256881	0.0131579	0.392157	SI
	chrX	131252477	131256451	Armcx1	96	0	147	0	141	1	127	0	0	0	0.00704225	0	SI
	chrX	131282994	131285958	Armcx6	41	0	53	0	30	0	27	0	0	0	0	0	SI
	chrX	131338681	131343760	Armcx2	558	1	586	3	519	8	475	0	0.00178891	0.00509338	0.0151803	0	SI
	chrX	132277231	132338007	Gprasp1	398	4	576	93	438	3	446	69	0.00995025	0.139013	0.00680272	0.133981	SI
	chrX	132420390	132425620	Bhlhb9	103	0	103	0	99	3	74	0	0	0	0.0294118	0	SI
	chrX	132528359	132529898	Arxes2	103	1	73	0	91	1	59	0	0.00961539	0	0.0108696	0	SI
	chrX	132703523	132706790	Tceal8	569	3	548	2	349	0	349	1	0.00524476	0.00363636	0	0.00285714	SI
	chrX	133267490	133275694	Morf4l2	17	1	28	6	27	4	34	7	0.0555556	0.176471	0.129032	0.170732	SI
	chrX	133277496	133337900	BC065397	81	0	62	24	118	2	85	24	0	0.27907	0.0166667	0.220183	SI
	chrX	133357285	133373121	Plp1	17	0	17	2	24	0	18	3	0	0.105263	0	0.142857	SI
	chrX	133515655	133572841	Slc25a53	81	0	60	9	87	0	40	6	0	0.130435	0	0.130435	SI
	chrX	133584133	133617040	Fam199x	129	0	172	3	121	0	152	2	0	0.0171429	0	0.012987	CL
	chrX	135744583	135772874	Mum1l1	131	0	180	1	175	2	107	1	0	0.00552486	0.0112994	0.00925926	SI
	chrX	136219535	136288757	Tbc1d8b	171	4	262	4	165	1	245	0	0.0228571	0.0150376	0.0060241	0	SI
	chrX	136356174	136406193	Morc4	164	1	183	0	168	1	225	2	0.00606061	0	0.00591716	0.00881057	SI
	chrX	136476067	136533134	Rbm41	27	2	27	10	37	2	28	7	0.0689655	0.27027	0.0512821	0.2	SI
	chrX	136991142	137010679	Prps1	144	25	216	17	141	12	159	15	0.147929	0.0729614	0.0784314	0.0862069	SI
	chrX	137212567	137302254	Mid2	95	0	125	0	144	0	145	0	0	0	0	0	CL
	chrX	137482964	137491250	Psmd10	38	0	38	3	28	0	30	6	0	0.0731707	0	0.166667	CL
	chrX	137599946	137908619	Col4a6	260	2	143	1	328	3	93	0	0.00763359	0.00694444	0.00906344	0	CL
	chrX	137909962	138123778	Col4a5	208	0	213	0	181	5	166	1	0	0	0.0268817	0.00598802	CL
	chrX	138662720	138674243	Nxt2	46	0	75	0	98	2	91	0	0	0	0.02	0	CL
	chrX	138752536	138825078	Acsl4	363	4	290	0	338	1	264	2	0.0108992	0	0.00294985	0.0075188	CL
	chrX	139115943	139272914	Tmem164	268	1	354	1	267	1	375	0	0.00371747	0.0028169	0.00373134	0	SI
	chrX	139288017	139401271	Ammecr1	52	1	65	1	66	3	61	3	0.0188679	0.0151515	0.0434783	0.046875	CL
	chrX	139731701	139828805	Chrdl1	35	0	47	0	30	0	45	0	0	0	0	0	CL
	chrX	139953134	140232339	Pak3	55	0	38	0	49	0	24	0	0	0	0	0	CL
	chrX	140752509	140808991	Alg13	112	7	163	2	114	3	144	1	0.0588235	0.0121212	0.025641	0.00689655	SI
	chrX	141880967	141922182	Amot	272	1	337	4	147	1	151	1	0.003663	0.0117302	0.00675676	0.00657895	CL
	chrX	143906237	143988624	Lrch2	130	10	150	4	137	3	141	11	0.0714286	0.025974	0.0214286	0.0723684	CL
	chrX	147006050	147022698	Apex2	293	57	273	9	125	26	114	29	0.162857	0.0319149	0.172185	0.202797	SI
	chrX	147240964	147248246	Maged2	687	7	936	10	441	9	573	4	0.0100865	0.0105708	0.02	0.00693241	SI
	chrX	147417676	147451865	Gnl3l	543	13	582	11	534	4	431	7	0.0233813	0.0185497	0.00743494	0.0159817	SI
	chrX	147481713	147524229	Fgd1	306	1	406	0	241	1	323	0	0.00325733	0	0.00413223	0	SI
	chrX	147521637	147531086	Tsr2	107	1	150	33	133	0	144	32	0.00925926	0.180328	0	0.181818	SI
	chrX	147632621	147754735	Wnk3	63	0	95	1	70	0	65	0	0	0.0104167	0	0	SI
	chrX	147778766	147908677	Fam120c	188	2	193	0	181	2	194	1	0.0105263	0	0.010929	0.00512821	SI
	chrX	147955215	148068400	Phf8	159	0	147	73	213	0	182	99	0	0.331818	0	0.352313	SD
	chrX	148237825	148369961	Huwe1	2076	12	2143	1349	1638	20	1577	979	0.00574713	0.386312	0.0120627	0.38302	SD
	chrX	148436439	148438985	Hsd17b10	141	2	177	46	128	1	149	52	0.013986	0.206278	0.00775194	0.258706	SD
	chrX	148450971	148496516	Smc1a	425	15	418	253	390	15	380	267	0.0340909	0.377049	0.037037	0.412674	SD
	chrX	148578811	148659780	Iqsec2	64	0	72	1	52	0	42	0	0	0.0136986	0	0	SD
	chrX	148729367	148762036	Kantr	17	1	26	0	34	2	30	0	0.0555556	0	0.0555556	0	SD
	chrX	148771395	148777027	Tspyl2	283	0	403	60	287	1	322	58	0	0.12959	0.00347222	0.152632	SD
	chrX	149044052	149204029	Shroom2	143	0	73	0	103	0	70	1	0	0	0	0.0140845	SI
	chrX	149470709	149472106	Mageh1	73	0	102	1	101	1	133	1	0	0.00970874	0.00980392	0.00746269	SI
	chrX	149932775	149936101	Ubqln2	253	1	274	0	207	1	188	0	0.00393701	0	0.00480769	0	SI
	chrX	150158097	150175839	2210013O21Rik	50	0	57	1	65	0	59	0	0	0.0172414	0	0	SI
	chrX	151758461	151773003	Prdx4	159	2	221	3	155	2	169	3	0.0124224	0.0133929	0.0127389	0.0174419	SI
	chrX	153881886	153929978	Sms	160	1	114	0	177	0	105	0	0.00621118	0	0	0	SI
	chrX	153985754	154036647	Mbtps2	107	9	130	98	157	14	140	128	0.0775862	0.429825	0.0818713	0.477612	SI
	chrX	155693714	155806176	Rps6ka3	67	0	75	2	108	2	101	3	0	0.025974	0.0181818	0.0288462	SI
	chrX	155810127	155823631	Eif1ax	579	62	642	65	477	23	570	53	0.0967239	0.0919378	0.046	0.0850722	SI
	chrX	155970600	156031013	A830080D01Rik	25	0	42	7	41	0	50	6	0	0.142857	0	0.107143	SI
	chrX	156065204	156413852	Sh3kbp1	199	3	317	0	244	1	233	2	0.0148515	0	0.00408163	0.00851064	SI
	chrX	156940366	157029654	Phka2	102	1	99	1	101	0	134	1	0.00970874	0.01	0	0.00740741	SI
	chrX	157600682	157696145	Scml2	56	11	90	12	98	9	84	11	0.164179	0.117647	0.0841121	0.115789	CL
	chrX	158155485	158217426	Rai2	66	0	25	0	59	0	25	0	0	0	0	0	CL
	chrX	159294775	159326394	Syap1	243	0	257	115	210	0	223	108	0	0.30914	0	0.326284	SI
	chrX	159339527	159472473	Ctps2	90	2	105	8	125	3	126	2	0.0217391	0.0707965	0.0234375	0.015625	SI
	chrX	160388318	160396598	Zrsr2	314	1	322	188	194	0	254	137	0.0031746	0.368627	0	0.350384	SI
	chrX	160508635	160514425	Siah1b	82	1	97	38	70	0	72	33	0.0120482	0.281481	0	0.314286	SI
	chrX	160857719	160871847	Piga	47	2	60	8	43	0	54	13	0.0408163	0.117647	0	0.19403	SI
	chrX	161374106	161418307	Mospd2	53	0	59	0	68	3	68	0	0	0	0.0422535	0	CL
	chrX	161418524	161435204	Fancb	47	4	47	7	56	8	48	2	0.0784314	0.12963	0.125	0.04	CL
	chrX	162782485	162826965	Gpm6b	1115	181	1160	1227	1753	256	1326	1362	0.13966	0.514034	0.127427	0.506696	SD
	chrX	162827965	162878636	Ofd1	101	1	145	83	136	1	136	89	0.00980392	0.364035	0.00729927	0.395556	SD
	chrX	162937747	162948410	Tceanc	19	0	25	16	44	0	29	26	0	0.390244	0	0.472727	SD
	chrX	163784252	163820681	Prps2	278	1	218	1	196	1	161	3	0.00358423	0.00456621	0.00507614	0.0182927	CL
	chrX	165091031	165111834	Msl3	181	2	224	101	181	0	204	82	0.010929	0.310769	0	0.286713	CL
	chrX	165749463	165758275	Hccs	329	5	334	113	251	9	292	91	0.0149701	0.252796	0.0346154	0.237598	CL
	chrX	166123131	166428729	Mid1	659	22	431	11	566	13	418	11	0.0323054	0.0248869	0.0224525	0.025641	CE

## Sheet: Fig.4a_Xist_H3K27me3_H3K4me3
	Fig. 4a: Epigenetic profiles of Xist-CHART, H3K27me3, and H3K4me3. We re-analyzed data from Wang et al., Cell 2018.
	Xist-CHART (Wang et al., Cell 2018)							H3K27me3 (Wang et al., Cell 2018)						H3K4me3 (Wang et al., Cell 2018)
	chr	start	stop	Xist_wt_rep1_scaled_mean400kb	Xist_ko_rep1_scaled_mean400kb			chr	start	stop	H3K27me3_KO_scaled_mean5kb	H3K27me3_WT_scaled_mean5kb		chr	start	stop	H3K4me3_WT_rep1_mus_mean400kb	H3K4me3_KO_rep1_mus_mean400kb
	chrX	0	400000	NA	NA			chrX	0	5000	NA	NA		chrX	0	400000	NA	NA
	chrX	400000	800000	NA	NA			chrX	5000	10000	NA	NA		chrX	400000	800000	NA	NA
	chrX	800000	1200000	NA	NA			chrX	10000	15000	NA	NA		chrX	800000	1200000	NA	NA
	chrX	1200000	1600000	NA	NA			chrX	15000	20000	NA	NA		chrX	1200000	1600000	NA	NA
	chrX	1600000	2000000	NA	NA			chrX	20000	25000	NA	NA		chrX	1600000	2000000	NA	NA
	chrX	2000000	2400000	NA	NA			chrX	25000	30000	NA	NA		chrX	2000000	2400000	NA	NA
	chrX	2400000	2800000	NA	NA			chrX	30000	35000	NA	NA		chrX	2400000	2800000	NA	NA
	chrX	2800000	3200000	NA	NA			chrX	35000	40000	NA	NA		chrX	2800000	3200000	0.0386354	0.0356697
	chrX	3200000	3600000	NA	NA			chrX	40000	45000	NA	NA		chrX	3200000	3600000	0.0400664	0.0321027
	chrX	3600000	4000000	NA	NA			chrX	45000	50000	NA	NA		chrX	3600000	4000000	0.0343426	0.0321027
	chrX	4000000	4400000	NA	NA			chrX	50000	55000	NA	NA		chrX	4000000	4400000	0.0392487	0.0432689
	chrX	4400000	4800000	NA	NA			chrX	55000	60000	NA	NA		chrX	4400000	4800000	0.0429283	0.0419804
	chrX	4800000	5200000	29.0642	5.7965			chrX	60000	65000	NA	NA		chrX	4800000	5200000	0.0364452	0.0350813
	chrX	5200000	5600000	52.3837	9.10345			chrX	65000	70000	NA	NA		chrX	5200000	5600000	0.0362296	0.0363547
	chrX	5600000	6000000	77.9233	7.0107			chrX	70000	75000	NA	NA		chrX	5600000	6000000	1.17535	0.533473
	chrX	6000000	6400000	70.3192	3.05714			chrX	75000	80000	NA	NA		chrX	6000000	6400000	0.473691	0.238305
	chrX	6400000	6800000	70.1836	4.09929			chrX	80000	85000	NA	NA		chrX	6400000	6800000	0.695417	0.583692
	chrX	6800000	7200000	60.9616	10.8657			chrX	85000	90000	NA	NA		chrX	6800000	7200000	1.57022	1.54192
	chrX	7200000	7600000	34.6196	16.9153			chrX	90000	95000	NA	NA		chrX	7200000	7600000	1.39788	1.21054
	chrX	7600000	8000000	28.0006	10.4303			chrX	95000	100000	NA	NA		chrX	7600000	8000000	1.31088	1.09315
	chrX	8000000	8400000	19.085	7.61901			chrX	100000	105000	NA	NA		chrX	8000000	8400000	0.0424764	0.0392937
	chrX	8400000	8800000	45.6218	6.64401			chrX	105000	110000	NA	NA		chrX	8400000	8800000	1.11798	0.714968
	chrX	8800000	9200000	71.0819	2.3885			chrX	110000	115000	NA	NA		chrX	8800000	9200000	0.776038	0.288924
	chrX	9200000	9600000	68.7176	2.12136			chrX	115000	120000	NA	NA		chrX	9200000	9600000	0.451753	0.377958
	chrX	9600000	10000000	89.2683	2.39548			chrX	120000	125000	NA	NA		chrX	9600000	10000000	1.14294	0.908157
	chrX	10000000	10400000	116.474	1.80877			chrX	125000	130000	NA	NA		chrX	10000000	10400000	0.720677	0.340936
	chrX	10400000	10800000	118.688	4.25019			chrX	130000	135000	NA	NA		chrX	10400000	10800000	0.113557	0.102352
	chrX	10800000	11200000	152.523	6.99736			chrX	135000	140000	NA	NA		chrX	10800000	11200000	0.126885	0.0990719
	chrX	11200000	11600000	152.191	10.7941			chrX	140000	145000	NA	NA		chrX	11200000	11600000	0.279165	0.213924
	chrX	11600000	12000000	127.653	5.71805			chrX	145000	150000	NA	NA		chrX	11600000	12000000	0.802578	0.580119
	chrX	12000000	12400000	113.978	3.027			chrX	150000	155000	NA	NA		chrX	12000000	12400000	0.721194	0.627298
	chrX	12400000	12800000	86.8914	1.70268			chrX	155000	160000	NA	NA		chrX	12400000	12800000	0.827084	0.709021
	chrX	12800000	13200000	76.1193	0.842842			chrX	160000	165000	NA	NA		chrX	12800000	13200000	1.13101	1.15928
	chrX	13200000	13600000	83.0189	-0.0691048			chrX	165000	170000	NA	NA		chrX	13200000	13600000	1.47339	1.14992
	chrX	13600000	14000000	67.9418	1.93755			chrX	170000	175000	NA	NA		chrX	13600000	14000000	0.0392929	0.039633
	chrX	14000000	14400000	68.562	1.65334			chrX	175000	180000	NA	NA		chrX	14000000	14400000	0.0422875	0.0355179
	chrX	14400000	14800000	70.3659	1.15287			chrX	180000	185000	NA	NA		chrX	14400000	14800000	0.0416074	0.0382763
	chrX	14800000	15200000	62.4752	1.22098			chrX	185000	190000	NA	NA		chrX	14800000	15200000	0.0372585	0.0398417
	chrX	15200000	15600000	60.6931	4.40856			chrX	190000	195000	NA	NA		chrX	15200000	15600000	0.0390105	0.0355788
	chrX	15600000	16000000	66.7424	5.32274			chrX	195000	200000	NA	NA		chrX	15600000	16000000	0.0407532	0.0347609
	chrX	16000000	16400000	74.1146	10.5178			chrX	200000	205000	NA	NA		chrX	16000000	16400000	2.01593	0.76288
	chrX	16400000	16800000	89.7368	15.686			chrX	205000	210000	NA	NA		chrX	16400000	16800000	0.274202	0.0566652
	chrX	16800000	17200000	83.0983	13.8227			chrX	210000	215000	NA	NA		chrX	16800000	17200000	0.347977	0.209488
	chrX	17200000	17600000	61.1798	8.34264			chrX	215000	220000	NA	NA		chrX	17200000	17600000	0.036544	0.0354715
	chrX	17600000	18000000	68.8079	7.14373			chrX	220000	225000	NA	NA		chrX	17600000	18000000	1.97642	1.54918
	chrX	18000000	18400000	55.7369	15.6349			chrX	225000	230000	NA	NA		chrX	18000000	18400000	0.0365763	0.0367361
	chrX	18400000	18800000	69.7655	22.3626			chrX	230000	235000	NA	NA		chrX	18400000	18800000	0.0837101	0.0361155
	chrX	18800000	19200000	72.5884	26.4914			chrX	235000	240000	NA	NA		chrX	18800000	19200000	0.651428	0.0372768
	chrX	19200000	19600000	71.3258	33.4475			chrX	240000	245000	NA	NA		chrX	19200000	19600000	0.0364669	0.037887
	chrX	19600000	20000000	91.6069	53.2806			chrX	245000	250000	NA	NA		chrX	19600000	20000000	1.75302	0.039364
	chrX	20000000	20400000	79.4448	40.1834			chrX	250000	255000	NA	NA		chrX	20000000	20400000	1.33925	1.08505
	chrX	20400000	20800000	68.8704	52.0434			chrX	255000	260000	NA	NA		chrX	20400000	20800000	0.680961	0.372464
	chrX	20800000	21200000	70.2403	53.9688			chrX	260000	265000	NA	NA		chrX	20800000	21200000	0.0663786	0.0371922
	chrX	21200000	21600000	58.7893	45.0728			chrX	265000	270000	NA	NA		chrX	21200000	21600000	0.0358577	0.0370812
	chrX	21600000	22000000	62.3419	44.6073			chrX	270000	275000	NA	NA		chrX	21600000	22000000	0.0354686	0.0383252
	chrX	22000000	22400000	55.8151	40.5394			chrX	275000	280000	NA	NA		chrX	22000000	22400000	0.0377345	0.0356878
	chrX	22400000	22800000	66.1877	43.7064			chrX	280000	285000	NA	NA		chrX	22400000	22800000	0.0380354	0.0371235
	chrX	22800000	23200000	61.3099	42.5285			chrX	285000	290000	NA	NA		chrX	22800000	23200000	0.219361	0.0356176
	chrX	23200000	23600000	62.1686	35.3868			chrX	290000	295000	NA	NA		chrX	23200000	23600000	0.0343426	0.0321027
	chrX	23600000	24000000	NA	NA			chrX	295000	300000	NA	NA		chrX	23600000	24000000	NA	0.0321027
	chrX	24000000	24400000	NA	NA			chrX	300000	305000	NA	NA		chrX	24000000	24400000	0.0343426	NA
	chrX	24400000	24800000	NA	NA			chrX	305000	310000	NA	NA		chrX	24400000	24800000	NA	NA
	chrX	24800000	25200000	NA	NA			chrX	310000	315000	NA	NA		chrX	24800000	25200000	0.0343426	0.0321027
	chrX	25200000	25600000	NA	NA			chrX	315000	320000	NA	NA		chrX	25200000	25600000	NA	0.0321027
	chrX	25600000	26000000	NA	NA			chrX	320000	325000	NA	NA		chrX	25600000	26000000	0.0343426	0.0321027
	chrX	26000000	26400000	NA	NA			chrX	325000	330000	NA	NA		chrX	26000000	26400000	NA	0.0321027
	chrX	26400000	26800000	NA	NA			chrX	330000	335000	NA	NA		chrX	26400000	26800000	NA	NA
	chrX	26800000	27200000	NA	NA			chrX	335000	340000	NA	NA		chrX	26800000	27200000	NA	NA
	chrX	27200000	27600000	NA	NA			chrX	340000	345000	NA	NA		chrX	27200000	27600000	0.0343426	NA
	chrX	27600000	28000000	NA	NA			chrX	345000	350000	NA	NA		chrX	27600000	28000000	NA	0.0321027
	chrX	28000000	28400000	NA	NA			chrX	350000	355000	NA	NA		chrX	28000000	28400000	NA	NA
	chrX	28400000	28800000	NA	NA			chrX	355000	360000	NA	NA		chrX	28400000	28800000	0.0457901	NA
	chrX	28800000	29200000	NA	NA			chrX	360000	365000	NA	NA		chrX	28800000	29200000	NA	NA
	chrX	29200000	29600000	NA	NA			chrX	365000	370000	NA	NA		chrX	29200000	29600000	NA	NA
	chrX	29600000	30000000	NA	NA			chrX	370000	375000	NA	NA		chrX	29600000	30000000	NA	NA
	chrX	30000000	30400000	NA	NA			chrX	375000	380000	NA	NA		chrX	30000000	30400000	NA	0.0385232
	chrX	30400000	30800000	NA	NA			chrX	380000	385000	NA	NA		chrX	30400000	30800000	0.0509218	0.0378353
	chrX	30800000	31200000	NA	NA			chrX	385000	390000	NA	NA		chrX	30800000	31200000	0.0377769	0.0366888
	chrX	31200000	31600000	NA	NA			chrX	390000	395000	NA	NA		chrX	31200000	31600000	0.0457901	0.0321027
	chrX	31600000	32000000	NA	NA			chrX	395000	400000	NA	NA		chrX	31600000	32000000	0.0429283	0.0321027
	chrX	32000000	32400000	NA	NA			chrX	400000	405000	NA	NA		chrX	32000000	32400000	0.0668777	0.0449438
	chrX	32400000	32800000	NA	NA			chrX	405000	410000	NA	NA		chrX	32400000	32800000	NA	NA
	chrX	32800000	33200000	NA	NA			chrX	410000	415000	NA	NA		chrX	32800000	33200000	NA	0.0321027
	chrX	33200000	33600000	89.7309	101.353			chrX	415000	420000	NA	NA		chrX	33200000	33600000	1.15092	0.146468
	chrX	33600000	34000000	103.484	106.714			chrX	420000	425000	NA	NA		chrX	33600000	34000000	0.319086	0.0368007
	chrX	34000000	34400000	90.3629	39.3568			chrX	425000	430000	NA	NA		chrX	34000000	34400000	0.760008	0.710577
	chrX	34400000	34800000	89.8059	60.6172			chrX	430000	435000	NA	NA		chrX	34400000	34800000	0.609122	0.604804
	chrX	34800000	35200000	54.8423	69.9801			chrX	435000	440000	NA	NA		chrX	34800000	35200000	0.0383829	0.0347233
	chrX	35200000	35600000	108.59	120.473			chrX	440000	445000	NA	NA		chrX	35200000	35600000	0.0980325	0.168726
	chrX	35600000	36000000	101.449	95.9939			chrX	445000	450000	NA	NA		chrX	35600000	36000000	1.1385	0.364553
	chrX	36000000	36400000	85.6034	92.9298			chrX	450000	455000	NA	NA		chrX	36000000	36400000	0.0343426	0.0336314
	chrX	36400000	36800000	62.6407	80.5446			chrX	455000	460000	NA	NA		chrX	36400000	36800000	0.035978	0.035313
	chrX	36800000	37200000	61.8171	75.9293			chrX	460000	465000	NA	NA		chrX	36800000	37200000	0.0395686	0.0351969
	chrX	37200000	37600000	68.3896	72.6779			chrX	465000	470000	NA	NA		chrX	37200000	37600000	0.0387739	0.0334985
	chrX	37600000	38000000	58.8085	69.5973			chrX	470000	475000	NA	NA		chrX	37600000	38000000	0.0343426	0.0396161
	chrX	38000000	38400000	64.9488	77.1151			chrX	475000	480000	NA	NA		chrX	38000000	38400000	0.0343426	0.0351601
	chrX	38400000	38800000	74.4613	85.7171			chrX	480000	485000	NA	NA		chrX	38400000	38800000	0.171713	0.035634
	chrX	38800000	39200000	81.0052	74.4792			chrX	485000	490000	NA	NA		chrX	38800000	39200000	0.0400664	0.039511
	chrX	39200000	39600000	85.3388	56.2142			chrX	490000	495000	NA	NA		chrX	39200000	39600000	0.457178	0.634184
	chrX	39600000	40000000	88.5185	83.7728			chrX	495000	500000	NA	NA		chrX	39600000	40000000	0.0343426	0.0386879
	chrX	40000000	40400000	69.8346	83.137			chrX	500000	505000	NA	NA		chrX	40000000	40400000	0.0377769	0.0385232
	chrX	40400000	40800000	72.3857	74.5494			chrX	505000	510000	NA	NA		chrX	40400000	40800000	0.0343426	0.0321027
	chrX	40800000	41200000	52.5873	67.09			chrX	510000	515000	NA	NA		chrX	40800000	41200000	0.0361501	0.0377679
	chrX	41200000	41600000	53.9918	61.1101			chrX	515000	520000	NA	NA		chrX	41200000	41600000	0.0343426	0.0356208
	chrX	41600000	42000000	52.4295	57.9911			chrX	520000	525000	NA	NA		chrX	41600000	42000000	0.0372045	0.0343167
	chrX	42000000	42400000	56.2303	72.3421			chrX	525000	530000	NA	NA		chrX	42000000	42400000	0.0343426	0.0339548
	chrX	42400000	42800000	60.7465	71.9574			chrX	530000	535000	NA	NA		chrX	42400000	42800000	0.0343426	0.0356697
	chrX	42800000	43200000	62.4441	69.6219			chrX	535000	540000	NA	NA		chrX	42800000	43200000	0.0389216	0.0399876
	chrX	43200000	43600000	71	73.4585			chrX	540000	545000	NA	NA		chrX	43200000	43600000	0.0343426	0.0358795
	chrX	43600000	44000000	74.3397	81.4445			chrX	545000	550000	NA	NA		chrX	43600000	44000000	0.0367111	0.0360451
	chrX	44000000	44400000	82.2838	90.0559			chrX	550000	555000	NA	NA		chrX	44000000	44400000	0.0379576	0.0411884
	chrX	44400000	44800000	94.1792	102.507			chrX	555000	560000	NA	NA		chrX	44400000	44800000	0.0343426	0.0321027
	chrX	44800000	45200000	100.505	108.932			chrX	560000	565000	NA	NA		chrX	44800000	45200000	0.0343426	0.0321027
	chrX	45200000	45600000	115.585	118.101			chrX	565000	570000	NA	NA		chrX	45200000	45600000	1.47242	0.0493257
	chrX	45600000	46000000	114.114	106.077			chrX	570000	575000	NA	NA		chrX	45600000	46000000	1.04851	0.661812
	chrX	46000000	46400000	111.169	115.537			chrX	575000	580000	NA	NA		chrX	46000000	46400000	2.15116	1.25993
	chrX	46400000	46800000	118.32	115.454			chrX	580000	585000	NA	NA		chrX	46400000	46800000	1.01199	0.0377117
	chrX	46800000	47200000	109.435	100.097			chrX	585000	590000	NA	NA		chrX	46800000	47200000	0.099046	0.0390513
	chrX	47200000	47600000	93.8192	93.685			chrX	590000	595000	NA	NA		chrX	47200000	47600000	0.0354686	0.0367115
	chrX	47600000	48000000	110.098	96.0798			chrX	595000	600000	NA	NA		chrX	47600000	48000000	0.786143	0.819339
	chrX	48000000	48400000	133.399	137.574			chrX	600000	605000	NA	NA		chrX	48000000	48400000	0.161192	0.0388316
	chrX	48400000	48800000	123.978	126.607			chrX	605000	610000	NA	NA		chrX	48400000	48800000	0.0343426	0.0321027
	chrX	48800000	49200000	130.201	131.973			chrX	610000	615000	NA	NA		chrX	48800000	49200000	0.110148	0.036831
	chrX	49200000	49600000	127.841	128.082			chrX	615000	620000	NA	NA		chrX	49200000	49600000	0.653288	0.0366888
	chrX	49600000	50000000	128.498	131.427			chrX	620000	625000	NA	NA		chrX	49600000	50000000	0.681047	0.0383316
	chrX	50000000	50400000	102.56	115.152			chrX	625000	630000	NA	NA		chrX	50000000	50400000	1.61992	0.10776
	chrX	50400000	50800000	119.019	128.688			chrX	630000	635000	NA	NA		chrX	50400000	50800000	0.746827	0.271733
	chrX	50800000	51200000	88.9818	98.1748			chrX	635000	640000	NA	NA		chrX	50800000	51200000	1.78643	0.047554
	chrX	51200000	51600000	70.8796	71.1622			chrX	640000	645000	NA	NA		chrX	51200000	51600000	0.264236	0.173111
	chrX	51600000	52000000	NA	NA			chrX	645000	650000	NA	NA		chrX	51600000	52000000	NA	NA
	chrX	52000000	52400000	NA	NA			chrX	650000	655000	NA	NA		chrX	52000000	52400000	NA	0.0504471
	chrX	52400000	52800000	NA	NA			chrX	655000	660000	NA	NA		chrX	52400000	52800000	0.0506962	0.0369997
	chrX	52800000	53200000	56.5806	38.8957			chrX	660000	665000	NA	NA		chrX	52800000	53200000	0.0406388	0.0355118
	chrX	53200000	53600000	67.6465	62.7758			chrX	665000	670000	NA	NA		chrX	53200000	53600000	0.0682949	0.0383398
	chrX	53600000	54000000	99.2137	102.877			chrX	670000	675000	NA	NA		chrX	53600000	54000000	1.30538	0.28347
	chrX	54000000	54400000	95.3034	110.192			chrX	675000	680000	NA	NA		chrX	54000000	54400000	2.07554	1.45803
	chrX	54400000	54800000	104.329	120.446			chrX	680000	685000	NA	NA		chrX	54400000	54800000	1.43171	0.104433
	chrX	54800000	55200000	90.5791	108.593			chrX	685000	690000	NA	NA		chrX	54800000	55200000	0.0563834	0.0372339
	chrX	55200000	55600000	81.689	105.114			chrX	690000	695000	NA	NA		chrX	55200000	55600000	0.221251	0.0380387
	chrX	55600000	56000000	88.1296	105.852			chrX	695000	700000	NA	NA		chrX	55600000	56000000	0.0343426	0.0369973
	chrX	56000000	56400000	76.4351	94.8553			chrX	700000	705000	NA	NA		chrX	56000000	56400000	0.174508	0.0379396
	chrX	56400000	56800000	82.0321	102.918			chrX	705000	710000	NA	NA		chrX	56400000	56800000	0.0373105	0.0388545
	chrX	56800000	57200000	68.7517	89.2722			chrX	710000	715000	NA	NA		chrX	56800000	57200000	0.131044	0.0368007
	chrX	57200000	57600000	83.6976	99.912			chrX	715000	720000	NA	NA		chrX	57200000	57600000	0.171284	0.0374304
	chrX	57600000	58000000	80.3628	91.3279			chrX	720000	725000	NA	NA		chrX	57600000	58000000	2.20147	0.299465
	chrX	58000000	58400000	93.9875	107.938			chrX	725000	730000	NA	NA		chrX	58000000	58400000	1.16082	0.203227
	chrX	58400000	58800000	61.3385	79.075			chrX	730000	735000	NA	NA		chrX	58400000	58800000	0.0367668	0.0377102
	chrX	58800000	59200000	61.1223	66.6216			chrX	735000	740000	NA	NA		chrX	58800000	59200000	0.0391858	0.0389124
	chrX	59200000	59600000	50.8257	51.5643			chrX	740000	745000	NA	NA		chrX	59200000	59600000	0.0371058	0.0383226
	chrX	59600000	60000000	44.8667	47.8832			chrX	745000	750000	NA	NA		chrX	59600000	60000000	0.0366948	0.0352094
	chrX	60000000	60400000	34.5698	34.5733			chrX	750000	755000	NA	NA		chrX	60000000	60400000	0.0353833	0.0361721
	chrX	60400000	60800000	44.2317	37.5927			chrX	755000	760000	NA	NA		chrX	60400000	60800000	0.0353238	0.0370531
	chrX	60800000	61200000	51.0856	43.2368			chrX	760000	765000	NA	NA		chrX	60800000	61200000	0.0365162	0.0365124
	chrX	61200000	61600000	57.1401	45.3258			chrX	765000	770000	NA	NA		chrX	61200000	61600000	0.0375127	0.0363219
	chrX	61600000	62000000	38.2551	32.2469			chrX	770000	775000	NA	NA		chrX	61600000	62000000	0.0388879	0.0342429
	chrX	62000000	62400000	36.373	30.8131			chrX	775000	780000	NA	NA		chrX	62000000	62400000	0.0376357	0.0366209
	chrX	62400000	62800000	37.8894	31.006			chrX	780000	785000	NA	NA		chrX	62400000	62800000	0.0381203	0.03496
	chrX	62800000	63200000	43.504	39.5575			chrX	785000	790000	NA	NA		chrX	62800000	63200000	0.0380553	0.0367329
	chrX	63200000	63600000	42.2545	38.2269			chrX	790000	795000	NA	NA		chrX	63200000	63600000	0.0372743	0.036336
	chrX	63600000	64000000	47.1567	54.1985			chrX	795000	800000	NA	NA		chrX	63600000	64000000	0.0584752	0.0415954
	chrX	64000000	64400000	52.6583	58.0425			chrX	800000	805000	NA	NA		chrX	64000000	64400000	0.0343426	0.0375623
	chrX	64400000	64800000	52.8075	60.1598			chrX	805000	810000	NA	NA		chrX	64400000	64800000	0.0356894	0.0390583
	chrX	64800000	65200000	49.0152	62.2726			chrX	810000	815000	NA	NA		chrX	64800000	65200000	0.0372863	0.037606
	chrX	65200000	65600000	55.3052	65.1444			chrX	815000	820000	NA	NA		chrX	65200000	65600000	0.0769642	0.0398809
	chrX	65600000	66000000	72.544	77.6236			chrX	820000	825000	NA	NA		chrX	65600000	66000000	2.58051	1.20054
	chrX	66000000	66400000	76.0062	96.5393			chrX	825000	830000	NA	NA		chrX	66000000	66400000	0.0402784	0.0380952
	chrX	66400000	66800000	67.6029	90.8966			chrX	830000	835000	NA	NA		chrX	66400000	66800000	0.219989	0.0376204
	chrX	66800000	67200000	77.3432	97.6653			chrX	835000	840000	NA	NA		chrX	66800000	67200000	0.0366321	0.0377377
	chrX	67200000	67600000	83.2634	98.865			chrX	840000	845000	NA	NA		chrX	67200000	67600000	0.0374965	0.0383866
	chrX	67600000	68000000	91.2221	109.086			chrX	845000	850000	NA	NA		chrX	67600000	68000000	1.53631	0.110781
	chrX	68000000	68400000	124.728	142.273			chrX	850000	855000	NA	NA		chrX	68000000	68400000	0.198004	0.0571663
	chrX	68400000	68800000	128.278	137.018			chrX	855000	860000	NA	NA		chrX	68400000	68800000	1.16056	0.0410456
	chrX	68800000	69200000	112.213	108.166			chrX	860000	865000	NA	NA		chrX	68800000	69200000	1.53253	1.28899
	chrX	69200000	69600000	109.832	113.242			chrX	865000	870000	NA	NA		chrX	69200000	69600000	0.317357	0.0374027
	chrX	69600000	70000000	92.8321	108.799			chrX	870000	875000	NA	NA		chrX	69600000	70000000	0.0361742	0.035382
	chrX	70000000	70400000	128.328	105.362			chrX	875000	880000	NA	NA		chrX	70000000	70400000	0.879366	0.302006
	chrX	70400000	70800000	127.096	106.038			chrX	880000	885000	NA	NA		chrX	70400000	70800000	1.55675	0.902241
	chrX	70800000	71200000	154.172	60.9918			chrX	885000	890000	NA	NA		chrX	70800000	71200000	1.49495	1.43766
	chrX	71200000	71600000	142.993	34.5388			chrX	890000	895000	NA	NA		chrX	71200000	71600000	1.37967	1.18348
	chrX	71600000	72000000	110.482	93.671			chrX	895000	900000	NA	NA		chrX	71600000	72000000	1.44296	1.10259
	chrX	72000000	72400000	99.8641	92.6781			chrX	900000	905000	NA	NA		chrX	72000000	72400000	0.978591	0.52937
	chrX	72400000	72800000	111.036	99.7885			chrX	905000	910000	NA	NA		chrX	72400000	72800000	1.45508	1.20379
	chrX	72800000	73200000	110.262	114.645			chrX	910000	915000	NA	NA		chrX	72800000	73200000	0.88206	0.0675469
	chrX	73200000	73600000	112.068	131.422			chrX	915000	920000	NA	NA		chrX	73200000	73600000	0.0378035	0.0399034
	chrX	73600000	74000000	105.699	117.236			chrX	920000	925000	NA	NA		chrX	73600000	74000000	0.0372045	0.0400395
	chrX	74000000	74400000	106.173	125.024			chrX	925000	930000	NA	NA		chrX	74000000	74400000	0.0348965	0.0403781
	chrX	74400000	74800000	119.665	125.301			chrX	930000	935000	NA	NA		chrX	74400000	74800000	1.58369	0.0408184
	chrX	74800000	75200000	118.191	126.828			chrX	935000	940000	NA	NA		chrX	74800000	75200000	2.37185	0.108596
	chrX	75200000	75600000	81.4897	82.497			chrX	940000	945000	NA	NA		chrX	75200000	75600000	0.0426875	0.0413444
	chrX	75600000	76000000	92.6524	94.9168			chrX	945000	950000	NA	NA		chrX	75600000	76000000	0.144287	0.0388962
	chrX	76000000	76400000	85.6691	83.1551			chrX	950000	955000	NA	NA		chrX	76000000	76400000	0.0404631	0.0387289
	chrX	76400000	76800000	80.4689	83.9953			chrX	955000	960000	NA	NA		chrX	76400000	76800000	0.0359036	0.0379396
	chrX	76800000	77200000	74.459	73.7706			chrX	960000	965000	NA	NA		chrX	76800000	77200000	0.0390977	0.0375836
	chrX	77200000	77600000	79.9387	81.7039			chrX	965000	970000	NA	NA		chrX	77200000	77600000	0.0367386	0.0379638
	chrX	77600000	78000000	67.554	74.9581			chrX	970000	975000	NA	NA		chrX	77600000	78000000	0.0365162	0.0364499
	chrX	78000000	78400000	72.7817	78.5			chrX	975000	980000	NA	NA		chrX	78000000	78400000	1.24949	0.045054
	chrX	78400000	78800000	80.7713	76.6258			chrX	980000	985000	NA	NA		chrX	78400000	78800000	0.0370303	0.0392485
	chrX	78800000	79200000	76.8884	67.9038			chrX	985000	990000	NA	NA		chrX	78800000	79200000	0.0378953	0.0389199
	chrX	79200000	79600000	64.1507	70.9223			chrX	990000	995000	NA	NA		chrX	79200000	79600000	0.0377769	0.0381838
	chrX	79600000	80000000	62.2455	72.8691			chrX	995000	1000000	NA	NA		chrX	79600000	80000000	0.0385912	0.0391903
	chrX	80000000	80400000	71.1472	88.9763			chrX	1000000	1005000	NA	NA		chrX	80000000	80400000	0.0375479	0.0358273
	chrX	80400000	80800000	NA	NA			chrX	1005000	1010000	NA	NA		chrX	80400000	80800000	0.0363335	0.0382929
	chrX	80800000	81200000	NA	NA			chrX	1010000	1015000	NA	NA		chrX	80800000	81200000	0.0364114	0.0398671
	chrX	81200000	81600000	61.0635	83.3789			chrX	1015000	1020000	NA	NA		chrX	81200000	81600000	0.036663	0.0363628
	chrX	81600000	82000000	68.9458	90.4969			chrX	1020000	1025000	NA	NA		chrX	81600000	82000000	0.0361824	0.0356284
	chrX	82000000	82400000	71.6197	104.959			chrX	1025000	1030000	NA	NA		chrX	82000000	82400000	1.04601	0.0369095
	chrX	82400000	82800000	80.3573	108.353			chrX	1030000	1035000	NA	NA		chrX	82400000	82800000	0.0364669	0.0380697
	chrX	82800000	83200000	89.6889	114.042			chrX	1035000	1040000	NA	NA		chrX	82800000	83200000	1.81844	0.167198
	chrX	83200000	83600000	82.1333	109.616			chrX	1040000	1045000	NA	NA		chrX	83200000	83600000	0.109851	0.037874
	chrX	83600000	84000000	77.8847	103.293			chrX	1045000	1050000	NA	NA		chrX	83600000	84000000	0.0385234	0.0379396
	chrX	84000000	84400000	57.9112	82.2073			chrX	1050000	1055000	NA	NA		chrX	84000000	84400000	0.270022	0.0383565
	chrX	84400000	84800000	62.6487	76.6781			chrX	1055000	1060000	NA	NA		chrX	84400000	84800000	0.0372863	0.0366647
	chrX	84800000	85200000	66.2393	79.7438			chrX	1060000	1065000	NA	NA		chrX	84800000	85200000	0.0381584	0.0370786
	chrX	85200000	85600000	65.0904	81.8037			chrX	1065000	1070000	NA	NA		chrX	85200000	85600000	0.035338	0.0373037
	chrX	85600000	86000000	66.6762	76.9692			chrX	1070000	1075000	NA	NA		chrX	85600000	86000000	0.0375127	0.0391302
	chrX	86000000	86400000	59.6463	60.1924			chrX	1075000	1080000	NA	NA		chrX	86000000	86400000	0.035978	0.0369754
	chrX	86400000	86800000	55.6128	60.9786			chrX	1080000	1085000	NA	NA		chrX	86400000	86800000	0.0378649	0.0392713
	chrX	86800000	87200000	62.6926	65.3957			chrX	1085000	1090000	NA	NA		chrX	86800000	87200000	0.0392487	0.0372896
	chrX	87200000	87600000	51.7739	61.6362			chrX	1090000	1095000	NA	NA		chrX	87200000	87600000	0.0360597	0.0362572
	chrX	87600000	88000000	56.598	55.5982			chrX	1095000	1100000	NA	NA		chrX	87600000	88000000	0.0367111	0.0394281
	chrX	88000000	88400000	60.5765	63.9196			chrX	1100000	1105000	NA	NA		chrX	88000000	88400000	0.0401266	0.037344
	chrX	88400000	88800000	53.6818	56.8362			chrX	1105000	1110000	NA	NA		chrX	88400000	88800000	0.0370256	0.0368392
	chrX	88800000	89200000	44.4735	40.4845			chrX	1110000	1115000	NA	NA		chrX	88800000	89200000	0.036199	0.0351895
	chrX	89200000	89600000	60.0667	69.5665			chrX	1115000	1120000	NA	NA		chrX	89200000	89600000	0.0354504	0.0384463
	chrX	89600000	90000000	76.3829	87.6637			chrX	1120000	1125000	NA	NA		chrX	89600000	90000000	0.0390421	0.0369031
	chrX	90000000	90400000	84.4917	93.8633			chrX	1125000	1130000	NA	NA		chrX	90000000	90400000	0.134222	0.0390558
	chrX	90400000	90800000	90.7374	113.388			chrX	1130000	1135000	NA	NA		chrX	90400000	90800000	0.473043	0.0367628
	chrX	90800000	91200000	103.62	121.214			chrX	1135000	1140000	NA	NA		chrX	90800000	91200000	1.43107	0.0413086
	chrX	91200000	91600000	94.7928	97.454			chrX	1140000	1145000	NA	NA		chrX	91200000	91600000	0.907881	0.665123
	chrX	91600000	92000000	85.9407	90.398			chrX	1145000	1150000	NA	NA		chrX	91600000	92000000	2.08305	1.05105
	chrX	92000000	92400000	77.5575	89.2113			chrX	1150000	1155000	NA	NA		chrX	92000000	92400000	0.691926	0.0387908
	chrX	92400000	92800000	93.2484	105.401			chrX	1155000	1160000	NA	NA		chrX	92400000	92800000	1.36803	0.0484598
	chrX	92800000	93200000	88.3487	110.994			chrX	1160000	1165000	NA	NA		chrX	92800000	93200000	1.69654	1.10673
	chrX	93200000	93600000	93.709	109.019			chrX	1165000	1170000	NA	NA		chrX	93200000	93600000	0.51296	0.0365424
	chrX	93600000	94000000	81.9532	105.005			chrX	1170000	1175000	NA	NA		chrX	93600000	94000000	0.0495434	0.0376948
	chrX	94000000	94400000	92.7949	115.256			chrX	1175000	1180000	NA	NA		chrX	94000000	94400000	0.0492244	0.0388219
	chrX	94400000	94800000	82.5398	106.221			chrX	1180000	1185000	NA	NA		chrX	94400000	94800000	0.34597	0.0894917
	chrX	94800000	95200000	69.5262	90.1798			chrX	1185000	1190000	NA	NA		chrX	94800000	95200000	0.0408399	0.0428036
	chrX	95200000	95600000	78.566	100.066			chrX	1190000	1195000	NA	NA		chrX	95200000	95600000	0.440056	0.0357833
	chrX	95600000	96000000	92.291	111.141			chrX	1195000	1200000	NA	NA		chrX	95600000	96000000	0.0374647	0.0365692
	chrX	96000000	96400000	141.771	134.301			chrX	1200000	1205000	NA	NA		chrX	96000000	96400000	2.38561	2.4762
	chrX	96400000	96800000	171.662	160.217			chrX	1205000	1210000	NA	NA		chrX	96400000	96800000	1.28577	0.0419493
	chrX	96800000	97200000	131.507	129.1			chrX	1210000	1215000	NA	NA		chrX	96800000	97200000	0.253331	0.0377289
	chrX	97200000	97600000	104.229	110.684			chrX	1215000	1220000	NA	NA		chrX	97200000	97600000	0.0377769	0.0380066
	chrX	97600000	98000000	118.985	73.9081			chrX	1220000	1225000	NA	NA		chrX	97600000	98000000	1.62021	1.57585
	chrX	98000000	98400000	96.1943	62.0201			chrX	1225000	1230000	NA	NA		chrX	98000000	98400000	0.128891	0.143019
	chrX	98400000	98800000	115.909	23.4699			chrX	1230000	1235000	NA	NA		chrX	98400000	98800000	1.50571	1.33089
	chrX	98800000	99200000	126.261	54.1793			chrX	1235000	1240000	NA	NA		chrX	98800000	99200000	1.14907	1.04598
	chrX	99200000	99600000	126.105	75.8731			chrX	1240000	1245000	NA	NA		chrX	99200000	99600000	1.43925	1.3997
	chrX	99600000	100000000	118.37	110.96			chrX	1245000	1250000	NA	NA		chrX	99600000	100000000	1.35968	0.434102
	chrX	100000000	100400000	120.181	114.208			chrX	1250000	1255000	NA	NA		chrX	100000000	100400000	0.663602	0.0405365
	chrX	100400000	100800000	167.049	143.498			chrX	1255000	1260000	NA	NA		chrX	100400000	100800000	1.41467	0.924858
	chrX	100800000	101200000	112.411	122.039			chrX	1260000	1265000	NA	NA		chrX	100800000	101200000	1.30445	0.605401
	chrX	101200000	101600000	91.9055	113.362			chrX	1265000	1270000	NA	NA		chrX	101200000	101600000	1.25688	0.0466093
	chrX	101600000	102000000	86.7485	104.353			chrX	1270000	1275000	NA	NA		chrX	101600000	102000000	1.21303	0.311321
	chrX	102000000	102400000	84.7361	97.0709			chrX	1275000	1280000	NA	NA		chrX	102000000	102400000	1.87506	0.946323
	chrX	102400000	102800000	90.938	117.452			chrX	1280000	1285000	NA	NA		chrX	102400000	102800000	0.23286	0.0391177
	chrX	102800000	103200000	84.9577	110.593			chrX	1285000	1290000	NA	NA		chrX	102800000	103200000	0.435279	0.0370539
	chrX	103200000	103600000	80.866	111.257			chrX	1290000	1295000	NA	NA		chrX	103200000	103600000	1.36393	0.923199
	chrX	103600000	104000000	84.9398	106.756			chrX	1295000	1300000	NA	NA		chrX	103600000	104000000	0.177957	0.0368637
	chrX	104000000	104400000	75.8406	96.4911			chrX	1300000	1305000	NA	NA		chrX	104000000	104400000	0.283885	0.0376715
	chrX	104400000	104800000	76.1497	89.7024			chrX	1305000	1310000	NA	NA		chrX	104400000	104800000	0.10615	0.0389028
	chrX	104800000	105200000	62.4036	82.5855			chrX	1310000	1315000	NA	NA		chrX	104800000	105200000	0.487353	0.0829424
	chrX	105200000	105600000	59.8376	82.2232			chrX	1315000	1320000	NA	NA		chrX	105200000	105600000	0.0358144	0.0378446
	chrX	105600000	106000000	65.6265	81.7241			chrX	1320000	1325000	NA	NA		chrX	105600000	106000000	0.0367275	0.0362228
	chrX	106000000	106400000	62.855	79.9488			chrX	1325000	1330000	NA	NA		chrX	106000000	106400000	0.618023	0.0487075
	chrX	106400000	106800000	59.8773	70.9749			chrX	1330000	1335000	NA	NA		chrX	106400000	106800000	0.0410288	0.0378503
	chrX	106800000	107200000	49.8351	65.7772			chrX	1335000	1340000	NA	NA		chrX	106800000	107200000	0.0388221	0.0369484
	chrX	107200000	107600000	47.2243	60.6674			chrX	1340000	1345000	NA	NA		chrX	107200000	107600000	0.0357735	0.03757
	chrX	107600000	108000000	46.2731	62.0438			chrX	1345000	1350000	NA	NA		chrX	107600000	108000000	0.0374181	0.0392366
	chrX	108000000	108400000	44.3908	62.2561			chrX	1350000	1355000	NA	NA		chrX	108000000	108400000	0.0394036	0.0372099
	chrX	108400000	108800000	49.8154	65.9793			chrX	1355000	1360000	NA	NA		chrX	108400000	108800000	0.38629	0.0379396
	chrX	108800000	109200000	49.0906	67.5056			chrX	1360000	1365000	NA	NA		chrX	108800000	109200000	0.0343426	0.0361155
	chrX	109200000	109600000	53.0842	65.2426			chrX	1365000	1370000	NA	NA		chrX	109200000	109600000	0.0343426	0.0321027
	chrX	109600000	110000000	61.9367	74.9183			chrX	1370000	1375000	NA	NA		chrX	109600000	110000000	0.0412111	0.0321027
	chrX	110000000	110400000	54.2432	66.8913			chrX	1375000	1380000	NA	NA		chrX	110000000	110400000	0.36861	0.0403577
	chrX	110400000	110800000	45.5647	58.3664			chrX	1380000	1385000	NA	NA		chrX	110400000	110800000	0.0343426	0.0341091
	chrX	110800000	111200000	47.8923	57.5306			chrX	1385000	1390000	NA	NA		chrX	110800000	111200000	NA	NA
	chrX	111200000	111600000	32.898	43.2241			chrX	1390000	1395000	NA	NA		chrX	111200000	111600000	0.0343426	0.0321027
	chrX	111600000	112000000	41.1165	34.2013			chrX	1395000	1400000	NA	NA		chrX	111600000	112000000	0.0343426	0.0366888
	chrX	112000000	112400000	46.3978	28.7211			chrX	1400000	1405000	NA	NA		chrX	112000000	112400000	0.0343426	0.0339911
	chrX	112400000	112800000	49.2378	30.2642			chrX	1405000	1410000	NA	NA		chrX	112400000	112800000	0.0343426	0.0333374
	chrX	112800000	113200000	48.1513	30.2579			chrX	1410000	1415000	NA	NA		chrX	112800000	113200000	0.0446454	0.0350211
	chrX	113200000	113600000	48.4484	25.4288			chrX	1415000	1420000	NA	NA		chrX	113200000	113600000	0.0343426	0.038122
	chrX	113600000	114000000	47.4176	22.2862			chrX	1420000	1425000	NA	NA		chrX	113600000	114000000	0.0343426	0.0350211
	chrX	114000000	114400000	46.7091	17.7933			chrX	1425000	1430000	NA	NA		chrX	114000000	114400000	0.0372045	0.0334403
	chrX	114400000	114800000	45.3733	18.2616			chrX	1430000	1435000	NA	NA		chrX	114400000	114800000	0.0343426	0.0321027
	chrX	114800000	115200000	40.6117	15.7102			chrX	1435000	1440000	NA	NA		chrX	114800000	115200000	0.0343426	0.0374531
	chrX	115200000	115600000	41.8365	17.3758			chrX	1440000	1445000	NA	NA		chrX	115200000	115600000	0.0343426	0.0321027
	chrX	115600000	116000000	40.3729	19.8849			chrX	1445000	1450000	NA	NA		chrX	115600000	116000000	0.0359036	0.0330469
	chrX	116000000	116400000	28.3031	18.8476			chrX	1450000	1455000	NA	NA		chrX	116000000	116400000	0.0373728	0.0355018
	chrX	116400000	116800000	33.6214	15.5909			chrX	1455000	1460000	NA	NA		chrX	116400000	116800000	0.039546	0.0336815
	chrX	116800000	117200000	35.6063	22.1619			chrX	1460000	1465000	NA	NA		chrX	116800000	117200000	0.370034	0.0356208
	chrX	117200000	117600000	43.6302	29.7017			chrX	1465000	1470000	NA	NA		chrX	117200000	117600000	0.0520342	0.0334985
	chrX	117600000	118000000	43.1954	27.5305			chrX	1470000	1475000	NA	NA		chrX	117600000	118000000	0.0343426	0.0364803
	chrX	118000000	118400000	38.8888	22.6631			chrX	1475000	1480000	NA	NA		chrX	118000000	118400000	0.0343426	0.0359669
	chrX	118400000	118800000	38.8142	22.5896			chrX	1480000	1485000	NA	NA		chrX	118400000	118800000	0.0358358	0.0332492
	chrX	118800000	119200000	42.7076	23.2843			chrX	1485000	1490000	NA	NA		chrX	118800000	119200000	0.0395175	0.0350211
	chrX	119200000	119600000	44.518	26.0736			chrX	1490000	1495000	NA	NA		chrX	119200000	119600000	2.33852	0.183104
	chrX	119600000	120000000	34.4266	21.1463			chrX	1495000	1500000	NA	NA		chrX	119600000	120000000	0.0379576	0.035955
	chrX	120000000	120400000	NA	NA			chrX	1500000	1505000	NA	NA		chrX	120000000	120400000	0.0343426	0.622838
	chrX	120400000	120800000	NA	NA			chrX	1505000	1510000	NA	NA		chrX	120400000	120800000	0.442949	0.0321027
	chrX	120800000	121200000	NA	NA			chrX	1510000	1515000	NA	NA		chrX	120800000	121200000	0.0343426	0.0321027
	chrX	121200000	121600000	NA	NA			chrX	1515000	1520000	NA	NA		chrX	121200000	121600000	0.0363628	0.0341091
	chrX	121600000	122000000	NA	NA			chrX	1520000	1525000	NA	NA		chrX	121600000	122000000	NA	NA
	chrX	122000000	122400000	NA	NA			chrX	1525000	1530000	NA	NA		chrX	122000000	122400000	0.0457901	0.0321027
	chrX	122400000	122800000	NA	NA			chrX	1530000	1535000	NA	NA		chrX	122400000	122800000	0.0343426	0.0341091
	chrX	122800000	123200000	10.5322	21.4291			chrX	1535000	1540000	NA	NA		chrX	122800000	123200000	0.0357735	0.0345721
	chrX	123200000	123600000	29.2632	35.8742			chrX	1540000	1545000	NA	NA		chrX	123200000	123600000	0.0368865	0.0352603
	chrX	123600000	124000000	26.0025	21.4201			chrX	1545000	1550000	NA	NA		chrX	123600000	124000000	0.035978	0.0338862
	chrX	124000000	124400000	30.7206	25.66			chrX	1550000	1555000	NA	NA		chrX	124000000	124400000	0.0358358	0.0341518
	chrX	124400000	124800000	32.9472	19.1184			chrX	1555000	1560000	NA	NA		chrX	124400000	124800000	0.0365583	0.0346371
	chrX	124800000	125200000	36.7973	27.2655			chrX	1560000	1565000	NA	NA		chrX	124800000	125200000	0.0360597	0.0328857
	chrX	125200000	125600000	36.4081	26.3858			chrX	1565000	1570000	NA	NA		chrX	125200000	125600000	0.0343426	0.0321027
	chrX	125600000	126000000	38.6016	30.3814			chrX	1570000	1575000	NA	NA		chrX	125600000	126000000	0.0343426	0.0321027
	chrX	126000000	126400000	60.2552	44.812			chrX	1575000	1580000	NA	NA		chrX	126000000	126400000	0.0343426	0.0347779
	chrX	126400000	126800000	54.6419	59.4494			chrX	1580000	1585000	NA	NA		chrX	126400000	126800000	0.0343426	0.039511
	chrX	126800000	127200000	63.5562	64.9944			chrX	1585000	1590000	NA	NA		chrX	126800000	127200000	0.0343426	0.0347779
	chrX	127200000	127600000	52.7932	55.6797			chrX	1590000	1595000	NA	NA		chrX	127200000	127600000	0.0343426	0.0321027
	chrX	127600000	128000000	58.9809	65.7602			chrX	1595000	1600000	NA	NA		chrX	127600000	128000000	0.0343426	0.0338862
	chrX	128000000	128400000	54.6223	60.4703			chrX	1600000	1605000	NA	NA		chrX	128000000	128400000	0.0377769	0.0347779
	chrX	128400000	128800000	53.0581	54.3753			chrX	1605000	1610000	NA	NA		chrX	128400000	128800000	0.0369843	0.0380476
	chrX	128800000	129200000	55.2477	59.8877			chrX	1610000	1615000	NA	NA		chrX	128800000	129200000	0.0343426	0.0321027
	chrX	129200000	129600000	52.7223	52.6746			chrX	1615000	1620000	NA	NA		chrX	129200000	129600000	0.0363628	0.0321027
	chrX	129600000	130000000	61.0256	59.8619			chrX	1620000	1625000	NA	NA		chrX	129600000	130000000	0.0354504	0.0363831
	chrX	130000000	130400000	78.216	86.7695			chrX	1625000	1630000	NA	NA		chrX	130000000	130400000	0.0343426	0.0383449
	chrX	130400000	130800000	90.002	81.4678			chrX	1630000	1635000	NA	NA		chrX	130400000	130800000	1.56664	1.13389
	chrX	130800000	131200000	93.1987	83.5256			chrX	1635000	1640000	NA	NA		chrX	130800000	131200000	1.16164	1.09315
	chrX	131200000	131600000	111.936	127.201			chrX	1640000	1645000	NA	NA		chrX	131200000	131600000	1.23293	0.283546
	chrX	131600000	132000000	51.5735	70.6439			chrX	1645000	1650000	NA	NA		chrX	131600000	132000000	0.0427663	0.0362061
	chrX	132000000	132400000	65.2395	66.3632			chrX	1650000	1655000	NA	NA		chrX	132000000	132400000	1.55874	0.909703
	chrX	132400000	132800000	79.1219	91.4385			chrX	1655000	1660000	NA	NA		chrX	132400000	132800000	1.26845	0.046848
	chrX	132800000	133200000	49.4769	68.3291			chrX	1660000	1665000	NA	NA		chrX	132800000	133200000	0.481095	0.0792964
	chrX	133200000	133600000	78.3202	79.5145			chrX	1665000	1670000	NA	NA		chrX	133200000	133600000	1.7912	1.53718
	chrX	133600000	134000000	70.2702	90.8436			chrX	1670000	1675000	NA	NA		chrX	133600000	134000000	1.18223	0.0402644
	chrX	134000000	134400000	58.5154	90.9226			chrX	1675000	1680000	NA	NA		chrX	134000000	134400000	0.358329	0.0358069
	chrX	134400000	134800000	59.2042	87.7193			chrX	1680000	1685000	NA	NA		chrX	134400000	134800000	0.0354504	0.0371187
	chrX	134800000	135200000	54.9972	82.9364			chrX	1685000	1690000	NA	NA		chrX	134800000	135200000	0.0362244	0.0375307
	chrX	135200000	135600000	64.7166	89.1039			chrX	1690000	1695000	NA	NA		chrX	135200000	135600000	0.08491	0.0376689
	chrX	135600000	136000000	66.6622	96.6812			chrX	1695000	1700000	NA	NA		chrX	135600000	136000000	0.406828	0.0384921
	chrX	136000000	136400000	80.4535	94.8594			chrX	1700000	1705000	NA	NA		chrX	136000000	136400000	1.38059	0.038122
	chrX	136400000	136800000	80.5666	94.1862			chrX	1705000	1710000	NA	NA		chrX	136400000	136800000	0.788444	0.105025
	chrX	136800000	137200000	94.3884	111.871			chrX	1710000	1715000	NA	NA		chrX	136800000	137200000	1.27348	0.0434621
	chrX	137200000	137600000	80.3322	90.3663			chrX	1715000	1720000	NA	NA		chrX	137200000	137600000	1.08592	0.3388
	chrX	137600000	138000000	84.7523	107.088			chrX	1720000	1725000	NA	NA		chrX	137600000	138000000	0.407789	0.0377327
	chrX	138000000	138400000	57.2841	83.6885			chrX	1725000	1730000	NA	NA		chrX	138000000	138400000	0.374553	0.0369754
	chrX	138400000	138800000	87.5348	110.306			chrX	1730000	1735000	NA	NA		chrX	138400000	138800000	0.130027	0.0365307
	chrX	138800000	139200000	89.4772	116.741			chrX	1735000	1740000	NA	NA		chrX	138800000	139200000	0.991599	0.0603861
	chrX	139200000	139600000	85.4026	115.145			chrX	1740000	1745000	NA	NA		chrX	139200000	139600000	1.72274	0.0951533
	chrX	139600000	140000000	92.7451	110.988			chrX	1745000	1750000	NA	NA		chrX	139600000	140000000	1.4459	0.0389818
	chrX	140000000	140400000	94.2953	124.717			chrX	1750000	1755000	NA	NA		chrX	140000000	140400000	0.115822	0.0356048
	chrX	140400000	140800000	73.5187	99.3744			chrX	1755000	1760000	NA	NA		chrX	140400000	140800000	2.80493	0.0772167
	chrX	140800000	141200000	71.2967	110.441			chrX	1760000	1765000	NA	NA		chrX	140800000	141200000	0.764738	0.0377615
	chrX	141200000	141600000	69.8824	101.251			chrX	1765000	1770000	NA	NA		chrX	141200000	141600000	0.0366948	0.03874
	chrX	141600000	142000000	79.0998	118.164			chrX	1770000	1775000	NA	NA		chrX	141600000	142000000	1.0412	0.0377458
	chrX	142000000	142400000	58.8444	94.4001			chrX	1775000	1780000	NA	NA		chrX	142000000	142400000	0.0540089	0.0402482
	chrX	142400000	142800000	53.0091	85.4597			chrX	1780000	1785000	NA	NA		chrX	142400000	142800000	0.0366541	0.0387087
	chrX	142800000	143200000	57.4364	84.2147			chrX	1785000	1790000	NA	NA		chrX	142800000	143200000	0.0382013	0.0388545
	chrX	143200000	143600000	56.1073	86.1948			chrX	1790000	1795000	NA	NA		chrX	143200000	143600000	0.243097	0.0388278
	chrX	143600000	144000000	69.8787	100.69			chrX	1795000	1800000	NA	NA		chrX	143600000	144000000	0.693333	0.0388557
	chrX	144000000	144400000	NA	NA			chrX	1800000	1805000	NA	NA		chrX	144000000	144400000	0.0389656	0.0365776
	chrX	144400000	144800000	NA	NA			chrX	1805000	1810000	NA	NA		chrX	144400000	144800000	0.0457901	0.0642054
	chrX	144800000	145200000	NA	NA			chrX	1810000	1815000	NA	NA		chrX	144800000	145200000	0.0343426	0.0321027
	chrX	145200000	145600000	NA	NA			chrX	1815000	1820000	NA	NA		chrX	145200000	145600000	0.0343426	0.0372391
	chrX	145600000	146000000	NA	NA			chrX	1820000	1825000	NA	NA		chrX	145600000	146000000	0.0343426	0.0321027
	chrX	146000000	146400000	NA	NA			chrX	1825000	1830000	NA	NA		chrX	146000000	146400000	0.124492	0.0409586
	chrX	146400000	146800000	NA	NA			chrX	1830000	1835000	NA	NA		chrX	146400000	146800000	0.0355839	0.0425769
	chrX	146800000	147200000	110.542	131.522			chrX	1835000	1840000	NA	NA		chrX	146800000	147200000	1.03203	0.884216
	chrX	147200000	147600000	114.761	124.924			chrX	1840000	1845000	NA	NA		chrX	147200000	147600000	1.13803	0.587276
	chrX	147600000	148000000	93.3726	84.0013			chrX	1845000	1850000	NA	NA		chrX	147600000	148000000	1.21834	0.757675
	chrX	148000000	148400000	93.7411	41.1068			chrX	1850000	1855000	NA	NA		chrX	148000000	148400000	0.64255	0.507936
	chrX	148400000	148800000	86.3165	51.4005			chrX	1855000	1860000	NA	NA		chrX	148400000	148800000	1.26093	0.831836
	chrX	148800000	149200000	85.1039	101.617			chrX	1860000	1865000	NA	NA		chrX	148800000	149200000	0.391801	0.0363427
	chrX	149200000	149600000	84.9432	109.149			chrX	1865000	1870000	NA	NA		chrX	149200000	149600000	1.55607	0.0374066
	chrX	149600000	150000000	74.3363	97.9409			chrX	1870000	1875000	NA	NA		chrX	149600000	150000000	1.48511	0.037818
	chrX	150000000	150400000	75.2288	91.1251			chrX	1875000	1880000	NA	NA		chrX	150000000	150400000	0.763534	0.0436788
	chrX	150400000	150800000	34.8816	35.2288			chrX	1880000	1885000	NA	NA		chrX	150400000	150800000	0.0343426	0.0370895
	chrX	150800000	151200000	36.8519	37.3544			chrX	1885000	1890000	NA	NA		chrX	150800000	151200000	0.0381584	0.0357654
	chrX	151200000	151600000	49.5073	44.3647			chrX	1890000	1895000	NA	NA		chrX	151200000	151600000	0.0390795	0.0365926
	chrX	151600000	152000000	49.6287	51.7135			chrX	1895000	1900000	NA	NA		chrX	151600000	152000000	1.28974	0.0464364
	chrX	152000000	152400000	41.0442	43.3389			chrX	1900000	1905000	NA	NA		chrX	152000000	152400000	0.215727	0.0375018
	chrX	152400000	152800000	41.4778	36.4125			chrX	1905000	1910000	NA	NA		chrX	152400000	152800000	0.0368312	0.035313
	chrX	152800000	153200000	34.1563	33.0947			chrX	1910000	1915000	NA	NA		chrX	152800000	153200000	0.0374246	0.0348483
	chrX	153200000	153600000	47.0946	38.8732			chrX	1915000	1920000	NA	NA		chrX	153200000	153600000	0.0362505	0.0368451
	chrX	153600000	154000000	58.4994	52.6709			chrX	1920000	1925000	NA	NA		chrX	153600000	154000000	0.633621	0.0519237
	chrX	154000000	154400000	55.285	64.4626			chrX	1925000	1930000	NA	NA		chrX	154000000	154400000	0.7136	0.729254
	chrX	154400000	154800000	48.4772	56.7593			chrX	1930000	1935000	NA	NA		chrX	154400000	154800000	1.0837	0.0425278
	chrX	154800000	155200000	51.485	55.1215			chrX	1935000	1940000	NA	NA		chrX	154800000	155200000	0.0358803	0.0360634
	chrX	155200000	155600000	60.1571	67.3202			chrX	1940000	1945000	NA	NA		chrX	155200000	155600000	0.0743659	0.038883
	chrX	155600000	156000000	78.0735	84.5918			chrX	1945000	1950000	NA	NA		chrX	155600000	156000000	1.76018	0.114253
	chrX	156000000	156400000	96.1839	108.278			chrX	1950000	1955000	NA	NA		chrX	156000000	156400000	0.124856	0.0388339
	chrX	156400000	156800000	90.8472	107.855			chrX	1955000	1960000	NA	NA		chrX	156400000	156800000	1.05387	0.0395715
	chrX	156800000	157200000	87.6962	109.551			chrX	1960000	1965000	NA	NA		chrX	156800000	157200000	2.07852	0.0897729
	chrX	157200000	157600000	86.8998	111.146			chrX	1965000	1970000	NA	NA		chrX	157200000	157600000	1.40123	0.128311
	chrX	157600000	158000000	84.9282	110.312			chrX	1970000	1975000	NA	NA		chrX	157600000	158000000	0.611122	0.0378582
	chrX	158000000	158400000	98.7344	130.709			chrX	1975000	1980000	NA	NA		chrX	158000000	158400000	1.11103	0.0370928
	chrX	158400000	158800000	97.8984	136.927			chrX	1980000	1985000	NA	NA		chrX	158400000	158800000	1.05005	0.0398852
	chrX	158800000	159200000	90.566	108.35			chrX	1985000	1990000	NA	NA		chrX	158800000	159200000	1.0854	0.377223
	chrX	159200000	159600000	85.9713	91.5243			chrX	1990000	1995000	NA	NA		chrX	159200000	159600000	2.04961	1.46722
	chrX	159600000	160000000	82.5277	115.004			chrX	1995000	2000000	NA	NA		chrX	159600000	160000000	0.0367956	0.0395214
	chrX	160000000	160400000	82.9318	93.7166			chrX	2000000	2005000	NA	NA		chrX	160000000	160400000	2.37152	1.94122
	chrX	160400000	160800000	80.6371	78.0541			chrX	2005000	2010000	NA	NA		chrX	160400000	160800000	0.981224	0.667716
	chrX	160800000	161200000	60.4465	93.9968			chrX	2010000	2015000	NA	NA		chrX	160800000	161200000	1.05287	0.528981
	chrX	161200000	161600000	58.4343	106.553			chrX	2015000	2020000	NA	NA		chrX	161200000	161600000	0.497477	0.039029
	chrX	161600000	162000000	51.9895	96.7885			chrX	2020000	2025000	NA	NA		chrX	161600000	162000000	0.0522007	0.0388937
	chrX	162000000	162400000	44.9616	101.187			chrX	2025000	2030000	NA	NA		chrX	162000000	162400000	0.0380755	0.0378712
	chrX	162400000	162800000	71.2269	66.3517			chrX	2030000	2035000	NA	NA		chrX	162400000	162800000	1.29102	0.92815
	chrX	162800000	163200000	78.3958	61.0375			chrX	2035000	2040000	NA	NA		chrX	162800000	163200000	2.61993	2.05979
	chrX	163200000	163600000	98.3202	122.556			chrX	2040000	2045000	NA	NA		chrX	163200000	163600000	0.0377769	0.0377129
	chrX	163600000	164000000	90.01	114.565			chrX	2045000	2050000	NA	NA		chrX	163600000	164000000	1.47256	0.0393517
	chrX	164000000	164400000	86.4474	116.177			chrX	2050000	2055000	NA	NA		chrX	164000000	164400000	0.0362296	0.0374147
	chrX	164400000	164800000	82.8245	122.219			chrX	2055000	2060000	NA	NA		chrX	164400000	164800000	1.01019	0.0387556
	chrX	164800000	165200000	77.2232	98.4904			chrX	2060000	2065000	NA	NA		chrX	164800000	165200000	0.917834	0.519721
	chrX	165200000	165600000	68.6273	95.6125			chrX	2065000	2070000	NA	NA		chrX	165200000	165600000	0.841083	0.0387218
	chrX	165600000	166000000	56.2365	83.3676			chrX	2070000	2075000	NA	NA		chrX	165600000	166000000	1.84351	0.813
	chrX	166000000	166400000	NA	NA			chrX	2075000	2080000	NA	NA		chrX	166000000	166400000	2.65004	0.0422463
	chrX	166400000	166650296	3.53877	4.68438			chrX	2080000	2085000	NA	NA		chrX	166400000	166650296	2.547	1.16493
								chrX	2085000	2090000	NA	NA
								chrX	2090000	2095000	NA	NA
								chrX	2095000	2100000	NA	NA
								chrX	2100000	2105000	NA	NA
								chrX	2105000	2110000	NA	NA
								chrX	2110000	2115000	NA	NA
								chrX	2115000	2120000	NA	NA
								chrX	2120000	2125000	NA	NA
								chrX	2125000	2130000	NA	NA
								chrX	2130000	2135000	NA	NA
								chrX	2135000	2140000	NA	NA
								chrX	2140000	2145000	NA	NA
								chrX	2145000	2150000	NA	NA
								chrX	2150000	2155000	NA	NA
								chrX	2155000	2160000	NA	NA
								chrX	2160000	2165000	NA	NA
								chrX	2165000	2170000	NA	NA
								chrX	2170000	2175000	NA	NA
								chrX	2175000	2180000	NA	NA
								chrX	2180000	2185000	NA	NA
								chrX	2185000	2190000	NA	NA
								chrX	2190000	2195000	NA	NA
								chrX	2195000	2200000	NA	NA
								chrX	2200000	2205000	NA	NA
								chrX	2205000	2210000	NA	NA
								chrX	2210000	2215000	NA	NA
								chrX	2215000	2220000	NA	NA
								chrX	2220000	2225000	NA	NA
								chrX	2225000	2230000	NA	NA
								chrX	2230000	2235000	NA	NA
								chrX	2235000	2240000	NA	NA
								chrX	2240000	2245000	NA	NA
								chrX	2245000	2250000	NA	NA
								chrX	2250000	2255000	NA	NA
								chrX	2255000	2260000	NA	NA
								chrX	2260000	2265000	NA	NA
								chrX	2265000	2270000	NA	NA
								chrX	2270000	2275000	NA	NA
								chrX	2275000	2280000	NA	NA
								chrX	2280000	2285000	NA	NA
								chrX	2285000	2290000	NA	NA
								chrX	2290000	2295000	NA	NA
								chrX	2295000	2300000	NA	NA
								chrX	2300000	2305000	NA	NA
								chrX	2305000	2310000	NA	NA
								chrX	2310000	2315000	NA	NA
								chrX	2315000	2320000	NA	NA
								chrX	2320000	2325000	NA	NA
								chrX	2325000	2330000	NA	NA
								chrX	2330000	2335000	NA	NA
								chrX	2335000	2340000	NA	NA
								chrX	2340000	2345000	NA	NA
								chrX	2345000	2350000	NA	NA
								chrX	2350000	2355000	NA	NA
								chrX	2355000	2360000	NA	NA
								chrX	2360000	2365000	NA	NA
								chrX	2365000	2370000	NA	NA
								chrX	2370000	2375000	NA	NA
								chrX	2375000	2380000	NA	NA
								chrX	2380000	2385000	NA	NA
								chrX	2385000	2390000	NA	NA
								chrX	2390000	2395000	NA	NA
								chrX	2395000	2400000	NA	NA
								chrX	2400000	2405000	NA	NA
								chrX	2405000	2410000	NA	NA
								chrX	2410000	2415000	NA	NA
								chrX	2415000	2420000	NA	NA
								chrX	2420000	2425000	NA	NA
								chrX	2425000	2430000	NA	NA
								chrX	2430000	2435000	NA	NA
								chrX	2435000	2440000	NA	NA
								chrX	2440000	2445000	NA	NA
								chrX	2445000	2450000	NA	NA
								chrX	2450000	2455000	NA	NA
								chrX	2455000	2460000	NA	NA
								chrX	2460000	2465000	NA	NA
								chrX	2465000	2470000	NA	NA
								chrX	2470000	2475000	NA	NA
								chrX	2475000	2480000	NA	NA
								chrX	2480000	2485000	NA	NA
								chrX	2485000	2490000	NA	NA
								chrX	2490000	2495000	NA	NA
								chrX	2495000	2500000	NA	NA
								chrX	2500000	2505000	NA	NA
								chrX	2505000	2510000	NA	NA
								chrX	2510000	2515000	NA	NA
								chrX	2515000	2520000	NA	NA
								chrX	2520000	2525000	NA	NA
								chrX	2525000	2530000	NA	NA
								chrX	2530000	2535000	NA	NA
								chrX	2535000	2540000	NA	NA
								chrX	2540000	2545000	NA	NA
								chrX	2545000	2550000	NA	NA
								chrX	2550000	2555000	NA	NA
								chrX	2555000	2560000	NA	NA
								chrX	2560000	2565000	NA	NA
								chrX	2565000	2570000	NA	NA
								chrX	2570000	2575000	NA	NA
								chrX	2575000	2580000	NA	NA
								chrX	2580000	2585000	NA	NA
								chrX	2585000	2590000	NA	NA
								chrX	2590000	2595000	NA	NA
								chrX	2595000	2600000	NA	NA
								chrX	2600000	2605000	NA	NA
								chrX	2605000	2610000	NA	NA
								chrX	2610000	2615000	NA	NA
								chrX	2615000	2620000	NA	NA
								chrX	2620000	2625000	NA	NA
								chrX	2625000	2630000	NA	NA
								chrX	2630000	2635000	NA	NA
								chrX	2635000	2640000	NA	NA
								chrX	2640000	2645000	NA	NA
								chrX	2645000	2650000	NA	NA
								chrX	2650000	2655000	NA	NA
								chrX	2655000	2660000	NA	NA
								chrX	2660000	2665000	NA	NA
								chrX	2665000	2670000	NA	NA
								chrX	2670000	2675000	NA	NA
								chrX	2675000	2680000	NA	NA
								chrX	2680000	2685000	NA	NA
								chrX	2685000	2690000	NA	NA
								chrX	2690000	2695000	NA	NA
								chrX	2695000	2700000	NA	NA
								chrX	2700000	2705000	NA	NA
								chrX	2705000	2710000	NA	NA
								chrX	2710000	2715000	NA	NA
								chrX	2715000	2720000	NA	NA
								chrX	2720000	2725000	NA	NA
								chrX	2725000	2730000	NA	NA
								chrX	2730000	2735000	NA	NA
								chrX	2735000	2740000	NA	NA
								chrX	2740000	2745000	NA	NA
								chrX	2745000	2750000	NA	NA
								chrX	2750000	2755000	NA	NA
								chrX	2755000	2760000	NA	NA
								chrX	2760000	2765000	NA	NA
								chrX	2765000	2770000	NA	NA
								chrX	2770000	2775000	NA	NA
								chrX	2775000	2780000	NA	NA
								chrX	2780000	2785000	NA	NA
								chrX	2785000	2790000	NA	NA
								chrX	2790000	2795000	NA	NA
								chrX	2795000	2800000	NA	NA
								chrX	2800000	2805000	NA	NA
								chrX	2805000	2810000	NA	NA
								chrX	2810000	2815000	NA	NA
								chrX	2815000	2820000	NA	NA
								chrX	2820000	2825000	NA	NA
								chrX	2825000	2830000	NA	NA
								chrX	2830000	2835000	NA	NA
								chrX	2835000	2840000	NA	NA
								chrX	2840000	2845000	NA	NA
								chrX	2845000	2850000	NA	NA
								chrX	2850000	2855000	NA	NA
								chrX	2855000	2860000	NA	NA
								chrX	2860000	2865000	NA	NA
								chrX	2865000	2870000	NA	NA
								chrX	2870000	2875000	NA	NA
								chrX	2875000	2880000	NA	NA
								chrX	2880000	2885000	NA	NA
								chrX	2885000	2890000	NA	NA
								chrX	2890000	2895000	NA	NA
								chrX	2895000	2900000	NA	NA
								chrX	2900000	2905000	NA	NA
								chrX	2905000	2910000	NA	NA
								chrX	2910000	2915000	NA	NA
								chrX	2915000	2920000	NA	NA
								chrX	2920000	2925000	NA	NA
								chrX	2925000	2930000	NA	NA
								chrX	2930000	2935000	NA	NA
								chrX	2935000	2940000	NA	NA
								chrX	2940000	2945000	NA	NA
								chrX	2945000	2950000	NA	NA
								chrX	2950000	2955000	NA	NA
								chrX	2955000	2960000	NA	NA
								chrX	2960000	2965000	NA	NA
								chrX	2965000	2970000	NA	NA
								chrX	2970000	2975000	NA	NA
								chrX	2975000	2980000	NA	NA
								chrX	2980000	2985000	NA	NA
								chrX	2985000	2990000	NA	NA
								chrX	2990000	2995000	NA	NA
								chrX	2995000	3000000	NA	NA
								chrX	3000000	3005000	0.390545	0.224038
								chrX	3005000	3010000	0.309767	0.21056
								chrX	3010000	3015000	0.23783	0.106142
								chrX	3015000	3020000	0.321098	0.176027
								chrX	3020000	3025000	0.357747	0.136533
								chrX	3025000	3030000	0.388513	0.178252
								chrX	3030000	3035000	0.373886	0.206401
								chrX	3035000	3040000	0.364271	0.211365
								chrX	3040000	3045000	0.32387	0.13884
								chrX	3045000	3050000	0.144647	0.105431
								chrX	3050000	3055000	0.148754	0.0808735
								chrX	3055000	3060000	0.209068	0.133387
								chrX	3060000	3065000	0.218534	0.137441
								chrX	3065000	3070000	0.143734	0.113535
								chrX	3070000	3075000	0.154383	0.123448
								chrX	3075000	3080000	0.186657	0.0780191
								chrX	3080000	3085000	0.20547	0.0833734
								chrX	3085000	3090000	0.4219	0.190319
								chrX	3090000	3095000	0.245077	0.149669
								chrX	3095000	3100000	0.204763	0.105883
								chrX	3100000	3105000	0.126586	0.0630154
								chrX	3105000	3110000	0.114008	0.144035
								chrX	3110000	3115000	0.111657	0.133989
								chrX	3115000	3120000	0.151836	0.0780191
								chrX	3120000	3125000	0.103771	0.0476783
								chrX	3125000	3130000	0.113339	0.0585143
								chrX	3130000	3135000	0.1397	0.0845207
								chrX	3135000	3140000	0.16998	0.064251
								chrX	3140000	3145000	0.136259	0.0827475
								chrX	3145000	3150000	0.12284	0.057214
								chrX	3150000	3155000	0.175801	0.0717272
								chrX	3155000	3160000	0.247762	0.0552635
								chrX	3160000	3165000	0.134413	0.0744728
								chrX	3165000	3170000	0.0761725	0.0390095
								chrX	3170000	3175000	0.118022	0.0671831
								chrX	3175000	3180000	0.0794843	0.0585143
								chrX	3180000	3185000	0.12284	0.073338
								chrX	3185000	3190000	0.155436	0.122117
								chrX	3190000	3195000	0.0971476	0.085821
								chrX	3195000	3200000	0.177772	0.171642
								chrX	3200000	3205000	0.160678	0.118248
								chrX	3205000	3210000	0.0722585	0.0815654
								chrX	3210000	3215000	0.259111	0.164588
								chrX	3215000	3220000	0.202926	0.157664
								chrX	3220000	3225000	0.235104	0.0910223
								chrX	3225000	3230000	0.338251	0.283966
								chrX	3230000	3235000	0.188224	0.124253
								chrX	3235000	3240000	0.126491	0.104026
								chrX	3240000	3245000	0.0529896	0.0390095
								chrX	3245000	3250000	0.113205	0.0468114
								chrX	3250000	3255000	0.095886	0.0585143
								chrX	3255000	3260000	0.0731761	0.0624152
								chrX	3260000	3265000	0.121119	0.0780191
								chrX	3265000	3270000	0.0674413	0.0633905
								chrX	3270000	3275000	NA	NA
								chrX	3275000	3280000	0.102667	0.0851117
								chrX	3280000	3285000	0.0750686	0.0390095
								chrX	3285000	3290000	0.137773	0.0520127
								chrX	3290000	3295000	0.0529896	0.0390095
								chrX	3295000	3300000	0.0870543	0.0877715
								chrX	3300000	3305000	0.0836678	0.0546133
								chrX	3305000	3310000	0.138234	0.0658286
								chrX	3310000	3315000	0.0529896	NA
								chrX	3315000	3320000	NA	NA
								chrX	3320000	3325000	NA	NA
								chrX	3325000	3330000	NA	NA
								chrX	3330000	3335000	NA	NA
								chrX	3335000	3340000	NA	NA
								chrX	3340000	3345000	NA	NA
								chrX	3345000	3350000	NA	NA
								chrX	3350000	3355000	NA	NA
								chrX	3355000	3360000	NA	NA
								chrX	3360000	3365000	NA	NA
								chrX	3365000	3370000	0.0706527	0.0487619
								chrX	3370000	3375000	0.0794844	0.0487619
								chrX	3375000	3380000	0.163786	0.113778
								chrX	3380000	3385000	0.0900823	0.0624153
								chrX	3385000	3390000	0.066237	0.0390095
								chrX	3390000	3395000	0.116319	0.0650159
								chrX	3395000	3400000	0.109096	0.0496485
								chrX	3400000	3405000	0.0750686	0.0468114
								chrX	3405000	3410000	NA	0.0390095
								chrX	3410000	3415000	0.0529896	0.0702172
								chrX	3415000	3420000	0.105979	0.0780192
								chrX	3420000	3425000	0.0674413	0.0487619
								chrX	3425000	3430000	0.0779258	0.0390095
								chrX	3430000	3435000	0.088316	0.075581
								chrX	3435000	3440000	0.116577	0.0731429
								chrX	3440000	3445000	0.172216	0.133747
								chrX	3445000	3450000	0.0529896	0.0520127
								chrX	3450000	3455000	0.0618212	0.0585143
								chrX	3455000	3460000	0.101162	0.0507124
								chrX	3460000	3465000	0.0529896	0.0390095
								chrX	3465000	3470000	0.202324	0.10836
								chrX	3470000	3475000	0.0898519	0.0438857
								chrX	3475000	3480000	0.0605595	0.0501551
								chrX	3480000	3485000	0.0635875	0.0390095
								chrX	3485000	3490000	0.0832693	0.0633905
								chrX	3490000	3495000	0.0596133	0.0487619
								chrX	3495000	3500000	0.0761725	0.0832204
								chrX	3500000	3505000	0.0605595	0.0650159
								chrX	3505000	3510000	0.0794843	0.0487619
								chrX	3510000	3515000	0.0618212	0.0682668
								chrX	3515000	3520000	0.0815224	0.0715175
								chrX	3520000	3525000	0.077718	0.0390095
								chrX	3525000	3530000	0.0794844	0.0445823
								chrX	3530000	3535000	0.109191	0.0677534
								chrX	3535000	3540000	0.088316	0.0468114
								chrX	3540000	3545000	0.121435	0.0812699
								chrX	3545000	3550000	0.0681294	0.0390095
								chrX	3550000	3555000	0.090394	0.0520127
								chrX	3555000	3560000	0.260652	0.158555
								chrX	3560000	3565000	0.100251	0.0594431
								chrX	3565000	3570000	0.123258	0.0624153
								chrX	3570000	3575000	0.118596	0.0673801
								chrX	3575000	3580000	0.114811	0.101136
								chrX	3580000	3585000	0.0794844	0.0585143
								chrX	3585000	3590000	NA	NA
								chrX	3590000	3595000	NA	NA
								chrX	3595000	3600000	NA	NA
								chrX	3600000	3605000	NA	NA
								chrX	3605000	3610000	NA	NA
								chrX	3610000	3615000	NA	NA
								chrX	3615000	3620000	NA	NA
								chrX	3620000	3625000	NA	NA
								chrX	3625000	3630000	NA	NA
								chrX	3630000	3635000	NA	NA
								chrX	3635000	3640000	NA	NA
								chrX	3640000	3645000	NA	NA
								chrX	3645000	3650000	NA	NA
								chrX	3650000	3655000	NA	NA
								chrX	3655000	3660000	NA	NA
								chrX	3660000	3665000	0.0706527	NA
								chrX	3665000	3670000	0.097827	0.0390095
								chrX	3670000	3675000	0.146178	0.0724463
								chrX	3675000	3680000	0.0794843	0.0606815
								chrX	3680000	3685000	0.128058	0.0780191
								chrX	3685000	3690000	0.296742	0.0668735
								chrX	3690000	3695000	NA	NA
								chrX	3695000	3700000	NA	NA
								chrX	3700000	3705000	NA	NA
								chrX	3705000	3710000	NA	NA
								chrX	3710000	3715000	NA	NA
								chrX	3715000	3720000	NA	NA
								chrX	3720000	3725000	NA	NA
								chrX	3725000	3730000	NA	NA
								chrX	3730000	3735000	NA	NA
								chrX	3735000	3740000	NA	NA
								chrX	3740000	3745000	NA	NA
								chrX	3745000	3750000	NA	NA
								chrX	3750000	3755000	0.174109	0.0891647
								chrX	3755000	3760000	0.064765	0.0602875
								chrX	3760000	3765000	0.0706527	0.0585143
								chrX	3765000	3770000	0.0824282	0.0476783
								chrX	3770000	3775000	0.162688	0.108285
								chrX	3775000	3780000	0.121635	0.0945686
								chrX	3780000	3785000	0.108503	0.0468114
								chrX	3785000	3790000	0.115792	0.0741181
								chrX	3790000	3795000	0.0794844	0.0996911
								chrX	3795000	3800000	0.167399	0.0922044
								chrX	3800000	3805000	0.153081	0.0975239
								chrX	3805000	3810000	0.122713	0.0627545
								chrX	3810000	3815000	0.151575	0.0942731
								chrX	3815000	3820000	0.135215	0.0520127
								chrX	3820000	3825000	0.0847833	0.0585143
								chrX	3825000	3830000	0.122037	0.0671831
								chrX	3830000	3835000	0.107184	0.064177
								chrX	3835000	3840000	0.100091	0.125592
								chrX	3840000	3845000	0.087764	0.103187
								chrX	3845000	3850000	0.206764	0.136825
								chrX	3850000	3855000	0.148371	0.0650159
								chrX	3855000	3860000	0.103571	0.0552635
								chrX	3860000	3865000	0.0794843	0.0563471
								chrX	3865000	3870000	0.120431	0.0668735
								chrX	3870000	3875000	0.104213	0.0613007
								chrX	3875000	3880000	0.0847833	0.0560762
								chrX	3880000	3885000	0.176113	0.0663162
								chrX	3885000	3890000	0.0861081	0.0468114
								chrX	3890000	3895000	0.118596	0.101425
								chrX	3895000	3900000	0.118596	0.0585143
								chrX	3900000	3905000	0.199455	0.117029
								chrX	3905000	3910000	0.298608	0.143526
								chrX	3910000	3915000	0.823531	0.48743
								chrX	3915000	3920000	0.494309	0.247148
								chrX	3920000	3925000	NA	NA
								chrX	3925000	3930000	NA	NA
								chrX	3930000	3935000	NA	NA
								chrX	3935000	3940000	NA	NA
								chrX	3940000	3945000	NA	NA
								chrX	3945000	3950000	NA	NA
								chrX	3950000	3955000	NA	NA
								chrX	3955000	3960000	NA	NA
								chrX	3960000	3965000	NA	NA
								chrX	3965000	3970000	NA	NA
								chrX	3970000	3975000	0.0529896	0.0390095
								chrX	3975000	3980000	0.066237	0.0390095
								chrX	3980000	3985000	0.105979	0.0487619
								chrX	3985000	3990000	0.0756994	0.0487619
								chrX	3990000	3995000	0.081893	0.0468114
								chrX	3995000	4000000	0.105979	0.0390095
								chrX	4000000	4005000	NA	0.0445823
								chrX	4005000	4010000	0.0741854	0.0390095
								chrX	4010000	4015000	0.111278	0.0487619
								chrX	4015000	4020000	0.0927318	0.0487619
								chrX	4020000	4025000	0.0770757	0.0390095
								chrX	4025000	4030000	0.0529896	0.0390095
								chrX	4030000	4035000	0.0706527	0.0445823
								chrX	4035000	4040000	0.0605595	0.0501551
								chrX	4040000	4045000	0.0896747	NA
								chrX	4045000	4050000	NA	NA
								chrX	4050000	4055000	NA	NA
								chrX	4055000	4060000	NA	NA
								chrX	4060000	4065000	NA	NA
								chrX	4065000	4070000	NA	NA
								chrX	4070000	4075000	NA	NA
								chrX	4075000	4080000	NA	NA
								chrX	4080000	4085000	NA	NA
								chrX	4085000	4090000	0.0706527	0.0390095
								chrX	4090000	4095000	NA	NA
								chrX	4095000	4100000	NA	NA
								chrX	4100000	4105000	NA	NA
								chrX	4105000	4110000	0.0847834	0.0487619
								chrX	4110000	4115000	0.109096	0.0455111
								chrX	4115000	4120000	0.112603	0.0877715
								chrX	4120000	4125000	0.088316	0.0650159
								chrX	4125000	4130000	0.0706527	0.0585142
								chrX	4130000	4135000	0.0706527	0.0658286
								chrX	4135000	4140000	0.373392	0.238515
								chrX	4140000	4145000	0.145231	0.218099
								chrX	4145000	4150000	0.0857926	0.0780191
								chrX	4150000	4155000	0.0915275	0.0510124
								chrX	4155000	4160000	0.093511	0.0520127
								chrX	4160000	4165000	0.0810429	0.0476783
								chrX	4165000	4170000	0.0688864	0.0390095
								chrX	4170000	4175000	0.109857	0.103765
								chrX	4175000	4180000	0.119424	0.0780191
								chrX	4180000	4185000	0.132474	0.0936229
								chrX	4185000	4190000	0.0962179	0.0760686
								chrX	4190000	4195000	0.138094	0.0835919
								chrX	4195000	4200000	0.100091	0.0811399
								chrX	4200000	4205000	0.113373	0.0762459
								chrX	4205000	4210000	0.0873612	0.0852051
								chrX	4210000	4215000	0.129877	0.0807407
								chrX	4215000	4220000	0.158178	0.0728178
								chrX	4220000	4225000	0.172457	0.103261
								chrX	4225000	4230000	0.28726	0.147327
								chrX	4230000	4235000	0.442111	0.217339
								chrX	4235000	4240000	0.456198	0.326385
								chrX	4240000	4245000	0.594851	0.353576
								chrX	4245000	4250000	0.466175	0.291424
								chrX	4250000	4255000	0.667846	0.37875
								chrX	4255000	4260000	0.88373	0.514426
								chrX	4260000	4265000	0.749156	0.423059
								chrX	4265000	4270000	0.409498	0.23209
								chrX	4270000	4275000	0.463589	0.282214
								chrX	4275000	4280000	0.458384	0.328247
								chrX	4280000	4285000	0.147106	0.0978066
								chrX	4285000	4290000	0.101469	0.0741181
								chrX	4290000	4295000	0.0698499	0.0799696
								chrX	4295000	4300000	0.105979	0.0598146
								chrX	4300000	4305000	0.139858	0.148836
								chrX	4305000	4310000	0.182964	0.138828
								chrX	4310000	4315000	0.133153	0.0763937
								chrX	4315000	4320000	0.136259	0.0904313
								chrX	4320000	4325000	0.144775	0.0576663
								chrX	4325000	4330000	0.130512	0.0910223
								chrX	4330000	4335000	0.172369	0.0877715
								chrX	4335000	4340000	0.214404	0.173376
								chrX	4340000	4345000	NA	NA
								chrX	4345000	4350000	NA	NA
								chrX	4350000	4355000	NA	NA
								chrX	4355000	4360000	NA	NA
								chrX	4360000	4365000	NA	NA
								chrX	4365000	4370000	NA	NA
								chrX	4370000	4375000	NA	NA
								chrX	4375000	4380000	NA	NA
								chrX	4380000	4385000	NA	NA
								chrX	4385000	4390000	NA	NA
								chrX	4390000	4395000	NA	NA
								chrX	4395000	4400000	NA	NA
								chrX	4400000	4405000	NA	NA
								chrX	4405000	4410000	NA	NA
								chrX	4410000	4415000	NA	NA
								chrX	4415000	4420000	NA	NA
								chrX	4420000	4425000	NA	NA
								chrX	4425000	4430000	NA	NA
								chrX	4430000	4435000	NA	NA
								chrX	4435000	4440000	NA	NA
								chrX	4440000	4445000	NA	NA
								chrX	4445000	4450000	NA	NA
								chrX	4450000	4455000	NA	NA
								chrX	4455000	4460000	NA	NA
								chrX	4460000	4465000	NA	NA
								chrX	4465000	4470000	NA	NA
								chrX	4470000	4475000	NA	NA
								chrX	4475000	4480000	NA	NA
								chrX	4480000	4485000	0.168702	0.0660161
								chrX	4485000	4490000	0.109291	0.057214
								chrX	4490000	4495000	0.0835605	0.0780191
								chrX	4495000	4500000	0.356983	0.0780191
								chrX	4500000	4505000	0.581491	0.397297
								chrX	4505000	4510000	0.147614	0.0640871
								chrX	4510000	4515000	0.0832693	0.0390095
								chrX	4515000	4520000	0.0824282	0.0798767
								chrX	4520000	4525000	0.0794844	0.0780191
								chrX	4525000	4530000	0.111867	0.0390095
								chrX	4530000	4535000	0.108187	0.0705887
								chrX	4535000	4540000	0.0529896	0.0552635
								chrX	4540000	4545000	0.101162	0.0609524
								chrX	4545000	4550000	0.0805441	0.0780191
								chrX	4550000	4555000	0.0635875	0.0507124
								chrX	4555000	4560000	0.0963448	0.0487619
								chrX	4560000	4565000	0.130065	0.0390095
								chrX	4565000	4570000	0.0728606	0.0668735
								chrX	4570000	4575000	0.0529896	0.0390095
								chrX	4575000	4580000	0.088316	0.0606815
								chrX	4580000	4585000	0.0861081	0.0390095
								chrX	4585000	4590000	0.0824282	0.0750184
								chrX	4590000	4595000	0.090394	0.0390095
								chrX	4595000	4600000	0.0681294	0.0445823
								chrX	4600000	4605000	0.0529896	0.0390095
								chrX	4605000	4610000	0.0529896	NA
								chrX	4610000	4615000	NA	NA
								chrX	4615000	4620000	NA	NA
								chrX	4620000	4625000	NA	NA
								chrX	4625000	4630000	NA	NA
								chrX	4630000	4635000	NA	NA
								chrX	4635000	4640000	NA	NA
								chrX	4640000	4645000	NA	NA
								chrX	4645000	4650000	NA	NA
								chrX	4650000	4655000	NA	NA
								chrX	4655000	4660000	1.61161	0.733873
								chrX	4660000	4665000	0.961999	0.52165
								chrX	4665000	4670000	1.08864	0.69716
								chrX	4670000	4675000	1.29077	0.780123
								chrX	4675000	4680000	0.647296	0.373418
								chrX	4680000	4685000	0.256217	0.176762
								chrX	4685000	4690000	0.20401	0.0918612
								chrX	4690000	4695000	0.199815	0.0709265
								chrX	4695000	4700000	0.205753	0.125474
								chrX	4700000	4705000	0.183628	0.106106
								chrX	4705000	4710000	0.403182	0.20611
								chrX	4710000	4715000	0.088316	0.0752327
								chrX	4715000	4720000	0.181167	0.0975239
								chrX	4720000	4725000	0.228936	0.103213
								chrX	4725000	4730000	0.157142	0.130458
								chrX	4730000	4735000	0.228475	0.107049
								chrX	4735000	4740000	0.229262	0.159039
								chrX	4740000	4745000	0.0900823	0.0501551
								chrX	4745000	4750000	0.1397	0.0953567
								chrX	4750000	4755000	0.175528	0.0936229
								chrX	4755000	4760000	0.255733	0.10232
								chrX	4760000	4765000	0.213391	0.0983366
								chrX	4765000	4770000	0.10174	0.0567411
								chrX	4770000	4775000	0.116577	0.0744728
								chrX	4775000	4780000	0.0681294	0.0780191
								chrX	4780000	4785000	1.42739	0.821166
								chrX	4785000	4790000	0.112603	0.0758519
								chrX	4790000	4795000	0.114811	0.0390095
								chrX	4795000	4800000	0.454308	0.335296
								chrX	4800000	4805000	0.238058	0.138421
								chrX	4805000	4810000	0.0635875	0.0390095
								chrX	4810000	4815000	0.0896747	0.0390095
								chrX	4815000	4820000	0.0741854	0.0461021
								chrX	4820000	4825000	0.238453	0.159039
								chrX	4825000	4830000	0.130582	0.150301
								chrX	4830000	4835000	0.181212	0.0946189
								chrX	4835000	4840000	0.0976996	0.0658286
								chrX	4840000	4845000	0.225722	0.122601
								chrX	4845000	4850000	0.0855986	0.0754185
								chrX	4850000	4855000	0.114811	0.0780191
								chrX	4855000	4860000	0.109291	0.0678427
								chrX	4860000	4865000	0.104087	0.0798767
								chrX	4865000	4870000	0.143268	0.0445823
								chrX	4870000	4875000	0.0529896	0.0613007
								chrX	4875000	4880000	0.0529896	0.0613007
								chrX	4880000	4885000	0.115915	0.117029
								chrX	4885000	4890000	0.397121	0.172408
								chrX	4890000	4895000	0.234933	0.162855
								chrX	4895000	4900000	0.166741	0.136214
								chrX	4900000	4905000	0.116577	0.183345
								chrX	4905000	4910000	0.064765	0.0429105
								chrX	4910000	4915000	0.0900823	0.08192
								chrX	4915000	4920000	0.133253	0.119149
								chrX	4920000	4925000	0.11709	0.105626
								chrX	4925000	4930000	0.165593	0.0849031
								chrX	4930000	4935000	0.193805	0.172859
								chrX	4935000	4940000	0.165982	0.127515
								chrX	4940000	4945000	0.182723	0.0975239
								chrX	4945000	4950000	0.137901	0.116635
								chrX	4950000	4955000	0.131355	0.0874103
								chrX	4955000	4960000	0.191634	0.0990242
								chrX	4960000	4965000	0.182407	0.147172
								chrX	4965000	4970000	0.138457	0.120575
								chrX	4970000	4975000	0.244677	0.13753
								chrX	4975000	4980000	0.172336	0.119918
								chrX	4980000	4985000	0.154553	0.0862939
								chrX	4985000	4990000	0.147004	0.0866879
								chrX	4990000	4995000	0.12636	0.0728863
								chrX	4995000	5000000	0.119585	0.0735609
								chrX	5000000	5005000	0.095589	0.0793879
								chrX	5005000	5010000	0.145722	0.0891646
								chrX	5010000	5015000	0.199304	0.0975239
								chrX	5015000	5020000	0.207854	0.103003
								chrX	5020000	5025000	0.216035	0.0854495
								chrX	5025000	5030000	0.240431	0.101661
								chrX	5030000	5035000	0.240751	0.11665
								chrX	5035000	5040000	0.145722	0.0577919
								chrX	5040000	5045000	0.19194	0.152841
								chrX	5045000	5050000	0.236752	0.156754
								chrX	5050000	5055000	0.181422	0.119688
								chrX	5055000	5060000	0.120331	0.107111
								chrX	5060000	5065000	0.186616	0.0693503
								chrX	5065000	5070000	0.162463	0.0840872
								chrX	5070000	5075000	0.167033	0.103669
								chrX	5075000	5080000	0.132474	0.102929
								chrX	5080000	5085000	0.179243	0.106347
								chrX	5085000	5090000	0.186616	0.0728178
								chrX	5090000	5095000	0.0794843	0.0390095
								chrX	5095000	5100000	0.0529896	0.0546133
								chrX	5100000	5105000	0.0529896	0.0891647
								chrX	5105000	5110000	0.139419	0.114831
								chrX	5110000	5115000	0.157524	0.113587
								chrX	5115000	5120000	0.162468	0.0879368
								chrX	5120000	5125000	0.173806	0.0885216
								chrX	5125000	5130000	NA	0.0390095
								chrX	5130000	5135000	0.088316	0.0624153
								chrX	5135000	5140000	0.144023	0.0833386
								chrX	5140000	5145000	0.15367	0.0891647
								chrX	5145000	5150000	0.184767	0.0819201
								chrX	5150000	5155000	0.164547	0.0803833
								chrX	5155000	5160000	0.179201	0.128502
								chrX	5160000	5165000	0.148155	0.109714
								chrX	5165000	5170000	0.20295	0.0543347
								chrX	5170000	5175000	0.154459	0.121412
								chrX	5175000	5180000	0.1371	0.0861985
								chrX	5180000	5185000	0.127175	0.113436
								chrX	5185000	5190000	0.167533	0.0935082
								chrX	5190000	5195000	0.153081	0.152519
								chrX	5195000	5200000	0.167154	0.114028
								chrX	5200000	5205000	0.228073	0.129441
								chrX	5205000	5210000	0.22318	0.0950858
								chrX	5210000	5215000	0.247744	0.100006
								chrX	5215000	5220000	0.185464	0.114242
								chrX	5220000	5225000	NA	NA
								chrX	5225000	5230000	0.199304	0.105326
								chrX	5230000	5235000	0.109634	0.0635711
								chrX	5235000	5240000	0.25912	0.142332
								chrX	5240000	5245000	0.19494	0.133747
								chrX	5245000	5250000	0.105979	0.0563471
								chrX	5250000	5255000	0.161913	0.0787157
								chrX	5255000	5260000	0.158969	0.0788318
								chrX	5260000	5265000	0.148799	0.0910223
								chrX	5265000	5270000	0.225488	0.118589
								chrX	5270000	5275000	0.323729	0.117594
								chrX	5275000	5280000	0.281809	0.093623
								chrX	5280000	5285000	0.177925	0.0814112
								chrX	5285000	5290000	0.202822	0.134893
								chrX	5290000	5295000	0.131288	0.085821
								chrX	5295000	5300000	0.138457	0.106004
								chrX	5300000	5305000	0.149283	0.0823535
								chrX	5305000	5310000	0.18602	0.0736847
								chrX	5310000	5315000	0.17127	0.0967437
								chrX	5315000	5320000	0.160678	0.0925749
								chrX	5320000	5325000	0.202954	0.0864212
								chrX	5325000	5330000	0.275937	0.0876215
								chrX	5330000	5335000	0.263142	0.0807094
								chrX	5335000	5340000	0.229073	0.0969968
								chrX	5340000	5345000	0.190096	0.0978335
								chrX	5345000	5350000	0.262058	0.126888
								chrX	5350000	5355000	0.238309	0.086745
								chrX	5355000	5360000	0.236341	0.130173
								chrX	5360000	5365000	0.128124	0.077369
								chrX	5365000	5370000	0.191376	0.110341
								chrX	5370000	5375000	0.183615	0.0853334
								chrX	5375000	5380000	0.223258	0.0807566
								chrX	5380000	5385000	0.288046	0.117868
								chrX	5385000	5390000	0.224361	0.104318
								chrX	5390000	5395000	0.255064	0.117529
								chrX	5395000	5400000	0.347222	0.117786
								chrX	5400000	5405000	0.262933	0.0991493
								chrX	5405000	5410000	0.257976	0.0747683
								chrX	5410000	5415000	0.216677	0.0718597
								chrX	5415000	5420000	0.23512	0.0894529
								chrX	5420000	5425000	0.220238	0.0786483
								chrX	5425000	5430000	0.282251	0.0908577
								chrX	5430000	5435000	0.159545	0.103842
								chrX	5435000	5440000	0.179786	0.0668735
								chrX	5440000	5445000	0.182675	0.135753
								chrX	5445000	5450000	0.187502	0.0487619
								chrX	5450000	5455000	0.281364	0.128687
								chrX	5455000	5460000	0.21734	0.0917067
								chrX	5460000	5465000	0.25435	0.109854
								chrX	5465000	5470000	0.223629	0.143476
								chrX	5470000	5475000	0.30611	0.110116
								chrX	5475000	5480000	0.36148	0.12031
								chrX	5480000	5485000	0.296418	0.0924155
								chrX	5485000	5490000	0.236788	0.100929
								chrX	5490000	5495000	0.315248	0.136382
								chrX	5495000	5500000	0.452475	0.165607
								chrX	5500000	5505000	0.415765	0.122257
								chrX	5505000	5510000	0.295797	0.102168
								chrX	5510000	5515000	0.387175	0.098743
								chrX	5515000	5520000	0.268756	0.106797
								chrX	5520000	5525000	0.235804	0.117359
								chrX	5525000	5530000	0.344648	0.0917252
								chrX	5530000	5535000	0.25629	0.128917
								chrX	5535000	5540000	0.413967	0.132396
								chrX	5540000	5545000	0.335601	0.119492
								chrX	5545000	5550000	0.32377	0.1112
								chrX	5550000	5555000	0.34561	0.135115
								chrX	5555000	5560000	0.328207	0.111681
								chrX	5560000	5565000	0.257999	0.107169
								chrX	5565000	5570000	0.265233	0.123459
								chrX	5570000	5575000	0.304008	0.134727
								chrX	5575000	5580000	0.494936	0.169632
								chrX	5580000	5585000	0.383019	0.137477
								chrX	5585000	5590000	0.293107	0.111621
								chrX	5590000	5595000	0.319909	0.129388
								chrX	5595000	5600000	0.409874	0.139276
								chrX	5600000	5605000	0.208991	0.103144
								chrX	5605000	5610000	0.340328	0.123355
								chrX	5610000	5615000	0.378342	0.156366
								chrX	5615000	5620000	0.341713	0.190759
								chrX	5620000	5625000	0.272447	0.190319
								chrX	5625000	5630000	0.426716	0.580678
								chrX	5630000	5635000	0.445018	0.21913
								chrX	5635000	5640000	0.480261	0.177493
								chrX	5640000	5645000	0.426639	0.280996
								chrX	5645000	5650000	0.314547	0.152836
								chrX	5650000	5655000	0.309769	0.159779
								chrX	5655000	5660000	0.29479	0.100966
								chrX	5660000	5665000	0.381786	0.201171
								chrX	5665000	5670000	0.713459	0.642196
								chrX	5670000	5675000	0.386825	0.330462
								chrX	5675000	5680000	0.318557	0.233873
								chrX	5680000	5685000	0.341563	0.148355
								chrX	5685000	5690000	0.409665	0.186318
								chrX	5690000	5695000	0.317004	0.149832
								chrX	5695000	5700000	0.387467	0.152282
								chrX	5700000	5705000	0.521916	0.204977
								chrX	5705000	5710000	0.469044	0.227065
								chrX	5710000	5715000	0.361554	0.214552
								chrX	5715000	5720000	0.26365	0.130521
								chrX	5720000	5725000	0.285135	0.146054
								chrX	5725000	5730000	0.422588	0.216008
								chrX	5730000	5735000	0.330455	0.153252
								chrX	5735000	5740000	0.243959	0.128871
								chrX	5740000	5745000	0.271149	0.14234
								chrX	5745000	5750000	0.321575	0.329783
								chrX	5750000	5755000	0.254243	0.171193
								chrX	5755000	5760000	0.401577	0.24706
								chrX	5760000	5765000	0.28302	0.214951
								chrX	5765000	5770000	0.480061	0.218752
								chrX	5770000	5775000	0.262961	0.151431
								chrX	5775000	5780000	0.319814	0.171997
								chrX	5780000	5785000	0.558147	0.195499
								chrX	5785000	5790000	0.363204	0.192904
								chrX	5790000	5795000	0.353399	0.235095
								chrX	5795000	5800000	0.292865	0.143735
								chrX	5800000	5805000	0.25435	0.152662
								chrX	5805000	5810000	0.339033	0.188796
								chrX	5810000	5815000	0.298585	0.161358
								chrX	5815000	5820000	0.262529	0.165077
								chrX	5820000	5825000	0.241472	0.17028
								chrX	5825000	5830000	0.299777	0.186098
								chrX	5830000	5835000	0.335673	0.187912
								chrX	5835000	5840000	0.311562	0.101879
								chrX	5840000	5845000	0.255075	0.0970595
								chrX	5845000	5850000	0.32699	0.154238
								chrX	5850000	5855000	0.226355	0.160628
								chrX	5855000	5860000	0.331369	0.209351
								chrX	5860000	5865000	0.272606	0.202086
								chrX	5865000	5870000	0.181258	0.144673
								chrX	5870000	5875000	0.373841	0.241381
								chrX	5875000	5880000	0.288767	0.265539
								chrX	5880000	5885000	0.194773	0.114267
								chrX	5885000	5890000	0.235756	0.178749
								chrX	5890000	5895000	0.338236	0.202933
								chrX	5895000	5900000	0.339051	0.0972412
								chrX	5900000	5905000	0.230592	0.0796113
								chrX	5905000	5910000	0.234406	0.124906
								chrX	5910000	5915000	0.256034	0.120769
								chrX	5915000	5920000	0.272771	0.0757685
								chrX	5920000	5925000	0.324871	0.0950071
								chrX	5925000	5930000	0.277527	0.147275
								chrX	5930000	5935000	0.375121	0.120866
								chrX	5935000	5940000	0.285038	0.130318
								chrX	5940000	5945000	0.253615	0.0986713
								chrX	5945000	5950000	0.216237	0.117772
								chrX	5950000	5955000	0.251407	0.152246
								chrX	5955000	5960000	0.308125	0.163894
								chrX	5960000	5965000	0.394454	0.112439
								chrX	5965000	5970000	0.380707	0.0919511
								chrX	5970000	5975000	0.263656	0.117957
								chrX	5975000	5980000	0.377317	0.0927795
								chrX	5980000	5985000	0.281479	0.0579232
								chrX	5985000	5990000	0.328909	0.0546133
								chrX	5990000	5995000	0.493181	0.0693503
								chrX	5995000	6000000	0.250837	0.0606815
								chrX	6000000	6005000	0.245171	0.0631583
								chrX	6005000	6010000	0.357623	0.0600147
								chrX	6010000	6015000	0.376585	0.0501551
								chrX	6015000	6020000	0.271319	0.0632223
								chrX	6020000	6025000	0.273569	0.0673801
								chrX	6025000	6030000	0.376266	0.0799696
								chrX	6030000	6035000	0.39806	0.0679521
								chrX	6035000	6040000	0.41667	0.0661466
								chrX	6040000	6045000	0.423753	0.0543347
								chrX	6045000	6050000	0.375374	0.0704339
								chrX	6050000	6055000	0.222683	0.0473687
								chrX	6055000	6060000	0.198811	0.0726996
								chrX	6060000	6065000	0.260765	0.0496485
								chrX	6065000	6070000	0.397872	0.0770189
								chrX	6070000	6075000	0.384767	0.0900935
								chrX	6075000	6080000	0.3097	0.0585143
								chrX	6080000	6085000	0.31067	0.0707048
								chrX	6085000	6090000	0.329739	0.0900935
								chrX	6090000	6095000	0.292922	0.0520127
								chrX	6095000	6100000	0.348218	0.0613007
								chrX	6100000	6105000	0.236045	0.0705887
								chrX	6105000	6110000	0.299496	0.076837
								chrX	6110000	6115000	0.311917	0.0576663
								chrX	6115000	6120000	0.34016	0.0946189
								chrX	6120000	6125000	0.280566	0.0624153
								chrX	6125000	6130000	0.290308	0.0661466
								chrX	6130000	6135000	0.241562	0.0563471
								chrX	6135000	6140000	0.295936	0.0455111
								chrX	6140000	6145000	0.307507	0.0685622
								chrX	6145000	6150000	0.088316	0.0487619
								chrX	6150000	6155000	0.391738	0.0520127
								chrX	6155000	6160000	0.241018	0.0541799
								chrX	6160000	6165000	0.285858	0.0487619
								chrX	6165000	6170000	0.364211	0.0637156
								chrX	6170000	6175000	0.304956	0.0759659
								chrX	6175000	6180000	0.310302	0.045011
								chrX	6180000	6185000	0.290291	0.0507124
								chrX	6185000	6190000	0.200848	0.0541799
								chrX	6190000	6195000	0.263069	0.0473687
								chrX	6195000	6200000	0.267442	0.0645158
								chrX	6200000	6205000	0.417188	0.0654353
								chrX	6205000	6210000	0.370319	0.0576663
								chrX	6210000	6215000	0.365722	0.0715175
								chrX	6215000	6220000	0.264627	0.0498455
								chrX	6220000	6225000	0.465484	0.0702172
								chrX	6225000	6230000	0.27931	0.0828098
								chrX	6230000	6235000	0.289318	0.0873475
								chrX	6235000	6240000	0.189467	0.0795195
								chrX	6240000	6245000	0.356901	0.0912054
								chrX	6245000	6250000	0.406051	0.124623
								chrX	6250000	6255000	0.335814	0.0951192
								chrX	6255000	6260000	0.241494	0.0723302
								chrX	6260000	6265000	0.388511	0.120029
								chrX	6265000	6270000	0.376701	0.102281
								chrX	6270000	6275000	0.308326	0.16769
								chrX	6275000	6280000	0.162086	0.101117
								chrX	6280000	6285000	0.185268	0.14068
								chrX	6285000	6290000	0.168291	0.1077
								chrX	6290000	6295000	0.178747	0.123188
								chrX	6295000	6300000	0.217846	0.125876
								chrX	6300000	6305000	0.305099	0.0962574
								chrX	6305000	6310000	0.312834	0.131042
								chrX	6310000	6315000	0.413156	0.107276
								chrX	6315000	6320000	0.267892	0.120458
								chrX	6320000	6325000	0.362886	0.0787993
								chrX	6325000	6330000	0.303823	0.0720828
								chrX	6330000	6335000	0.451209	0.106142
								chrX	6335000	6340000	0.350075	0.120384
								chrX	6340000	6345000	0.26301	0.133378
								chrX	6345000	6350000	0.270332	0.116726
								chrX	6350000	6355000	0.358557	0.571029
								chrX	6355000	6360000	0.158969	0.7581
								chrX	6360000	6365000	NA	NA
								chrX	6365000	6370000	NA	NA
								chrX	6370000	6375000	NA	NA
								chrX	6375000	6380000	NA	NA
								chrX	6380000	6385000	NA	NA
								chrX	6385000	6390000	NA	NA
								chrX	6390000	6395000	NA	NA
								chrX	6395000	6400000	NA	NA
								chrX	6400000	6405000	NA	NA
								chrX	6405000	6410000	0.129162	0.125156
								chrX	6410000	6415000	0.279256	0.169478
								chrX	6415000	6420000	0.249808	0.137637
								chrX	6420000	6425000	0.343794	0.209676
								chrX	6425000	6430000	0.296208	0.0924227
								chrX	6430000	6435000	0.376767	0.0751507
								chrX	6435000	6440000	0.337971	0.137989
								chrX	6440000	6445000	0.306982	0.12698
								chrX	6445000	6450000	0.444467	0.137978
								chrX	6450000	6455000	0.435168	0.132178
								chrX	6455000	6460000	0.247175	0.109443
								chrX	6460000	6465000	0.251249	0.100068
								chrX	6465000	6470000	0.281832	0.0896713
								chrX	6470000	6475000	0.360204	0.135115
								chrX	6475000	6480000	0.278265	0.0929487
								chrX	6480000	6485000	0.271605	0.0972492
								chrX	6485000	6490000	0.17465	0.0910223
								chrX	6490000	6495000	0.137403	0.119629
								chrX	6495000	6500000	0.255656	0.10814
								chrX	6500000	6505000	0.437655	0.127846
								chrX	6505000	6510000	0.363795	0.140889
								chrX	6510000	6515000	0.400284	0.137834
								chrX	6515000	6520000	0.421588	0.129924
								chrX	6520000	6525000	0.367042	0.139613
								chrX	6525000	6530000	0.311981	0.131146
								chrX	6530000	6535000	0.195728	0.0669946
								chrX	6535000	6540000	0.405428	0.167444
								chrX	6540000	6545000	0.420216	0.135386
								chrX	6545000	6550000	0.281337	0.101324
								chrX	6550000	6555000	0.218942	0.141892
								chrX	6555000	6560000	0.3063	0.18356
								chrX	6560000	6565000	0.245267	0.203675
								chrX	6565000	6570000	0.264534	0.194154
								chrX	6570000	6575000	0.373728	0.199278
								chrX	6575000	6580000	0.228943	0.0908191
								chrX	6580000	6585000	0.2588	0.127274
								chrX	6585000	6590000	0.27581	0.174264
								chrX	6590000	6595000	0.115614	0.139438
								chrX	6595000	6600000	0.257378	0.132705
								chrX	6600000	6605000	0.370073	0.119738
								chrX	6605000	6610000	0.333424	0.150245
								chrX	6610000	6615000	0.405088	0.13899
								chrX	6615000	6620000	0.225206	0.117915
								chrX	6620000	6625000	0.264948	0.109227
								chrX	6625000	6630000	0.28095	0.0947375
								chrX	6630000	6635000	0.362222	0.12431
								chrX	6635000	6640000	0.365144	0.139521
								chrX	6640000	6645000	0.301437	0.145342
								chrX	6645000	6650000	0.229078	0.176413
								chrX	6650000	6655000	0.356638	0.108181
								chrX	6655000	6660000	0.27689	0.101579
								chrX	6660000	6665000	0.353525	0.13956
								chrX	6665000	6670000	0.404552	0.151335
								chrX	6670000	6675000	0.307913	0.187032
								chrX	6675000	6680000	0.283348	0.167345
								chrX	6680000	6685000	0.309523	0.0961105
								chrX	6685000	6690000	0.448211	0.109089
								chrX	6690000	6695000	0.330812	0.0912223
								chrX	6695000	6700000	0.427824	0.12288
								chrX	6700000	6705000	0.454049	0.0864712
								chrX	6705000	6710000	0.42525	0.0894365
								chrX	6710000	6715000	0.373239	0.106347
								chrX	6715000	6720000	0.399213	0.114477
								chrX	6720000	6725000	0.375095	0.0800368
								chrX	6725000	6730000	0.285329	0.0780191
								chrX	6730000	6735000	0.407768	0.0640871
								chrX	6735000	6740000	0.346456	0.0512
								chrX	6740000	6745000	0.388906	0.0621263
								chrX	6745000	6750000	0.389492	0.0438857
								chrX	6750000	6755000	0.379384	0.0593623
								chrX	6755000	6760000	0.436921	0.0650159
								chrX	6760000	6765000	0.442004	0.054968
								chrX	6765000	6770000	0.459693	0.0480117
								chrX	6770000	6775000	0.412298	0.0789705
								chrX	6775000	6780000	0.384965	0.0678427
								chrX	6780000	6785000	0.34519	0.0709264
								chrX	6785000	6790000	0.25821	0.0550723
								chrX	6790000	6795000	0.237493	0.0602875
								chrX	6795000	6800000	0.302207	0.0595409
								chrX	6800000	6805000	0.197285	0.0585143
								chrX	6805000	6810000	0.303248	0.0800196
								chrX	6810000	6815000	0.172773	0.0617651
								chrX	6815000	6820000	0.329924	0.0767188
								chrX	6820000	6825000	0.375676	0.0585143
								chrX	6825000	6830000	0.359129	0.0530529
								chrX	6830000	6835000	0.265444	0.0611149
								chrX	6835000	6840000	0.413538	0.0910223
								chrX	6840000	6845000	0.46302	0.0984991
								chrX	6845000	6850000	0.376984	0.0724463
								chrX	6850000	6855000	0.265684	0.0724463
								chrX	6855000	6860000	0.472419	0.0780191
								chrX	6860000	6865000	0.339377	0.0756308
								chrX	6865000	6870000	0.297503	0.0658286
								chrX	6870000	6875000	0.316249	0.0851117
								chrX	6875000	6880000	0.331931	0.064177
								chrX	6880000	6885000	0.262452	0.0675531
								chrX	6885000	6890000	0.289647	0.0487619
								chrX	6890000	6895000	0.308364	0.0704075
								chrX	6895000	6900000	0.314492	0.137238
								chrX	6900000	6905000	0.289964	0.259082
								chrX	6905000	6910000	0.454757	0.485636
								chrX	6910000	6915000	0.243651	0.268842
								chrX	6915000	6920000	0.281411	0.247437
								chrX	6920000	6925000	0.247285	0.209864
								chrX	6925000	6930000	0.218808	0.231535
								chrX	6930000	6935000	0.358311	0.392166
								chrX	6935000	6940000	0.352097	0.205519
								chrX	6940000	6945000	0.367074	0.227703
								chrX	6945000	6950000	0.352725	0.195048
								chrX	6950000	6955000	0.250708	0.224253
								chrX	6955000	6960000	0.320106	0.23754
								chrX	6960000	6965000	0.378026	0.39821
								chrX	6965000	6970000	0.335061	0.427082
								chrX	6970000	6975000	0.337507	0.384839
								chrX	6975000	6980000	0.248242	0.166143
								chrX	6980000	6985000	0.432749	0.301292
								chrX	6985000	6990000	0.422079	0.290569
								chrX	6990000	6995000	0.407625	0.198663
								chrX	6995000	7000000	0.300042	0.156336
								chrX	7000000	7005000	0.799498	0.593336
								chrX	7005000	7010000	0.553221	0.584363
								chrX	7010000	7015000	0.376339	0.377604
								chrX	7015000	7020000	0.350752	0.291091
								chrX	7020000	7025000	0.482682	0.425977
								chrX	7025000	7030000	0.409973	0.466766
								chrX	7030000	7035000	0.371432	0.39602
								chrX	7035000	7040000	0.39181	0.34042
								chrX	7040000	7045000	0.349775	0.50339
								chrX	7045000	7050000	0.391944	0.432065
								chrX	7050000	7055000	0.301379	0.270846
								chrX	7055000	7060000	0.442882	0.411933
								chrX	7060000	7065000	0.425821	0.404768
								chrX	7065000	7070000	0.562096	0.573948
								chrX	7070000	7075000	0.455026	0.418038
								chrX	7075000	7080000	0.352544	0.380043
								chrX	7080000	7085000	0.324643	0.457143
								chrX	7085000	7090000	0.365432	0.398969
								chrX	7090000	7095000	0.334109	0.423311
								chrX	7095000	7100000	0.206112	0.257492
								chrX	7100000	7105000	0.208528	0.326083
								chrX	7105000	7110000	0.260341	0.342461
								chrX	7110000	7115000	0.215969	0.323768
								chrX	7115000	7120000	0.247696	0.340539
								chrX	7120000	7125000	0.235909	0.397916
								chrX	7125000	7130000	0.199271	0.181744
								chrX	7130000	7135000	0.265233	0.195243
								chrX	7135000	7140000	0.205845	0.0863783
								chrX	7140000	7145000	0.225206	0.0876116
								chrX	7145000	7150000	0.13902	0.0787552
								chrX	7150000	7155000	0.197637	0.139489
								chrX	7155000	7160000	0.224968	0.0910223
								chrX	7160000	7165000	0.127866	0.067988
								chrX	7165000	7170000	0.13434	0.0633905
								chrX	7170000	7175000	0.204622	0.0498455
								chrX	7175000	7180000	0.11533	0.0595409
								chrX	7180000	7185000	0.483639	0.648821
								chrX	7185000	7190000	0.601071	0.545629
								chrX	7190000	7195000	0.245258	0.30939
								chrX	7195000	7200000	0.219858	0.273739
								chrX	7200000	7205000	0.216319	0.239854
								chrX	7205000	7210000	0.186061	0.391374
								chrX	7210000	7215000	0.195315	0.351086
								chrX	7215000	7220000	0.190112	0.521316
								chrX	7220000	7225000	0.165431	0.210995
								chrX	7225000	7230000	0.187502	0.0844025
								chrX	7230000	7235000	0.222935	0.184083
								chrX	7235000	7240000	0.176374	0.178587
								chrX	7240000	7245000	0.185464	0.157989
								chrX	7245000	7250000	0.200903	0.483938
								chrX	7250000	7255000	0.169967	0.213217
								chrX	7255000	7260000	0.191084	0.30061
								chrX	7260000	7265000	0.304504	0.653628
								chrX	7265000	7270000	0.24022	0.652724
								chrX	7270000	7275000	0.160543	0.152263
								chrX	7275000	7280000	0.185015	0.0699482
								chrX	7280000	7285000	0.176179	0.0481882
								chrX	7285000	7290000	0.194786	0.0606815
								chrX	7290000	7295000	0.224555	0.179528
								chrX	7295000	7300000	0.278196	0.266183
								chrX	7300000	7305000	0.121119	0.0552635
								chrX	7305000	7310000	0.131858	0.0728179
								chrX	7310000	7315000	0.110796	0.0664607
								chrX	7315000	7320000	0.139171	0.0688404
								chrX	7320000	7325000	0.132858	0.0682667
								chrX	7325000	7330000	0.174976	0.138391
								chrX	7330000	7335000	0.213283	0.197678
								chrX	7335000	7340000	0.155222	0.142175
								chrX	7340000	7345000	0.137773	0.0559702
								chrX	7345000	7350000	0.095589	0.0533814
								chrX	7350000	7355000	0.113549	0.0835919
								chrX	7355000	7360000	0.221667	0.143221
								chrX	7360000	7365000	0.278472	0.16053
								chrX	7365000	7370000	0.160351	0.0994361
								chrX	7370000	7375000	0.151861	0.0767188
								chrX	7375000	7380000	0.139816	0.0640871
								chrX	7380000	7385000	0.138111	0.0585143
								chrX	7385000	7390000	0.115151	0.0507124
								chrX	7390000	7395000	0.157076	0.0577341
								chrX	7395000	7400000	0.13342	0.0947375
								chrX	7400000	7405000	0.117678	0.0957507
								chrX	7405000	7410000	0.109572	0.1024
								chrX	7410000	7415000	0.142999	0.0705492
								chrX	7415000	7420000	0.121435	0.0807407
								chrX	7420000	7425000	0.112512	0.0546133
								chrX	7425000	7430000	0.162468	0.0445823
								chrX	7430000	7435000	0.166462	0.061594
								chrX	7435000	7440000	0.179313	0.0635298
								chrX	7440000	7445000	0.17176	0.0790193
								chrX	7445000	7450000	0.213111	0.0481882
								chrX	7450000	7455000	0.13137	0.0657003
								chrX	7455000	7460000	0.158969	0.0585143
								chrX	7460000	7465000	0.152345	0.0668735
								chrX	7465000	7470000	0.131795	0.047222
								chrX	7470000	7475000	0.15242	0.0512
								chrX	7475000	7480000	0.141093	0.0498455
								chrX	7480000	7485000	0.109819	0.0560762
								chrX	7485000	7490000	0.123642	0.0713317
								chrX	7490000	7495000	0.146682	0.105703
								chrX	7495000	7500000	0.1997	0.315012
								chrX	7500000	7505000	0.255286	0.282487
								chrX	7505000	7510000	0.197692	0.0971258
								chrX	7510000	7515000	0.116403	0.0463238
								chrX	7515000	7520000	0.131516	0.0791027
								chrX	7520000	7525000	0.137243	0.052578
								chrX	7525000	7530000	0.162957	0.0812699
								chrX	7530000	7535000	0.137458	0.179845
								chrX	7535000	7540000	0.14491	0.229942
								chrX	7540000	7545000	0.282781	0.341793
								chrX	7545000	7550000	0.184773	0.162672
								chrX	7550000	7555000	0.151496	0.180475
								chrX	7555000	7560000	0.175114	0.196493
								chrX	7560000	7565000	0.145722	0.173347
								chrX	7565000	7570000	0.184991	0.12303
								chrX	7570000	7575000	0.115381	0.177087
								chrX	7575000	7580000	0.153081	0.119903
								chrX	7580000	7585000	0.1052	0.0937488
								chrX	7585000	7590000	0.144084	0.0965487
								chrX	7590000	7595000	0.276695	0.200295
								chrX	7595000	7600000	0.171561	0.132199
								chrX	7600000	7605000	0.122107	0.12467
								chrX	7605000	7610000	0.151562	0.16225
								chrX	7610000	7615000	0.153774	0.163697
								chrX	7615000	7620000	0.198711	0.169472
								chrX	7620000	7625000	0.173757	0.113166
								chrX	7625000	7630000	0.200982	0.108061
								chrX	7630000	7635000	0.147073	0.0786693
								chrX	7635000	7640000	0.153785	0.0527776
								chrX	7640000	7645000	0.13829	0.0549023
								chrX	7645000	7650000	0.136771	0.0575855
								chrX	7650000	7655000	0.185207	0.181004
								chrX	7655000	7660000	0.253026	0.253323
								chrX	7660000	7665000	0.128689	0.218489
								chrX	7665000	7670000	0.163989	0.181081
								chrX	7670000	7675000	0.145364	0.133283
								chrX	7675000	7680000	0.157817	0.123615
								chrX	7680000	7685000	0.149194	0.126863
								chrX	7685000	7690000	0.143749	0.124152
								chrX	7690000	7695000	0.118848	0.0814611
								chrX	7695000	7700000	0.151299	0.0721676
								chrX	7700000	7705000	0.111962	0.0796445
								chrX	7705000	7710000	0.0914497	0.0809087
								chrX	7710000	7715000	0.116743	0.0468114
								chrX	7715000	7720000	0.154772	0.0445823
								chrX	7720000	7725000	0.111557	0.0614696
								chrX	7725000	7730000	0.0960998	0.0665457
								chrX	7730000	7735000	0.14273	0.0567411
								chrX	7735000	7740000	0.123145	0.075966
								chrX	7740000	7745000	0.135338	0.0695388
								chrX	7745000	7750000	0.166607	0.0541799
								chrX	7750000	7755000	0.154643	0.100817
								chrX	7755000	7760000	0.149652	0.105807
								chrX	7760000	7765000	0.153922	0.0685622
								chrX	7765000	7770000	0.191009	0.0546133
								chrX	7770000	7775000	0.136973	0.0906398
								chrX	7775000	7780000	0.0957889	0.0487619
								chrX	7780000	7785000	0.353429	0.290176
								chrX	7785000	7790000	0.333948	0.385823
								chrX	7790000	7795000	0.174321	0.270078
								chrX	7795000	7800000	0.200024	0.23502
								chrX	7800000	7805000	0.130126	0.171921
								chrX	7805000	7810000	0.109512	0.111456
								chrX	7810000	7815000	0.135418	0.075811
								chrX	7815000	7820000	0.0982716	0.0650159
								chrX	7820000	7825000	0.119227	0.0492752
								chrX	7825000	7830000	0.172216	0.061515
								chrX	7830000	7835000	0.124729	0.18184
								chrX	7835000	7840000	0.153774	0.250029
								chrX	7840000	7845000	0.228854	0.275251
								chrX	7845000	7850000	0.323742	0.522831
								chrX	7850000	7855000	0.297459	0.256734
								chrX	7855000	7860000	0.29496	0.233617
								chrX	7860000	7865000	0.127039	0.16353
								chrX	7865000	7870000	0.235644	0.225141
								chrX	7870000	7875000	0.201726	0.174561
								chrX	7875000	7880000	0.20307	0.149537
								chrX	7880000	7885000	0.228915	0.16304
								chrX	7885000	7890000	0.233078	0.224436
								chrX	7890000	7895000	0.204925	0.142655
								chrX	7895000	7900000	0.197637	0.144335
								chrX	7900000	7905000	0.150298	0.109893
								chrX	7905000	7910000	0.14241	0.12366
								chrX	7910000	7915000	0.183015	0.15054
								chrX	7915000	7920000	0.310712	0.186211
								chrX	7920000	7925000	0.363967	0.153954
								chrX	7925000	7930000	0.257675	0.142725
								chrX	7930000	7935000	0.214029	0.164238
								chrX	7935000	7940000	0.198347	0.197123
								chrX	7940000	7945000	0.115762	0.110454
								chrX	7945000	7950000	0.160414	0.129086
								chrX	7950000	7955000	0.129933	0.129902
								chrX	7955000	7960000	0.0765405	0.0793194
								chrX	7960000	7965000	0.0832693	0.0570139
								chrX	7965000	7970000	0.152345	0.10639
								chrX	7970000	7975000	0.086844	0.104392
								chrX	7975000	7980000	0.0813768	0.117648
								chrX	7980000	7985000	0.121876	0.117448
								chrX	7985000	7990000	0.0953813	0.115635
								chrX	7990000	7995000	0.102125	0.119766
								chrX	7995000	8000000	0.112848	0.121663
								chrX	8000000	8005000	0.137291	0.123913
								chrX	8005000	8010000	0.0706527	0.0828953
								chrX	8010000	8015000	0.16309	0.173685
								chrX	8015000	8020000	0.189249	0.119029
								chrX	8020000	8025000	0.167212	0.100068
								chrX	8025000	8030000	0.231984	0.170201
								chrX	8030000	8035000	0.202931	0.152765
								chrX	8035000	8040000	0.25521	0.138077
								chrX	8040000	8045000	0.168467	0.0839697
								chrX	8045000	8050000	0.175528	0.0972492
								chrX	8050000	8055000	0.122107	0.105279
								chrX	8055000	8060000	0.304115	0.120372
								chrX	8060000	8065000	NA	NA
								chrX	8065000	8070000	NA	NA
								chrX	8070000	8075000	0.0529896	0.0702172
								chrX	8075000	8080000	0.088316	0.0955336
								chrX	8080000	8085000	0.230053	0.131766
								chrX	8085000	8090000	0.183992	0.0887981
								chrX	8090000	8095000	0.15796	0.10822
								chrX	8095000	8100000	NA	NA
								chrX	8100000	8105000	0.144023	0.14764
								chrX	8105000	8110000	0.111026	0.125697
								chrX	8110000	8115000	0.202289	0.184238
								chrX	8115000	8120000	0.191626	0.136033
								chrX	8120000	8125000	0.186333	0.147978
								chrX	8125000	8130000	0.121999	0.185503
								chrX	8130000	8135000	0.127657	0.138132
								chrX	8135000	8140000	0.22624	0.146286
								chrX	8140000	8145000	0.335179	0.186318
								chrX	8145000	8150000	0.197828	0.153836
								chrX	8150000	8155000	0.255314	0.139581
								chrX	8155000	8160000	0.227099	0.121404
								chrX	8160000	8165000	0.228209	0.13214
								chrX	8165000	8170000	0.185464	0.149238
								chrX	8170000	8175000	0.145722	0.150863
								chrX	8175000	8180000	0.237231	0.134366
								chrX	8180000	8185000	0.170324	0.134095
								chrX	8185000	8190000	0.194553	0.131657
								chrX	8190000	8195000	0.166215	0.139468
								chrX	8195000	8200000	0.225782	0.156038
								chrX	8200000	8205000	0.162968	0.155117
								chrX	8205000	8210000	0.193156	0.127951
								chrX	8210000	8215000	0.119227	0.117029
								chrX	8215000	8220000	0.144219	0.129555
								chrX	8220000	8225000	0.195831	0.162345
								chrX	8225000	8230000	0.204389	0.128773
								chrX	8230000	8235000	0.146419	0.113949
								chrX	8235000	8240000	0.164547	0.104363
								chrX	8240000	8245000	0.244213	0.183768
								chrX	8245000	8250000	0.284912	0.184483
								chrX	8250000	8255000	0.22607	0.170292
								chrX	8255000	8260000	0.179497	0.129707
								chrX	8260000	8265000	0.131212	0.0692619
								chrX	8265000	8270000	0.117977	0.0742133
								chrX	8270000	8275000	0.0623407	0.0833386
								chrX	8275000	8280000	0.0844522	0.0644505
								chrX	8280000	8285000	0.0731761	0.0874352
								chrX	8285000	8290000	0.105979	0.115357
								chrX	8290000	8295000	0.0939361	0.101661
								chrX	8295000	8300000	0.116072	0.108958
								chrX	8300000	8305000	0.080398	0.116053
								chrX	8305000	8310000	0.150959	0.132242
								chrX	8310000	8315000	0.195399	0.125436
								chrX	8315000	8320000	0.146668	0.120969
								chrX	8320000	8325000	0.206583	0.0956953
								chrX	8325000	8330000	0.138726	0.11017
								chrX	8330000	8335000	0.169701	0.0670164
								chrX	8335000	8340000	0.0529896	0.0888551
								chrX	8340000	8345000	0.201636	0.075966
								chrX	8345000	8350000	0.174336	0.120192
								chrX	8350000	8355000	0.192038	0.130144
								chrX	8355000	8360000	0.170196	0.123716
								chrX	8360000	8365000	0.15703	0.122199
								chrX	8365000	8370000	0.136163	0.12153
								chrX	8370000	8375000	0.117408	0.0840206
								chrX	8375000	8380000	0.0990069	0.0758519
								chrX	8380000	8385000	0.102102	0.0633905
								chrX	8385000	8390000	0.087764	0.0713792
								chrX	8390000	8395000	0.156421	0.0628487
								chrX	8395000	8400000	0.117611	0.092391
								chrX	8400000	8405000	0.145343	0.174479
								chrX	8405000	8410000	0.14868	0.0953567
								chrX	8410000	8415000	0.175528	0.147206
								chrX	8415000	8420000	0.148695	0.119323
								chrX	8420000	8425000	0.171605	0.0910223
								chrX	8425000	8430000	0.216375	0.0853794
								chrX	8430000	8435000	0.197469	0.0660995
								chrX	8435000	8440000	0.139343	0.0941938
								chrX	8440000	8445000	0.171707	0.0871978
								chrX	8445000	8450000	0.0979807	0.0726996
								chrX	8450000	8455000	0.151808	0.0611501
								chrX	8455000	8460000	0.133302	0.0650159
								chrX	8460000	8465000	0.233423	0.0828953
								chrX	8465000	8470000	0.134997	0.135033
								chrX	8470000	8475000	0.236515	0.289389
								chrX	8475000	8480000	0.243683	0.122808
								chrX	8480000	8485000	0.198343	0.137643
								chrX	8485000	8490000	0.30734	0.179783
								chrX	8490000	8495000	0.234319	0.134366
								chrX	8495000	8500000	0.17632	0.0808055
								chrX	8500000	8505000	0.177972	0.166241
								chrX	8505000	8510000	0.202324	0.191047
								chrX	8510000	8515000	0.218303	0.180713
								chrX	8515000	8520000	0.204067	0.150239
								chrX	8520000	8525000	0.250732	0.172026
								chrX	8525000	8530000	0.172216	0.144127
								chrX	8530000	8535000	0.228404	0.225782
								chrX	8535000	8540000	0.190763	0.149634
								chrX	8540000	8545000	0.186577	0.123459
								chrX	8545000	8550000	0.150228	0.141061
								chrX	8550000	8555000	0.123201	0.114174
								chrX	8555000	8560000	0.0966281	0.0905022
								chrX	8560000	8565000	0.145722	0.0837278
								chrX	8565000	8570000	0.192217	0.1223
								chrX	8570000	8575000	0.152427	0.149761
								chrX	8575000	8580000	0.0681294	0.0520127
								chrX	8580000	8585000	0.246081	0.126357
								chrX	8585000	8590000	0.264372	0.156309
								chrX	8590000	8595000	0.265776	0.200414
								chrX	8595000	8600000	0.196141	0.136219
								chrX	8600000	8605000	0.18727	0.190679
								chrX	8605000	8610000	0.261949	0.160795
								chrX	8610000	8615000	0.0824282	0.089722
								chrX	8615000	8620000	0.0993555	0.0520127
								chrX	8620000	8625000	0.171657	0.122601
								chrX	8625000	8630000	0.120699	0.12353
								chrX	8630000	8635000	NA	0.0390095
								chrX	8635000	8640000	0.14161	0.145971
								chrX	8640000	8645000	0.131322	0.114628
								chrX	8645000	8650000	NA	NA
								chrX	8650000	8655000	0.0529896	0.0487619
								chrX	8655000	8660000	0.26101	0.169151
								chrX	8660000	8665000	0.211288	0.185449
								chrX	8665000	8670000	0.128398	0.101425
								chrX	8670000	8675000	0.221354	0.146015
								chrX	8675000	8680000	0.288053	0.173886
								chrX	8680000	8685000	0.333271	0.152003
								chrX	8685000	8690000	0.287469	0.116089
								chrX	8690000	8695000	0.339188	0.215929
								chrX	8695000	8700000	0.302473	0.138147
								chrX	8700000	8705000	0.25912	0.126781
								chrX	8705000	8710000	0.305042	0.0958278
								chrX	8710000	8715000	0.25762	0.109668
								chrX	8715000	8720000	0.29285	0.101559
								chrX	8720000	8725000	0.29656	0.104025
								chrX	8725000	8730000	0.370262	0.110527
								chrX	8730000	8735000	0.280747	0.160011
								chrX	8735000	8740000	0.433519	0.184136
								chrX	8740000	8745000	0.383407	0.164563
								chrX	8745000	8750000	0.379458	0.0707951
								chrX	8750000	8755000	0.39812	0.0844141
								chrX	8755000	8760000	0.35802	0.0920625
								chrX	8760000	8765000	0.287194	0.0845207
								chrX	8765000	8770000	0.318638	0.191012
								chrX	8770000	8775000	0.450735	0.156996
								chrX	8775000	8780000	0.379587	0.3467
								chrX	8780000	8785000	0.315959	0.0780191
								chrX	8785000	8790000	0.411225	0.0741946
								chrX	8790000	8795000	0.340934	0.0721677
								chrX	8795000	8800000	0.388745	0.0834623
								chrX	8800000	8805000	0.247874	0.0818249
								chrX	8805000	8810000	0.334028	0.0617651
								chrX	8810000	8815000	0.367115	0.0766259
								chrX	8815000	8820000	0.368269	0.0943487
								chrX	8820000	8825000	0.468733	0.0736029
								chrX	8825000	8830000	0.4266	0.0672292
								chrX	8830000	8835000	0.524069	0.0910223
								chrX	8835000	8840000	0.462634	0.0696599
								chrX	8840000	8845000	0.465704	0.0585143
								chrX	8845000	8850000	0.409867	0.065536
								chrX	8850000	8855000	0.330149	0.101661
								chrX	8855000	8860000	0.429505	0.0610584
								chrX	8860000	8865000	0.451283	0.10639
								chrX	8865000	8870000	0.380071	0.0560762
								chrX	8870000	8875000	0.290817	0.0668735
								chrX	8875000	8880000	0.328261	0.0593623
								chrX	8880000	8885000	0.438207	0.0795195
								chrX	8885000	8890000	0.530024	0.064177
								chrX	8890000	8895000	0.317044	0.0660162
								chrX	8895000	8900000	0.374885	0.118857
								chrX	8900000	8905000	0.436621	0.0888551
								chrX	8905000	8910000	0.358479	0.0567411
								chrX	8910000	8915000	0.35827	0.108577
								chrX	8915000	8920000	0.278921	0.112238
								chrX	8920000	8925000	0.218659	0.0813628
								chrX	8925000	8930000	0.203127	0.118725
								chrX	8930000	8935000	0.236391	0.106548
								chrX	8935000	8940000	0.119628	0.119046
								chrX	8940000	8945000	0.172216	0.10479
								chrX	8945000	8950000	0.256332	0.0920037
								chrX	8950000	8955000	0.326816	0.0924473
								chrX	8955000	8960000	0.309676	0.150128
								chrX	8960000	8965000	0.181048	0.088658
								chrX	8965000	8970000	0.110395	0.0633905
								chrX	8970000	8975000	0.164268	0.0780191
								chrX	8975000	8980000	0.203357	0.077171
								chrX	8980000	8985000	0.224832	0.0664217
								chrX	8985000	8990000	0.245732	0.0576663
								chrX	8990000	8995000	0.262797	0.0992522
								chrX	8995000	9000000	0.23733	0.0988847
								chrX	9000000	9005000	0.395035	0.120853
								chrX	9005000	9010000	NA	NA
								chrX	9010000	9015000	0.432907	0.110624
								chrX	9015000	9020000	0.514499	0.105371
								chrX	9020000	9025000	0.288794	0.129736
								chrX	9025000	9030000	0.39492	0.101504
								chrX	9030000	9035000	0.387978	0.129698
								chrX	9035000	9040000	0.320954	0.104579
								chrX	9040000	9045000	0.507227	0.184409
								chrX	9045000	9050000	0.401031	0.153348
								chrX	9050000	9055000	0.540494	0.168395
								chrX	9055000	9060000	0.526345	0.184028
								chrX	9060000	9065000	0.376796	0.106106
								chrX	9065000	9070000	0.351471	0.177146
								chrX	9070000	9075000	0.262763	0.190424
								chrX	9075000	9080000	0.200183	0.141339
								chrX	9080000	9085000	0.066237	0.0390095
								chrX	9085000	9090000	0.351022	0.128587
								chrX	9090000	9095000	0.33005	0.116199
								chrX	9095000	9100000	0.379799	0.0822747
								chrX	9100000	9105000	0.210726	0.0884993
								chrX	9105000	9110000	0.243619	0.115098
								chrX	9110000	9115000	0.244286	0.121473
								chrX	9115000	9120000	0.261034	0.117825
								chrX	9120000	9125000	0.255422	0.117029
								chrX	9125000	9130000	0.318816	0.137428
								chrX	9130000	9135000	0.350674	0.156366
								chrX	9135000	9140000	0.363997	0.15525
								chrX	9140000	9145000	0.251701	0.15763
								chrX	9145000	9150000	0.325701	0.130771
								chrX	9150000	9155000	0.398437	0.154297
								chrX	9155000	9160000	0.289944	0.0757686
								chrX	9160000	9165000	0.32284	0.060532
								chrX	9165000	9170000	0.218796	0.0487619
								chrX	9170000	9175000	0.131212	0.0739128
								chrX	9175000	9180000	0.179516	0.0939989
								chrX	9180000	9185000	0.156988	0.0629472
								chrX	9185000	9190000	0.253463	0.117684
								chrX	9190000	9195000	0.203265	0.106981
								chrX	9195000	9200000	0.146352	0.119776
								chrX	9200000	9205000	0.116577	0.0455111
								chrX	9205000	9210000	0.108017	0.0529415
								chrX	9210000	9215000	0.284883	0.0663162
								chrX	9215000	9220000	0.319212	0.0788672
								chrX	9220000	9225000	0.227343	0.0455111
								chrX	9225000	9230000	0.349657	0.0563471
								chrX	9230000	9235000	0.39722	0.0611149
								chrX	9235000	9240000	0.41067	0.0538062
								chrX	9240000	9245000	0.394089	0.175096
								chrX	9245000	9250000	0.283988	0.18051
								chrX	9250000	9255000	0.276699	0.108754
								chrX	9255000	9260000	0.28245	0.131445
								chrX	9260000	9265000	0.285879	0.0829839
								chrX	9265000	9270000	0.306681	0.0823535
								chrX	9270000	9275000	0.243191	0.123254
								chrX	9275000	9280000	0.27993	0.11465
								chrX	9280000	9285000	0.218772	0.0963048
								chrX	9285000	9290000	0.244938	0.100109
								chrX	9290000	9295000	0.187655	0.113078
								chrX	9295000	9300000	0.157363	0.0866879
								chrX	9300000	9305000	0.213487	0.0877715
								chrX	9305000	9310000	0.284426	0.118434
								chrX	9310000	9315000	0.444889	0.112528
								chrX	9315000	9320000	0.25246	0.151274
								chrX	9320000	9325000	0.326807	0.106886
								chrX	9325000	9330000	0.352458	0.141516
								chrX	9330000	9335000	0.296742	0.178554
								chrX	9335000	9340000	0.355558	0.10449
								chrX	9340000	9345000	0.324376	0.110277
								chrX	9345000	9350000	0.38629	0.126207
								chrX	9350000	9355000	0.540753	0.198677
								chrX	9355000	9360000	0.452476	0.158434
								chrX	9360000	9365000	0.391079	0.104516
								chrX	9365000	9370000	0.450571	0.135346
								chrX	9370000	9375000	0.237472	0.128978
								chrX	9375000	9380000	0.465959	0.138063
								chrX	9380000	9385000	0.496437	0.196401
								chrX	9385000	9390000	0.29896	0.122545
								chrX	9390000	9395000	0.396889	0.128871
								chrX	9395000	9400000	0.380511	0.127725
								chrX	9400000	9405000	0.306163	0.142401
								chrX	9405000	9410000	0.362949	0.171261
								chrX	9410000	9415000	0.415868	0.0881779
								chrX	9415000	9420000	0.392086	0.119437
								chrX	9420000	9425000	0.348882	0.0987689
								chrX	9425000	9430000	0.468708	0.0922044
								chrX	9430000	9435000	0.300981	0.122536
								chrX	9435000	9440000	0.373346	0.131251
								chrX	9440000	9445000	0.373625	0.14958
								chrX	9445000	9450000	0.295552	0.174831
								chrX	9450000	9455000	0.430995	0.109741
								chrX	9455000	9460000	0.478277	0.175184
								chrX	9460000	9465000	0.415177	0.162842
								chrX	9465000	9470000	0.250497	0.248918
								chrX	9470000	9475000	0.186028	0.0893445
								chrX	9475000	9480000	0.371826	0.133171
								chrX	9480000	9485000	0.314021	0.0938205
								chrX	9485000	9490000	0.316273	0.118501
								chrX	9490000	9495000	0.26467	0.141578
								chrX	9495000	9500000	0.165131	0.075581
								chrX	9500000	9505000	0.178492	0.0608549
								chrX	9505000	9510000	0.386681	0.140703
								chrX	9510000	9515000	0.457733	0.18986
								chrX	9515000	9520000	0.357197	0.236922
								chrX	9520000	9525000	0.548232	0.318773
								chrX	9525000	9530000	0.277051	0.0871213
								chrX	9530000	9535000	0.37943	0.163989
								chrX	9535000	9540000	0.450227	0.154278
								chrX	9540000	9545000	0.303087	0.10694
								chrX	9545000	9550000	0.17884	0.0711351
								chrX	9550000	9555000	0.190188	0.0959251
								chrX	9555000	9560000	0.193801	0.12661
								chrX	9560000	9565000	0.246676	0.11456
								chrX	9565000	9570000	0.386681	0.122601
								chrX	9570000	9575000	0.389483	0.142498
								chrX	9575000	9580000	0.394821	0.139896
								chrX	9580000	9585000	0.323981	0.109406
								chrX	9585000	9590000	0.370928	0.116515
								chrX	9590000	9595000	0.282076	0.0892886
								chrX	9595000	9600000	0.208524	0.102581
								chrX	9600000	9605000	0.342815	0.132783
								chrX	9605000	9610000	0.327089	0.139218
								chrX	9610000	9615000	0.352643	0.129789
								chrX	9615000	9620000	0.378732	0.115256
								chrX	9620000	9625000	0.265641	0.0966236
								chrX	9625000	9630000	0.426107	0.190006
								chrX	9630000	9635000	0.443837	0.100385
								chrX	9635000	9640000	0.551044	0.10791
								chrX	9640000	9645000	0.500318	0.111691
								chrX	9645000	9650000	0.635266	0.110459
								chrX	9650000	9655000	0.525996	0.0870213
								chrX	9655000	9660000	0.475687	0.0854175
								chrX	9660000	9665000	0.450722	0.0980511
								chrX	9665000	9670000	0.460407	0.0633905
								chrX	9670000	9675000	0.453411	0.171715
								chrX	9675000	9680000	0.467286	0.107824
								chrX	9680000	9685000	0.517261	0.101572
								chrX	9685000	9690000	0.424535	0.073468
								chrX	9690000	9695000	0.592049	0.0994744
								chrX	9695000	9700000	0.495901	0.10982
								chrX	9700000	9705000	0.463186	0.134239
								chrX	9705000	9710000	0.42169	0.117809
								chrX	9710000	9715000	0.47723	0.0955452
								chrX	9715000	9720000	0.589742	0.0860348
								chrX	9720000	9725000	0.502068	0.103261
								chrX	9725000	9730000	0.411386	0.0846793
								chrX	9730000	9735000	0.527561	0.0650159
								chrX	9735000	9740000	0.540161	0.0789263
								chrX	9740000	9745000	0.481778	0.0563471
								chrX	9745000	9750000	0.439009	0.0650159
								chrX	9750000	9755000	0.481961	0.0608549
								chrX	9755000	9760000	0.385021	0.0738395
								chrX	9760000	9765000	0.329819	0.0696599
								chrX	9765000	9770000	0.295806	0.057957
								chrX	9770000	9775000	0.283945	0.0780191
								chrX	9775000	9780000	0.468549	0.0763937
								chrX	9780000	9785000	0.49656	0.0624153
								chrX	9785000	9790000	0.561519	0.0594431
								chrX	9790000	9795000	0.399213	0.102268
								chrX	9795000	9800000	0.463211	0.13256
								chrX	9800000	9805000	0.375993	0.204735
								chrX	9805000	9810000	0.426814	0.159527
								chrX	9810000	9815000	0.515817	0.134425
								chrX	9815000	9820000	0.434617	0.135849
								chrX	9820000	9825000	0.442745	0.177388
								chrX	9825000	9830000	0.531541	0.153305
								chrX	9830000	9835000	0.458677	0.126317
								chrX	9835000	9840000	0.481389	0.108754
								chrX	9840000	9845000	0.426852	0.126781
								chrX	9845000	9850000	0.411256	0.157505
								chrX	9850000	9855000	0.30406	0.115914
								chrX	9855000	9860000	0.404787	0.14574
								chrX	9860000	9865000	0.560581	0.11198
								chrX	9865000	9870000	0.490112	0.10024
								chrX	9870000	9875000	0.348583	0.11464
								chrX	9875000	9880000	0.524558	0.152537
								chrX	9880000	9885000	0.549312	0.185843
								chrX	9885000	9890000	0.522046	0.214935
								chrX	9890000	9895000	0.55112	0.217424
								chrX	9895000	9900000	0.360065	0.153581
								chrX	9900000	9905000	0.293967	0.212008
								chrX	9905000	9910000	0.432118	0.149063
								chrX	9910000	9915000	0.528295	0.159532
								chrX	9915000	9920000	0.470434	0.131743
								chrX	9920000	9925000	0.512414	0.274431
								chrX	9925000	9930000	0.520108	0.271269
								chrX	9930000	9935000	0.393611	0.158555
								chrX	9935000	9940000	0.364148	0.202887
								chrX	9940000	9945000	0.340035	0.185069
								chrX	9945000	9950000	0.538603	0.202675
								chrX	9950000	9955000	0.396551	0.157483
								chrX	9955000	9960000	0.438447	0.179528
								chrX	9960000	9965000	0.316739	0.165725
								chrX	9965000	9970000	0.631505	0.202073
								chrX	9970000	9975000	0.394702	0.168298
								chrX	9975000	9980000	0.363123	0.12353
								chrX	9980000	9985000	0.175414	0.089722
[truncated: 31,334 more rows]

## Sheet: Fig.4c_Xist
	Fig. 4c: Xist log2(KO/WT). We re-analyzed data from Wang et al., Cell 2018. Results from replicate 1 (rep1) are shown in Fig. 4a,c.
	chr	start	stop	Xist_log2(KO/WT)_rep1	Xist_log2(KO/WT)_rep2	RT
	chrX	5200000	5600000	-2.52463	-1.42719	CL
	chrX	5600000	6000000	-3.47443	-1.70863	CL
	chrX	6000000	6400000	-4.52367	-2.23544	CL
	chrX	6400000	6800000	-4.09769	-2.03127	CL
	chrX	6800000	7200000	-2.48812	-1.89632	SD
	chrX	7200000	7600000	-1.03326	-2.68298	SD
	chrX	7600000	8000000	-1.42468	-1.4885	SD
	chrX	8000000	8400000	-1.32476	-1.29377	CL
	chrX	8400000	8800000	-2.7796	-2.21291	CL
	chrX	8800000	9200000	-4.89531	-2.63204	CL
	chrX	9200000	9600000	-5.01762	-2.46263	CL
	chrX	9600000	10000000	-5.21976	-2.34591	CL
	chrX	10000000	10400000	-6.00885	-3.18542	SD
	chrX	10400000	10800000	-4.8035	-3.18211	SD
	chrX	10800000	11200000	-4.44607	-3.98347	SD
	chrX	12000000	12400000	-5.23473	-3.91122	SD
	chrX	12400000	12800000	-5.67333	-5.37771	SD
	chrX	13600000	14000000	-5.132	-2.63962	CL
	chrX	14000000	14400000	-5.37395	-2.52299	CL
	chrX	14400000	14800000	-5.93157	-2.76631	CL
	chrX	14800000	15200000	-5.67718	-2.29729	CL
	chrX	15200000	15600000	-3.78315	-1.86305	CL
	chrX	15600000	16000000	-3.64836	-1.87757	CL
	chrX	16000000	16400000	-2.81693	-1.57339	CL
	chrX	16400000	16800000	-2.51622	-1.36003	CL
	chrX	16800000	17200000	-2.58778	-1.48591	CL
	chrX	17200000	17600000	-2.87448	-1.30451	CL
	chrX	17600000	18000000	-3.26783	-1.75844	CL
	chrX	18000000	18400000	-1.83387	-1.02497	CL
	chrX	18400000	18800000	-1.64143	-0.847167	CL
	chrX	18800000	19200000	-1.45422	-0.646677	CL
	chrX	19200000	19600000	-1.09253	-0.630516	CL
	chrX	19600000	20000000	-0.781847	-0.41998	SI
	chrX	20000000	20400000	-0.983352	-0.835819	SD
	chrX	20400000	20800000	-0.404169	-0.205709	SI
	chrX	20800000	21200000	-0.380172	-0.0614416	CL
	chrX	21200000	21600000	-0.383296	-0.212172	CL
	chrX	21600000	22000000	-0.482921	-0.151285	CL
	chrX	22000000	22400000	-0.461329	-0.194691	CL
	chrX	22400000	22800000	-0.598721	-0.347513	CL
	chrX	22800000	23200000	-0.527692	-0.231644	CL
	chrX	23200000	23600000	-0.812974	-0.496237	CL
	chrX	33200000	33600000	0.175719	-0.0466531	CL
	chrX	33600000	34000000	0.0443547	0.0711865	SD
	chrX	34000000	34400000	-1.19912	-0.946442	SD
	chrX	34400000	34800000	-0.567083	-0.352788	SD
	chrX	35200000	35600000	0.149817	0.171575	CL
	chrX	35600000	36000000	-0.0797337	-0.0627693	SI
	chrX	36000000	36400000	0.118475	0.0744872	SI
	chrX	36400000	36800000	0.362687	0.15548	CL
	chrX	36800000	37200000	0.296652	0.0276692	CL
	chrX	37200000	37600000	0.0877406	0.0715371	CL
	chrX	37600000	38000000	0.243006	-0.0252963	CL
	chrX	38000000	38400000	0.247711	0.0766103	CL
	chrX	38400000	38800000	0.203093	0.0368625	CL
	chrX	38800000	39200000	-0.121176	-0.039029	CL
	chrX	39200000	39600000	-0.602267	-0.22118	SD
	chrX	39600000	40000000	-0.0794982	-0.101373	CL
	chrX	40000000	40400000	0.251548	-0.0988269	CL
	chrX	40400000	40800000	0.0424906	-0.188651	CL
	chrX	40800000	41200000	0.351383	-0.0161756	CL
	chrX	41200000	41600000	0.17867	-0.00622857	CL
	chrX	41600000	42000000	0.145454	-0.0214948	CL
	chrX	42000000	42400000	0.363487	-0.0931609	CL
	chrX	42400000	42800000	0.244342	-0.0394301	CL
	chrX	42800000	43200000	0.156975	-0.0667219	CL
	chrX	43200000	43600000	0.0491097	-0.172094	CL
	chrX	43600000	44000000	0.131685	-0.0780952	CL
	chrX	44000000	44400000	0.130213	-0.0346633	CL
	chrX	44400000	44800000	0.12224	0.0468883	CL
	chrX	44800000	45200000	0.116169	-0.0532251	CL
	chrX	45200000	45600000	0.031064	0.144595	SI
	chrX	45600000	46000000	-0.105366	0.0283245	SI
	chrX	46000000	46400000	0.0556017	-0.0233213	SI
	chrX	46400000	46800000	-0.0353734	-0.0317972	CL
	chrX	46800000	47200000	-0.128669	-0.0797529	CL
	chrX	47200000	47600000	-0.00206517	-0.0651911	CL
	chrX	47600000	48000000	-0.196481	-0.172189	CL
	chrX	48000000	48400000	0.0444585	-0.0261117	CL
	chrX	48400000	48800000	0.0302831	-0.0711777	CL
	chrX	48800000	49200000	0.0195076	-0.00332046	CL
	chrX	49200000	49600000	0.00271763	0.172404	SI
	chrX	49600000	50000000	0.0325197	0.156233	SI
	chrX	50000000	50400000	0.167077	0.046455	SI
	chrX	50400000	50800000	0.112685	0.0681526	SI
	chrX	50800000	51200000	0.141843	0.0934233	SI
	chrX	51200000	51600000	0.00574075	0.0813839	CL
	chrX	53200000	53600000	-0.107807	-0.0834676	CL
	chrX	53600000	54000000	0.0523073	0.0944854	SI
	chrX	54000000	54400000	0.20942	0.247914	CL
	chrX	54400000	54800000	0.207256	0.172274	CL
	chrX	54800000	55200000	0.261686	0.245306	CL
	chrX	55200000	55600000	0.363747	0.16739	SI
	chrX	55600000	56000000	0.26435	0.108491	CL
	chrX	56000000	56400000	0.311492	0.0626369	CL
	chrX	56400000	56800000	0.327229	0.0401677	CL
	chrX	56800000	57200000	0.376816	0.138644	CL
	chrX	57200000	57600000	0.255471	0.17331	SI
	chrX	57600000	58000000	0.184529	0.133697	SI
	chrX	58000000	58400000	0.199657	0.212429	CL
	chrX	58400000	58800000	0.366429	0.164768	CL
	chrX	58800000	59200000	0.124291	0.0648484	CL
	chrX	59200000	59600000	0.0208143	-0.108449	CL
	chrX	59600000	60000000	0.0938744	-0.0975351	CL
	chrX	60400000	60800000	-0.234628	-0.21887	CL
	chrX	60800000	61200000	-0.240657	-0.317169	CL
	chrX	61200000	61600000	-0.334169	-0.171393	CL
	chrX	61600000	62000000	-0.246489	-0.30055	CL
	chrX	63200000	63600000	-0.144517	-0.101199	CL
	chrX	63600000	64000000	0.200791	0.0812149	CL
	chrX	64000000	64400000	0.140449	-1.91176e-06	CL
	chrX	64400000	64800000	0.188056	0.0714343	CL
	chrX	64800000	65200000	0.34537	-0.0204808	CL
	chrX	65200000	65600000	0.236224	0.135731	CL
	chrX	65600000	66000000	0.0976396	-0.0277663	SI
	chrX	66000000	66400000	0.344998	0.205344	CL
	chrX	66400000	66800000	0.42714	0.0532469	CL
	chrX	66800000	67200000	0.336572	0.159007	CL
	chrX	67200000	67600000	0.247778	0.150834	CL
	chrX	67600000	68000000	0.258012	0.202725	CL
	chrX	68000000	68400000	0.18987	0.240647	CL
	chrX	68400000	68800000	0.0950956	0.158654	SI
	chrX	68800000	69200000	-0.0530017	0.0722777	CL
	chrX	69200000	69600000	0.0441099	0.100461	CL
	chrX	69600000	70000000	0.228975	0.0722376	CL
	chrX	70000000	70400000	-0.284476	-0.151879	SI
	chrX	70400000	70800000	-0.261335	-0.0842509	SD
	chrX	70800000	71200000	-1.33785	-0.965797	SD
	chrX	71200000	71600000	-2.04966	-1.63326	SD
	chrX	71600000	72000000	-0.238136	-0.224067	SD
	chrX	72000000	72400000	-0.107739	0.0456075	SI
	chrX	72400000	72800000	-0.154079	-0.141501	SI
	chrX	72800000	73200000	0.0562387	-0.0134221	SI
	chrX	73200000	73600000	0.229841	0.0771496	CL
	chrX	73600000	74000000	0.14946	0.0882376	CL
	chrX	74000000	74400000	0.235794	0.0545647	CL
	chrX	74400000	74800000	0.0663922	0.104485	SI
	chrX	74800000	75200000	0.101747	0.0961181	SI
	chrX	75200000	75600000	0.0177237	-0.113017	CL
	chrX	75600000	76000000	0.0348353	0.0118317	CL
	chrX	76400000	76800000	0.0618776	-0.155304	CL
	chrX	76800000	77200000	-0.0133998	-0.0651666	CL
	chrX	77200000	77600000	0.0315112	-0.126428	CL
	chrX	77600000	78000000	0.150043	-0.15826	CL
	chrX	78000000	78400000	0.109118	-0.144304	CL
	chrX	78400000	78800000	-0.0760125	-0.203396	CL
	chrX	78800000	79200000	-0.179273	-0.25492	CL
	chrX	79600000	80000000	0.227338	-0.136859	CL
	chrX	80000000	80400000	0.322614	-0.0621526	CL
	chrX	81200000	81600000	0.449371	-0.135724	CL
	chrX	81600000	82000000	0.392406	-0.0404487	CL
	chrX	82000000	82400000	0.551397	0.110509	CL
	chrX	82400000	82800000	0.431237	0.180596	CL
	chrX	82800000	83200000	0.346559	0.064712	CL
	chrX	83200000	83600000	0.416419	0.133052	CL
	chrX	83600000	84000000	0.407327	0.0622479	CL
	chrX	84000000	84400000	0.505424	-0.0972523	CL
	chrX	84400000	84800000	0.29153	-0.222268	CL
	chrX	84800000	85200000	0.267685	-0.137194	CL
	chrX	85200000	85600000	0.329721	-0.0637209	CL
	chrX	85600000	86000000	0.20711	-0.158456	CL
	chrX	86000000	86400000	0.0131478	-0.0656501	CL
	chrX	88000000	88400000	0.0774988	-0.0961515	CL
	chrX	89600000	90000000	0.198729	-0.0103893	CL
	chrX	90000000	90400000	0.151751	-0.0151168	CL
	chrX	90400000	90800000	0.3215	0.203893	SI
	chrX	90800000	91200000	0.226258	0.181941	SI
	chrX	91200000	91600000	0.0399434	0.0864616	SD
	chrX	91600000	92000000	0.0729494	0.135502	SD
	chrX	92000000	92400000	0.20196	0.140756	CL
	chrX	92400000	92800000	0.176739	0.243381	CL
	chrX	92800000	93200000	0.329208	0.264971	SI
	chrX	93200000	93600000	0.21832	0.0748447	CL
	chrX	93600000	94000000	0.357584	0.0868128	CL
	chrX	94000000	94400000	0.312725	0.117389	CL
	chrX	94400000	94800000	0.363903	0.0663812	CL
	chrX	94800000	95200000	0.375248	0.0639696	CL
	chrX	95200000	95600000	0.348981	0.107028	CL
	chrX	95600000	96000000	0.268136	0.0332473	CL
	chrX	96000000	96400000	-0.0780941	-0.0296182	SI
	chrX	96400000	96800000	-0.0995445	0.188622	SI
	chrX	96800000	97200000	-0.0266473	0.0929782	SI
	chrX	97200000	97600000	0.0866885	0.0782488	CL
	chrX	97600000	98000000	-0.686978	-0.453244	SD
	chrX	98000000	98400000	-0.633214	-0.321172	SD
	chrX	98400000	98800000	-2.30411	-1.80563	SD
	chrX	98800000	99200000	-1.22059	-0.835007	SD
	chrX	99200000	99600000	-0.732965	-0.31196	SD
	chrX	99600000	100000000	-0.0932582	0.0469295	SD
	chrX	100000000	100400000	-0.073538	0.0972519	SI
	chrX	100400000	100800000	-0.219242	-0.251333	CE
	chrX	100800000	101200000	0.118562	0.262825	CE
	chrX	101200000	101600000	0.302717	0.197736	SI
	chrX	101600000	102000000	0.266566	0.171531	SI
	chrX	102000000	102400000	0.196062	0.156282	SI
	chrX	102400000	102800000	0.36912	0.235967	CL
	chrX	102800000	103200000	0.380438	0.356535	SD
	chrX	103200000	103600000	0.460294	0.292988	SD
	chrX	103600000	104000000	0.329799	0.266577	CL
	chrX	104000000	104400000	0.347426	0.0849258	CL
	chrX	104400000	104800000	0.236307	0.119144	CL
	chrX	104800000	105200000	0.40426	0.201008	CL
	chrX	105200000	105600000	0.458494	0.180563	CL
	chrX	105600000	106000000	0.316483	0.117818	CL
	chrX	106000000	106400000	0.34705	0.217278	CL
	chrX	106400000	106800000	0.245299	0.129388	CL
	chrX	106800000	107200000	0.400425	0.193608	CL
	chrX	107200000	107600000	0.361391	0.150952	CL
	chrX	107600000	108000000	0.423111	0.0614812	CL
	chrX	108000000	108400000	0.487957	0.125382	CL
	chrX	108400000	108800000	0.405421	0.0818523	CL
	chrX	108800000	109200000	0.459562	0.079238	CL
	chrX	109200000	109600000	0.297532	0.0778736	CL
	chrX	109600000	110000000	0.274523	0.147209	CL
	chrX	110000000	110400000	0.302375	0.0847646	CL
	chrX	110400000	110800000	0.35722	0.00158971	CL
	chrX	110800000	111200000	0.264536	-0.0450379	CL
	chrX	111200000	111600000	0.393836	-0.0784158	CL
	chrX	113600000	114000000	-1.08927	-0.729327	CL
	chrX	114000000	114400000	-1.39237	-0.730208	CL
	chrX	114400000	114800000	-1.31303	-0.660225	CL
	chrX	114800000	115200000	-1.3702	-0.7269	CL
	chrX	115600000	116000000	-1.02172	-0.678557	CL
	chrX	117200000	117600000	-0.55478	-0.536555	CL
	chrX	118000000	118400000	-0.779007	-0.52983	CL
	chrX	119600000	120000000	-0.703118	-0.60325	CL
	chrX	123600000	124000000	-0.279684	-0.274829	CL
	chrX	125600000	126000000	-0.345472	-0.516041	CL
	chrX	126000000	126400000	-0.4272	-0.184761	SI
	chrX	126400000	126800000	0.121655	-0.293305	CL
	chrX	126800000	127200000	0.0322818	0.00849995	SI
	chrX	127200000	127600000	0.0767977	0.0120716	CL
	chrX	127600000	128000000	0.156967	-0.140575	CL
	chrX	128000000	128400000	0.146738	-0.183467	CL
	chrX	128400000	128800000	0.0353775	-0.126713	CL
	chrX	128800000	129200000	0.116345	-0.121308	CL
	chrX	129200000	129600000	-0.00130566	-0.0415318	CL
	chrX	129600000	130000000	-0.0277766	-0.0296248	CL
	chrX	130000000	130400000	0.149724	0.052304	CL
	chrX	130400000	130800000	-0.143727	-0.0737719	SI
	chrX	130800000	131200000	-0.158091	-0.0333811	SI
	chrX	131200000	131600000	0.184435	0.214742	SI
	chrX	131600000	132000000	0.453935	0.252766	CL
	chrX	132000000	132400000	0.024638	0.0358494	SI
	chrX	132400000	132800000	0.208725	0.128101	SI
	chrX	132800000	133200000	0.465744	0.123787	SI
	chrX	133200000	133600000	0.0218331	0.00200629	SI
	chrX	133600000	134000000	0.370472	0.138124	CL
	chrX	134000000	134400000	0.635821	0.142237	CL
	chrX	134400000	134800000	0.567195	0.276349	CL
	chrX	134800000	135200000	0.592646	0.238744	CL
	chrX	135200000	135600000	0.461352	0.0816349	CL
	chrX	135600000	136000000	0.536366	0.231479	SI
	chrX	136000000	136400000	0.237637	0.252872	SI
	chrX	136400000	136800000	0.225333	0.180663	SI
	chrX	136800000	137200000	0.245158	0.244548	SI
	chrX	137200000	137600000	0.169808	0.309427	CL
	chrX	137600000	138000000	0.337475	0.190034	CL
	chrX	138000000	138400000	0.546895	0.0804604	CL
	chrX	138400000	138800000	0.333582	0.220159	CL
	chrX	138800000	139200000	0.383721	0.303668	SI
	chrX	139200000	139600000	0.431099	0.209898	CL
	chrX	139600000	140000000	0.259054	0.15468	CL
	chrX	140000000	140400000	0.403399	0.256434	CL
	chrX	140400000	140800000	0.434763	0.260153	SI
	chrX	140800000	141200000	0.63137	0.302271	SI
	chrX	141200000	141600000	0.534936	0.247173	CL
	chrX	141600000	142000000	0.579049	0.350167	CL
	chrX	142000000	142400000	0.681882	0.42551	CL
	chrX	142400000	142800000	0.689004	0.208842	CL
	chrX	142800000	143200000	0.552106	0.12584	CL
	chrX	143200000	143600000	0.619414	0.0814984	CL
	chrX	143600000	144000000	0.526991	0.24816	CL
	chrX	146800000	147200000	0.250707	0.201526	SI
	chrX	147200000	147600000	0.122413	0.24314	SI
	chrX	147600000	148000000	-0.152588	-0.00998732	SI
	chrX	148000000	148400000	-1.18931	-0.672963	SD
	chrX	148400000	148800000	-0.747855	-0.469301	SD
	chrX	148800000	149200000	0.255839	0.34033	SI
	chrX	149200000	149600000	0.361727	0.162166	SI
	chrX	149600000	150000000	0.397844	0.164601	SI
	chrX	150000000	150400000	0.276563	0.187645	SI
	chrX	150400000	150800000	0.0142886	-0.220606	CL
	chrX	150800000	151200000	0.0195364	-0.349953	CL
	chrX	151200000	151600000	-0.158228	-0.259928	CL
	chrX	151600000	152000000	0.0593658	-0.239699	SI
	chrX	152000000	152400000	0.078484	-0.341535	CL
	chrX	152400000	152800000	-0.187909	-0.24154	CL
	chrX	152800000	153200000	-0.0455529	-0.154475	CL
	chrX	153200000	153600000	-0.276786	-0.217043	CL
	chrX	153600000	154000000	-0.151416	-0.0749838	SI
	chrX	154000000	154400000	0.221576	0.0193183	SI
	chrX	154400000	154800000	0.227553	0.0460583	CL
	chrX	154800000	155200000	0.0984633	0.115349	CL
	chrX	155200000	155600000	0.162305	0.144047	CL
	chrX	155600000	156000000	0.115685	0.2054	SI
	chrX	156000000	156400000	0.170866	0.198867	SI
	chrX	156400000	156800000	0.24758	0.232238	SI
	chrX	156800000	157200000	0.321019	0.234943	SI
	chrX	157200000	157600000	0.355038	0.351486	CL
	chrX	157600000	158000000	0.377269	0.301439	CL
	chrX	158000000	158400000	0.404729	0.311742	CL
	chrX	158400000	158800000	0.484047	0.328875	CL
	chrX	158800000	159200000	0.258663	0.23803	SI
	chrX	159200000	159600000	0.0902994	0.103921	SI
	chrX	159600000	160000000	0.478737	0.344298	CL
	chrX	160000000	160400000	0.176378	0.126008	SI
	chrX	160400000	160800000	-0.0469682	-0.120617	SI
	chrX	160800000	161200000	0.636953	0.302066	SI
	chrX	161200000	161600000	0.866684	0.486858	CL
	chrX	161600000	162000000	0.896615	0.42706	CL
	chrX	162000000	162400000	1.17026	0.59465	SD
	chrX	162400000	162800000	-0.102289	-0.158051	SD
	chrX	162800000	163200000	-0.361079	-0.488206	SD
	chrX	163200000	163600000	0.317877	0.327352	SD
	chrX	163600000	164000000	0.348006	0.0906405	CL
	chrX	164000000	164400000	0.426425	0.274843	CL
	chrX	164400000	164800000	0.561342	0.365227	CL
	chrX	164800000	165200000	0.35095	0.280477	CL
	chrX	165200000	165600000	0.478417	0.259085	CL
	chrX	165600000	166000000	0.567979	0.415553	CL

## Sheet: Fig.4d_H3K27me3
	Fig. 4d: H3K27me3 log2(KO/WT). We re-analyzed data from Wang et al., Cell 2018.
	chr	start	stop	H3K27me3_log2(KO/WT)	RT
	chrX	5200000	5205000	-0.8172	CL
	chrX	5205000	5210000	-1.23091	CL
	chrX	5210000	5215000	-1.30876	CL
	chrX	5215000	5220000	-0.699042	CL
	chrX	5225000	5230000	-0.920114	CL
	chrX	5230000	5235000	-0.786248	CL
	chrX	5235000	5240000	-0.864356	CL
	chrX	5240000	5245000	-0.543524	CL
	chrX	5245000	5250000	-0.911368	CL
	chrX	5250000	5255000	-1.04049	CL
	chrX	5255000	5260000	-1.0119	CL
	chrX	5260000	5265000	-0.709075	CL
	chrX	5265000	5270000	-0.927079	CL
	chrX	5270000	5275000	-1.46097	CL
	chrX	5275000	5280000	-1.58978	CL
	chrX	5280000	5285000	-1.12797	CL
	chrX	5285000	5290000	-0.588404	CL
	chrX	5290000	5295000	-0.61333	CL
	chrX	5295000	5300000	-0.385314	CL
	chrX	5300000	5305000	-0.858145	CL
	chrX	5305000	5310000	-1.33602	CL
	chrX	5310000	5315000	-0.824034	CL
	chrX	5315000	5320000	-0.795482	CL
	chrX	5320000	5325000	-1.2317	CL
	chrX	5325000	5330000	-1.65498	CL
	chrX	5330000	5335000	-1.70503	CL
	chrX	5335000	5340000	-1.2398	CL
	chrX	5340000	5345000	-0.958327	CL
	chrX	5345000	5350000	-1.04633	CL
	chrX	5350000	5355000	-1.45798	CL
	chrX	5355000	5360000	-0.860435	CL
	chrX	5360000	5365000	-0.727716	CL
	chrX	5365000	5370000	-0.794436	CL
	chrX	5370000	5375000	-1.1055	CL
	chrX	5375000	5380000	-1.46706	CL
	chrX	5380000	5385000	-1.28913	CL
	chrX	5385000	5390000	-1.10483	CL
	chrX	5390000	5395000	-1.11785	CL
	chrX	5395000	5400000	-1.55969	CL
	chrX	5400000	5405000	-1.40702	CL
	chrX	5405000	5410000	-1.78674	CL
	chrX	5410000	5415000	-1.59229	CL
	chrX	5415000	5420000	-1.3942	CL
	chrX	5420000	5425000	-1.48558	CL
	chrX	5425000	5430000	-1.6353	CL
	chrX	5430000	5435000	-0.619568	CL
	chrX	5435000	5440000	-1.42678	CL
	chrX	5440000	5445000	-0.428292	CL
	chrX	5445000	5450000	-1.94308	CL
	chrX	5450000	5455000	-1.12857	CL
	chrX	5455000	5460000	-1.24486	CL
	chrX	5460000	5465000	-1.21122	CL
	chrX	5465000	5470000	-0.6403	CL
	chrX	5470000	5475000	-1.47503	CL
	chrX	5475000	5480000	-1.58716	CL
	chrX	5480000	5485000	-1.68143	CL
	chrX	5485000	5490000	-1.23025	CL
	chrX	5490000	5495000	-1.20883	CL
	chrX	5495000	5500000	-1.45008	CL
	chrX	5500000	5505000	-1.76585	CL
	chrX	5505000	5510000	-1.53366	CL
	chrX	5510000	5515000	-1.97124	CL
	chrX	5515000	5520000	-1.33143	CL
	chrX	5520000	5525000	-1.00666	CL
	chrX	5525000	5530000	-1.90974	CL
	chrX	5530000	5535000	-0.991331	CL
	chrX	5535000	5540000	-1.64466	CL
	chrX	5540000	5545000	-1.48983	CL
	chrX	5545000	5550000	-1.54181	CL
	chrX	5550000	5555000	-1.35496	CL
	chrX	5555000	5560000	-1.55523	CL
	chrX	5560000	5565000	-1.26748	CL
	chrX	5565000	5570000	-1.10323	CL
	chrX	5570000	5575000	-1.17406	CL
	chrX	5575000	5580000	-1.54483	CL
	chrX	5580000	5585000	-1.47822	CL
	chrX	5585000	5590000	-1.39281	CL
	chrX	5590000	5595000	-1.30596	CL
	chrX	5595000	5600000	-1.55723	CL
	chrX	5600000	5605000	-1.01878	CL
	chrX	5605000	5610000	-1.46412	CL
	chrX	5610000	5615000	-1.27476	CL
	chrX	5615000	5620000	-0.841036	CL
	chrX	5620000	5625000	-0.517554	CL
	chrX	5625000	5630000	0.444461	CL
	chrX	5630000	5635000	-1.02208	CL
	chrX	5635000	5640000	-1.43605	CL
	chrX	5640000	5645000	-0.60247	CL
	chrX	5645000	5650000	-1.04129	CL
	chrX	5650000	5655000	-0.955116	CL
	chrX	5655000	5660000	-1.54582	CL
	chrX	5660000	5665000	-0.92434	CL
	chrX	5665000	5670000	-0.151817	CL
	chrX	5670000	5675000	-0.227195	CL
	chrX	5675000	5680000	-0.445823	CL
	chrX	5680000	5685000	-1.2031	CL
	chrX	5685000	5690000	-1.13667	CL
	chrX	5690000	5695000	-1.08116	CL
	chrX	5695000	5700000	-1.34733	CL
	chrX	5700000	5705000	-1.34835	CL
	chrX	5705000	5710000	-1.04662	CL
	chrX	5710000	5715000	-0.752881	CL
	chrX	5715000	5720000	-1.01434	CL
	chrX	5720000	5725000	-0.965147	CL
	chrX	5725000	5730000	-0.968168	CL
	chrX	5730000	5735000	-1.10855	CL
	chrX	5735000	5740000	-0.920713	CL
	chrX	5740000	5745000	-0.929744	CL
	chrX	5745000	5750000	0.0363624	CL
	chrX	5750000	5755000	-0.570587	CL
	chrX	5755000	5760000	-0.700812	CL
	chrX	5760000	5765000	-0.3969	CL
	chrX	5765000	5770000	-1.13392	CL
	chrX	5770000	5775000	-0.796192	CL
	chrX	5775000	5780000	-0.894852	CL
	chrX	5780000	5785000	-1.51349	CL
	chrX	5785000	5790000	-0.912894	CL
	chrX	5790000	5795000	-0.588055	CL
	chrX	5795000	5800000	-1.02682	CL
	chrX	5800000	5805000	-0.736474	CL
	chrX	5805000	5810000	-0.844598	CL
	chrX	5810000	5815000	-0.887881	CL
	chrX	5815000	5820000	-0.669337	CL
	chrX	5820000	5825000	-0.503949	CL
	chrX	5825000	5830000	-0.687825	CL
	chrX	5830000	5835000	-0.837002	CL
	chrX	5835000	5840000	-1.61266	CL
	chrX	5840000	5845000	-1.39398	CL
	chrX	5845000	5850000	-1.08409	CL
	chrX	5850000	5855000	-0.494866	CL
	chrX	5855000	5860000	-0.662512	CL
	chrX	5860000	5865000	-0.43185	CL
	chrX	5865000	5870000	-0.325249	CL
	chrX	5870000	5875000	-0.631111	CL
	chrX	5875000	5880000	-0.120984	CL
	chrX	5880000	5885000	-0.769385	CL
	chrX	5885000	5890000	-0.39936	CL
	chrX	5890000	5895000	-0.737031	CL
	chrX	5895000	5900000	-1.80186	CL
	chrX	5900000	5905000	-1.5343	CL
	chrX	5905000	5910000	-0.90817	CL
	chrX	5910000	5915000	-1.08408	CL
	chrX	5915000	5920000	-1.84802	CL
	chrX	5920000	5925000	-1.77376	CL
	chrX	5925000	5930000	-0.914113	CL
	chrX	5930000	5935000	-1.63395	CL
	chrX	5935000	5940000	-1.12912	CL
	chrX	5940000	5945000	-1.36194	CL
	chrX	5945000	5950000	-0.876623	CL
	chrX	5950000	5955000	-0.723622	CL
	chrX	5955000	5960000	-0.910751	CL
	chrX	5960000	5965000	-1.81071	CL
	chrX	5965000	5970000	-2.04974	CL
	chrX	5970000	5975000	-1.16039	CL
	chrX	5975000	5980000	-2.0239	CL
	chrX	5980000	5985000	-2.28082	CL
	chrX	5985000	5990000	-2.59036	CL
	chrX	5990000	5995000	-2.83014	CL
	chrX	5995000	6000000	-2.04742	CL
	chrX	6000000	6005000	-1.95674	CL
	chrX	6005000	6010000	-2.57505	CL
	chrX	6010000	6015000	-2.90851	CL
	chrX	6015000	6020000	-2.10148	CL
	chrX	6020000	6025000	-2.02151	CL
	chrX	6025000	6030000	-2.23423	CL
	chrX	6030000	6035000	-2.5504	CL
	chrX	6035000	6040000	-2.65516	CL
	chrX	6040000	6045000	-2.96328	CL
	chrX	6045000	6050000	-2.41399	CL
	chrX	6050000	6055000	-2.23299	CL
	chrX	6055000	6060000	-1.45138	CL
	chrX	6060000	6065000	-2.39293	CL
	chrX	6065000	6070000	-2.36902	CL
	chrX	6070000	6075000	-2.09449	CL
	chrX	6075000	6080000	-2.40401	CL
	chrX	6080000	6085000	-2.1355	CL
	chrX	6085000	6090000	-1.87183	CL
	chrX	6090000	6095000	-2.49358	CL
	chrX	6095000	6100000	-2.50602	CL
	chrX	6100000	6105000	-1.74155	CL
	chrX	6105000	6110000	-1.96266	CL
	chrX	6110000	6115000	-2.43536	CL
	chrX	6115000	6120000	-1.84601	CL
	chrX	6120000	6125000	-2.16837	CL
	chrX	6125000	6130000	-2.13384	CL
	chrX	6130000	6135000	-2.09998	CL
	chrX	6135000	6140000	-2.701	CL
	chrX	6140000	6145000	-2.16513	CL
	chrX	6145000	6150000	-0.856921	CL
	chrX	6150000	6155000	-2.91295	CL
	chrX	6155000	6160000	-2.15331	CL
	chrX	6160000	6165000	-2.55147	CL
	chrX	6165000	6170000	-2.51506	CL
	chrX	6170000	6175000	-2.00517	CL
	chrX	6175000	6180000	-2.78532	CL
	chrX	6180000	6185000	-2.51709	CL
	chrX	6185000	6190000	-1.89027	CL
	chrX	6190000	6195000	-2.47344	CL
	chrX	6195000	6200000	-2.0515	CL
	chrX	6200000	6205000	-2.67256	CL
	chrX	6205000	6210000	-2.68297	CL
	chrX	6210000	6215000	-2.35438	CL
	chrX	6215000	6220000	-2.40843	CL
	chrX	6220000	6225000	-2.72884	CL
	chrX	6225000	6230000	-1.75399	CL
	chrX	6230000	6235000	-1.72782	CL
	chrX	6235000	6240000	-1.25256	CL
	chrX	6240000	6245000	-1.96833	CL
	chrX	6245000	6250000	-1.70409	CL
	chrX	6250000	6255000	-1.81985	CL
	chrX	6255000	6260000	-1.73932	CL
	chrX	6260000	6265000	-1.69457	CL
	chrX	6265000	6270000	-1.88088	CL
	chrX	6270000	6275000	-0.878657	CL
	chrX	6275000	6280000	-0.680735	CL
	chrX	6280000	6285000	-0.397192	CL
	chrX	6285000	6290000	-0.643938	CL
	chrX	6290000	6295000	-0.537055	CL
	chrX	6295000	6300000	-0.791306	CL
	chrX	6300000	6305000	-1.66431	CL
	chrX	6305000	6310000	-1.25537	CL
	chrX	6310000	6315000	-1.94536	CL
	chrX	6315000	6320000	-1.15312	CL
	chrX	6320000	6325000	-2.20326	CL
	chrX	6325000	6330000	-2.0755	CL
	chrX	6330000	6335000	-2.0878	CL
	chrX	6335000	6340000	-1.54002	CL
	chrX	6340000	6345000	-0.979593	CL
	chrX	6345000	6350000	-1.2116	CL
	chrX	6350000	6355000	0.671361	CL
	chrX	6355000	6360000	2.25364	CL
	chrX	6405000	6410000	-0.0454611	CL
	chrX	6410000	6415000	-0.720484	CL
	chrX	6415000	6420000	-0.859949	CL
	chrX	6420000	6425000	-0.713383	CL
	chrX	6425000	6430000	-1.68029	CL
	chrX	6430000	6435000	-2.32581	CL
	chrX	6435000	6440000	-1.29234	CL
	chrX	6440000	6445000	-1.27355	CL
	chrX	6445000	6450000	-1.68764	CL
	chrX	6450000	6455000	-1.71909	CL
	chrX	6455000	6460000	-1.17535	CL
	chrX	6460000	6465000	-1.32814	CL
	chrX	6465000	6470000	-1.65212	CL
	chrX	6470000	6475000	-1.41463	CL
	chrX	6475000	6480000	-1.58195	CL
	chrX	6480000	6485000	-1.48175	CL
	chrX	6485000	6490000	-0.940172	CL
	chrX	6490000	6495000	-0.199847	CL
	chrX	6495000	6500000	-1.2413	CL
	chrX	6500000	6505000	-1.77538	CL
	chrX	6505000	6510000	-1.36857	CL
	chrX	6510000	6515000	-1.5381	CL
	chrX	6515000	6520000	-1.69816	CL
	chrX	6520000	6525000	-1.39451	CL
	chrX	6525000	6530000	-1.25028	CL
	chrX	6530000	6535000	-1.54673	CL
	chrX	6535000	6540000	-1.27576	CL
	chrX	6540000	6545000	-1.63405	CL
	chrX	6545000	6550000	-1.47333	CL
	chrX	6550000	6555000	-0.625756	CL
	chrX	6555000	6560000	-0.738693	CL
	chrX	6560000	6565000	-0.268083	CL
	chrX	6565000	6570000	-0.446251	CL
	chrX	6570000	6575000	-0.907208	CL
	chrX	6575000	6580000	-1.33392	CL
	chrX	6580000	6585000	-1.02391	CL
	chrX	6585000	6590000	-0.662399	CL
	chrX	6590000	6595000	0.270315	CL
	chrX	6595000	6600000	-0.955664	CL
	chrX	6600000	6605000	-1.62793	CL
	chrX	6605000	6610000	-1.15004	CL
	chrX	6610000	6615000	-1.54326	CL
	chrX	6615000	6620000	-0.933496	CL
	chrX	6620000	6625000	-1.27839	CL
	chrX	6625000	6630000	-1.56831	CL
	chrX	6630000	6635000	-1.54293	CL
	chrX	6635000	6640000	-1.38799	CL
	chrX	6640000	6645000	-1.0524	CL
	chrX	6645000	6650000	-0.376888	CL
	chrX	6650000	6655000	-1.72101	CL
	chrX	6655000	6660000	-1.4467	CL
	chrX	6660000	6665000	-1.34093	CL
	chrX	6665000	6670000	-1.41858	CL
	chrX	6670000	6675000	-0.719237	CL
	chrX	6675000	6680000	-0.759745	CL
	chrX	6680000	6685000	-1.68728	CL
	chrX	6685000	6690000	-2.03868	CL
	chrX	6690000	6695000	-1.85855	CL
	chrX	6695000	6700000	-1.79976	CL
	chrX	6700000	6705000	-2.39256	CL
	chrX	6705000	6710000	-2.24938	CL
	chrX	6710000	6715000	-1.81132	CL
	chrX	6715000	6720000	-1.8021	CL
	chrX	6720000	6725000	-2.22852	CL
	chrX	6725000	6730000	-1.87073	CL
	chrX	6730000	6735000	-2.66964	CL
	chrX	6735000	6740000	-2.75846	CL
	chrX	6740000	6745000	-2.64615	CL
	chrX	6745000	6750000	-3.14977	CL
	chrX	6750000	6755000	-2.67604	CL
	chrX	6755000	6760000	-2.74851	CL
	chrX	6760000	6765000	-3.0074	CL
	chrX	6765000	6770000	-3.25921	CL
	chrX	6770000	6775000	-2.3843	CL
	chrX	6775000	6780000	-2.50446	CL
	chrX	6780000	6785000	-2.283	CL
	chrX	6785000	6790000	-2.22915	CL
	chrX	6790000	6795000	-1.97795	CL
	chrX	6795000	6800000	-2.34358	CL
	chrX	6800000	6805000	-1.75342	SD
	chrX	6805000	6810000	-1.92207	SD
	chrX	6810000	6815000	-1.48401	SD
	chrX	6815000	6820000	-2.10448	SD
	chrX	6820000	6825000	-2.68263	SD
	chrX	6825000	6830000	-2.759	SD
	chrX	6830000	6835000	-2.11881	SD
	chrX	6835000	6840000	-2.18373	SD
	chrX	6840000	6845000	-2.23289	SD
	chrX	6845000	6850000	-2.37952	SD
	chrX	6850000	6855000	-1.87473	SD
	chrX	6855000	6860000	-2.59817	SD
	chrX	6860000	6865000	-2.16584	SD
	chrX	6865000	6870000	-2.17612	SD
	chrX	6870000	6875000	-1.89363	SD
	chrX	6875000	6880000	-2.37076	SD
	chrX	6880000	6885000	-1.95796	SD
	chrX	6885000	6890000	-2.57047	SD
	chrX	6890000	6895000	-2.13084	SD
	chrX	6895000	6900000	-1.19634	SD
	chrX	6900000	6905000	-0.162463	SD
	chrX	6905000	6910000	0.0947809	SD
	chrX	6910000	6915000	0.141941	SD
	chrX	6915000	6920000	-0.185617	SD
	chrX	6920000	6925000	-0.236723	SD
	chrX	6925000	6930000	0.0815671	SD
	chrX	6930000	6935000	0.13025	SD
	chrX	6935000	6940000	-0.776702	SD
	chrX	6940000	6945000	-0.688915	SD
	chrX	6945000	6950000	-0.854717	SD
	chrX	6950000	6955000	-0.16088	SD
	chrX	6955000	6960000	-0.430377	SD
	chrX	6960000	6965000	0.0750438	SD
	chrX	6965000	6970000	0.350088	SD
	chrX	6970000	6975000	0.18934	SD
	chrX	6975000	6980000	-0.579323	SD
	chrX	6980000	6985000	-0.522368	SD
	chrX	6985000	6990000	-0.53863	SD
	chrX	6990000	6995000	-1.03692	SD
	chrX	6995000	7000000	-0.940517	SD
	chrX	7000000	7005000	-0.430246	SD
	chrX	7005000	7010000	0.0790067	SD
	chrX	7010000	7015000	0.00484262	SD
	chrX	7015000	7020000	-0.26898	SD
	chrX	7020000	7025000	-0.1803	SD
	chrX	7025000	7030000	0.187172	SD
	chrX	7030000	7035000	0.0924721	SD
	chrX	7035000	7040000	-0.202839	SD
	chrX	7040000	7045000	0.525247	SD
	chrX	7045000	7050000	0.140602	SD
	chrX	7050000	7055000	-0.154108	SD
	chrX	7055000	7060000	-0.104514	SD
	chrX	7060000	7065000	-0.0731533	SD
	chrX	7065000	7070000	0.0301046	SD
	chrX	7070000	7075000	-0.122315	SD
	chrX	7075000	7080000	0.108362	SD
	chrX	7080000	7085000	0.493791	SD
	chrX	7085000	7090000	0.126673	SD
	chrX	7090000	7095000	0.341402	SD
	chrX	7095000	7100000	0.321102	SD
	chrX	7100000	7105000	0.645	SD
	chrX	7105000	7110000	0.39554	SD
	chrX	7110000	7115000	0.584137	SD
	chrX	7115000	7120000	0.45925	SD
	chrX	7120000	7125000	0.754236	SD
	chrX	7125000	7130000	-0.132825	SD
	chrX	7130000	7135000	-0.441993	SD
	chrX	7135000	7140000	-1.25281	SD
	chrX	7140000	7145000	-1.36205	SD
	chrX	7145000	7150000	-0.819845	SD
	chrX	7150000	7155000	-0.502706	SD
	chrX	7155000	7160000	-1.30543	SD
	chrX	7160000	7165000	-0.911283	SD
	chrX	7165000	7170000	-1.08355	SD
	chrX	7170000	7175000	-2.03742	SD
	chrX	7175000	7180000	-0.95382	SD
	chrX	7180000	7185000	0.423889	SD
	chrX	7185000	7190000	-0.139616	SD
	chrX	7190000	7195000	0.335125	SD
	chrX	7195000	7200000	0.316232	SD
	chrX	7200000	7205000	0.148997	SD
	chrX	7205000	7210000	1.07277	SD
	chrX	7210000	7215000	0.846024	SD
	chrX	7215000	7220000	1.45531	SD
	chrX	7220000	7225000	0.350978	SD
	chrX	7225000	7230000	-1.15155	SD
	chrX	7230000	7235000	-0.276268	SD
	chrX	7235000	7240000	0.0179866	SD
	chrX	7240000	7245000	-0.231317	SD
	chrX	7245000	7250000	1.26832	SD
	chrX	7250000	7255000	0.327066	SD
	chrX	7255000	7260000	0.653687	SD
	chrX	7260000	7265000	1.10201	SD
	chrX	7265000	7270000	1.44212	SD
	chrX	7270000	7275000	-0.0763929	SD
	chrX	7275000	7280000	-1.40328	SD
	chrX	7280000	7285000	-1.87029	SD
	chrX	7285000	7290000	-1.68256	SD
	chrX	7290000	7295000	-0.322859	SD
	chrX	7295000	7300000	-0.0636844	SD
	chrX	7300000	7305000	-1.13203	SD
	chrX	7305000	7310000	-0.85662	SD
	chrX	7310000	7315000	-0.737338	SD
	chrX	7315000	7320000	-1.01553	SD
	chrX	7320000	7325000	-0.960633	SD
	chrX	7325000	7330000	-0.338409	SD
	chrX	7330000	7335000	-0.109622	SD
	chrX	7335000	7340000	-0.126664	SD
	chrX	7340000	7345000	-1.29956	SD
	chrX	7345000	7350000	-0.840507	SD
	chrX	7350000	7355000	-0.441882	SD
	chrX	7355000	7360000	-0.630151	SD
	chrX	7360000	7365000	-0.794687	SD
	chrX	7365000	7370000	-0.689395	SD
	chrX	7370000	7375000	-0.985095	SD
	chrX	7375000	7380000	-1.12542	SD
	chrX	7380000	7385000	-1.23897	SD
	chrX	7385000	7390000	-1.18311	SD
	chrX	7390000	7395000	-1.44397	SD
	chrX	7395000	7400000	-0.493972	SD
	chrX	7400000	7405000	-0.297492	SD
	chrX	7405000	7410000	-0.0976587	SD
	chrX	7410000	7415000	-1.01931	SD
	chrX	7415000	7420000	-0.588811	SD
	chrX	7420000	7425000	-1.04276	SD
	chrX	7425000	7430000	-1.86562	SD
	chrX	7430000	7435000	-1.43433	SD
	chrX	7435000	7440000	-1.49698	SD
	chrX	7440000	7445000	-1.12011	SD
	chrX	7445000	7450000	-2.14485	SD
	chrX	7450000	7455000	-0.999666	SD
	chrX	7455000	7460000	-1.44188	SD
	chrX	7460000	7465000	-1.18784	SD
	chrX	7465000	7470000	-1.48076	SD
	chrX	7470000	7475000	-1.57383	SD
	chrX	7475000	7480000	-1.50111	SD
	chrX	7480000	7485000	-0.969668	SD
	chrX	7485000	7490000	-0.793559	SD
	chrX	7490000	7495000	-0.472666	SD
	chrX	7495000	7500000	0.657575	SD
	chrX	7500000	7505000	0.146072	SD
	chrX	7505000	7510000	-1.02533	SD
	chrX	7510000	7515000	-1.32931	SD
	chrX	7515000	7520000	-0.733444	SD
	chrX	7520000	7525000	-1.3842	SD
	chrX	7525000	7530000	-1.0037	SD
	chrX	7530000	7535000	0.387764	SD
	chrX	7535000	7540000	0.66611	SD
	chrX	7540000	7545000	0.273434	SD
	chrX	7545000	7550000	-0.183781	SD
	chrX	7550000	7555000	0.25252	SD
	chrX	7555000	7560000	0.166177	SD
	chrX	7560000	7565000	0.250449	SD
	chrX	7565000	7570000	-0.588441	SD
	chrX	7570000	7575000	0.618054	SD
	chrX	7575000	7580000	-0.352429	SD
	chrX	7580000	7585000	-0.166262	SD
	chrX	7585000	7590000	-0.577584	SD
	chrX	7590000	7595000	-0.466173	SD
	chrX	7595000	7600000	-0.376007	SD
	chrX	7600000	7605000	0.0299706	SD
	chrX	7605000	7610000	0.0983112	SD
	chrX	7610000	7615000	0.090213	SD
	chrX	7615000	7620000	-0.229628	SD
	chrX	7620000	7625000	-0.618625	SD
	chrX	7625000	7630000	-0.895223	SD
	chrX	7630000	7635000	-0.902663	SD
	chrX	7635000	7640000	-1.54292	SD
	chrX	7640000	7645000	-1.33276	SD
	chrX	7645000	7650000	-1.24798	SD
	chrX	7650000	7655000	-0.0331119	SD
	chrX	7655000	7660000	0.00169467	SD
	chrX	7660000	7665000	0.763672	SD
	chrX	7665000	7670000	0.143039	SD
	chrX	7670000	7675000	-0.125176	SD
	chrX	7675000	7680000	-0.352403	SD
	chrX	7680000	7685000	-0.23392	SD
	chrX	7685000	7690000	-0.211438	SD
	chrX	7690000	7695000	-0.544936	SD
	chrX	7695000	7700000	-1.06798	SD
	chrX	7700000	7705000	-0.491361	SD
	chrX	7705000	7710000	-0.176684	SD
	chrX	7710000	7715000	-1.3184	SD
	chrX	7715000	7720000	-1.7956	SD
	chrX	7720000	7725000	-0.859838	SD
	chrX	7725000	7730000	-0.530187	SD
	chrX	7730000	7735000	-1.33082	SD
	chrX	7735000	7740000	-0.696932	SD
	chrX	7740000	7745000	-0.960682	SD
	chrX	7745000	7750000	-1.62062	SD
	chrX	7750000	7755000	-0.617207	SD
	chrX	7755000	7760000	-0.500181	SD
	chrX	7760000	7765000	-1.16672	SD
	chrX	7765000	7770000	-1.80632	SD
	chrX	7770000	7775000	-0.595676	SD
	chrX	7775000	7780000	-0.974104	SD
	chrX	7780000	7785000	-0.28449	SD
	chrX	7785000	7790000	0.208316	SD
	chrX	7790000	7795000	0.631629	SD
	chrX	7795000	7800000	0.232613	SD
	chrX	7800000	7805000	0.401829	SD
	chrX	7805000	7810000	0.0253856	SD
	chrX	7810000	7815000	-0.83694	SD
	chrX	7815000	7820000	-0.595982	SD
	chrX	7820000	7825000	-1.27477	SD
	chrX	7825000	7830000	-1.48521	SD
	chrX	7830000	7835000	0.543866	SD
	chrX	7835000	7840000	0.701282	SD
	chrX	7840000	7845000	0.266322	SD
	chrX	7845000	7850000	0.691501	SD
	chrX	7850000	7855000	-0.212416	SD
	chrX	7855000	7860000	-0.336374	SD
	chrX	7860000	7865000	0.364282	SD
	chrX	7865000	7870000	-0.0657786	SD
	chrX	7870000	7875000	-0.20867	SD
	chrX	7875000	7880000	-0.441479	SD
	chrX	7880000	7885000	-0.48959	SD
	chrX	7885000	7890000	-0.0545069	SD
	chrX	7890000	7895000	-0.522559	SD
	chrX	7895000	7900000	-0.45343	SD
	chrX	7900000	7905000	-0.451729	SD
	chrX	7905000	7910000	-0.203665	SD
	chrX	7910000	7915000	-0.281811	SD
	chrX	7915000	7920000	-0.738638	SD
	chrX	7920000	7925000	-1.24131	SD
	chrX	7925000	7930000	-0.852312	SD
	chrX	7930000	7935000	-0.382018	SD
	chrX	7935000	7940000	-0.00893031	SD
	chrX	7940000	7945000	-0.0677144	SD
	chrX	7945000	7950000	-0.313467	SD
	chrX	7950000	7955000	-0.000351721	SD
	chrX	7955000	7960000	0.0514518	SD
	chrX	7960000	7965000	-0.546471	SD
	chrX	7965000	7970000	-0.517986	SD
	chrX	7970000	7975000	0.265509	SD
	chrX	7975000	7980000	0.531785	SD
	chrX	7980000	7985000	-0.0533922	SD
	chrX	7985000	7990000	0.277806	SD
	chrX	7990000	7995000	0.229879	SD
	chrX	7995000	8000000	0.108512	SD
	chrX	8000000	8005000	-0.147916	CL
	chrX	8005000	8010000	0.230545	CL
	chrX	8010000	8015000	0.0908045	CL
	chrX	8015000	8020000	-0.668969	CL
	chrX	8020000	8025000	-0.740696	CL
	chrX	8025000	8030000	-0.446786	CL
	chrX	8030000	8035000	-0.409677	CL
	chrX	8035000	8040000	-0.886211	CL
	chrX	8040000	8045000	-1.00453	CL
	chrX	8045000	8050000	-0.851946	CL
	chrX	8050000	8055000	-0.213926	CL
	chrX	8055000	8060000	-1.33711	CL
	chrX	8070000	8075000	0.406115	CL
	chrX	8075000	8080000	0.113334	CL
	chrX	8080000	8085000	-0.803991	CL
	chrX	8085000	8090000	-1.05104	CL
	chrX	8090000	8095000	-0.545588	CL
	chrX	8100000	8105000	0.0357863	CL
	chrX	8105000	8110000	0.17906	CL
	chrX	8110000	8115000	-0.134849	CL
	chrX	8115000	8120000	-0.49433	CL
	chrX	8120000	8125000	-0.332493	CL
	chrX	8125000	8130000	0.604567	CL
	chrX	8130000	8135000	0.113778	CL
	chrX	8135000	8140000	-0.629061	CL
	chrX	8140000	8145000	-0.847161	CL
	chrX	8145000	8150000	-0.362854	CL
	chrX	8150000	8155000	-0.871169	CL
	chrX	8155000	8160000	-0.903507	CL
	chrX	8160000	8165000	-0.788283	CL
	chrX	8165000	8170000	-0.313519	CL
	chrX	8170000	8175000	0.0500293	CL
	chrX	8175000	8180000	-0.82012	CL
	chrX	8180000	8185000	-0.345022	CL
	chrX	8185000	8190000	-0.563379	CL
	chrX	8190000	8195000	-0.253122	CL
	chrX	8195000	8200000	-0.533032	CL
	chrX	8200000	8205000	-0.0712363	CL
	chrX	8205000	8210000	-0.594171	CL
	chrX	8210000	8215000	-0.0268448	CL
	chrX	8215000	8220000	-0.154703	CL
	chrX	8220000	8225000	-0.270548	CL
	chrX	8225000	8230000	-0.66648	CL
	chrX	8230000	8235000	-0.361713	CL
	chrX	8235000	8240000	-0.656885	CL
	chrX	8240000	8245000	-0.410257	CL
	chrX	8245000	8250000	-0.627031	CL
	chrX	8250000	8255000	-0.408762	CL
	chrX	8255000	8260000	-0.468702	CL
	chrX	8260000	8265000	-0.921772	CL
	chrX	8265000	8270000	-0.668755	CL
	chrX	8270000	8275000	0.418811	CL
	chrX	8275000	8280000	-0.389942	CL
	chrX	8280000	8285000	0.256842	CL
	chrX	8285000	8290000	0.122322	CL
	chrX	8290000	8295000	0.114019	CL
	chrX	8295000	8300000	-0.0912576	CL
	chrX	8300000	8305000	0.529558	CL
	chrX	8305000	8310000	-0.190971	CL
	chrX	8310000	8315000	-0.639476	CL
	chrX	8315000	8320000	-0.277914	CL
	chrX	8320000	8325000	-1.1102	CL
	chrX	8325000	8330000	-0.332505	CL
	chrX	8330000	8335000	-1.34041	CL
	chrX	8335000	8340000	0.745746	CL
	chrX	8340000	8345000	-1.40833	CL
	chrX	8345000	8350000	-0.536535	CL
	chrX	8350000	8355000	-0.561282	CL
	chrX	8355000	8360000	-0.460161	CL
	chrX	8360000	8365000	-0.361816	CL
	chrX	8365000	8370000	-0.164028	CL
	chrX	8370000	8375000	-0.482721	CL
	chrX	8375000	8380000	-0.384343	CL
	chrX	8380000	8385000	-0.687671	CL
	chrX	8385000	8390000	-0.298126	CL
	chrX	8390000	8395000	-1.31548	CL
	chrX	8395000	8400000	-0.3482	CL
	chrX	8400000	8405000	0.263592	CL
	chrX	8405000	8410000	-0.640802	CL
	chrX	8410000	8415000	-0.253869	CL
	chrX	8415000	8420000	-0.317485	CL
	chrX	8420000	8425000	-0.914799	CL
	chrX	8425000	8430000	-1.34157	CL
	chrX	8430000	8435000	-1.57892	CL
	chrX	8435000	8440000	-0.564938	CL
	chrX	8440000	8445000	-0.977584	CL
	chrX	8445000	8450000	-0.43055	CL
	chrX	8450000	8455000	-1.31182	CL
	chrX	8455000	8460000	-1.03583	CL
	chrX	8460000	8465000	-1.49358	CL
	chrX	8465000	8470000	0.000381069	CL
	chrX	8470000	8475000	0.291078	CL
	chrX	8475000	8480000	-0.988601	CL
	chrX	8480000	8485000	-0.527064	CL
	chrX	8485000	8490000	-0.773579	CL
	chrX	8490000	8495000	-0.8023	CL
	chrX	8495000	8500000	-1.12567	CL
	chrX	8500000	8505000	-0.0983787	CL
	chrX	8505000	8510000	-0.0827435	CL
	chrX	8510000	8515000	-0.27263	CL
	chrX	8515000	8520000	-0.441776	CL
	chrX	8520000	8525000	-0.543521	CL
	chrX	8525000	8530000	-0.256883	CL
	chrX	8530000	8535000	-0.0166533	CL
	chrX	8535000	8540000	-0.350346	CL
	chrX	8540000	8545000	-0.595742	CL
	chrX	8545000	8550000	-0.0908347	CL
	chrX	8550000	8555000	-0.109775	CL
	chrX	8555000	8560000	-0.0944903	CL
	chrX	8560000	8565000	-0.799435	CL
	chrX	8565000	8570000	-0.652312	CL
	chrX	8570000	8575000	-0.0254588	CL
	chrX	8575000	8580000	-0.389415	CL
	chrX	8580000	8585000	-0.961627	CL
	chrX	8585000	8590000	-0.75817	CL
	chrX	8590000	8595000	-0.407229	CL
	chrX	8595000	8600000	-0.525964	CL
	chrX	8600000	8605000	0.0260215	CL
	chrX	8605000	8610000	-0.704059	CL
	chrX	8610000	8615000	0.122323	CL
	chrX	8615000	8620000	-0.933736	CL
	chrX	8620000	8625000	-0.48555	CL
	chrX	8625000	8630000	0.0334553	CL
	chrX	8635000	8640000	0.043758	CL
	chrX	8640000	8645000	-0.196149	CL
	chrX	8650000	8655000	-0.119956	CL
	chrX	8655000	8660000	-0.625796	CL
	chrX	8660000	8665000	-0.188192	CL
	chrX	8665000	8670000	-0.340211	CL
	chrX	8670000	8675000	-0.60024	CL
	chrX	8675000	8680000	-0.728195	CL
	chrX	8680000	8685000	-1.1326	CL
	chrX	8685000	8690000	-1.30818	CL
	chrX	8690000	8695000	-0.651525	CL
	chrX	8695000	8700000	-1.13061	CL
	chrX	8700000	8705000	-1.03128	CL
	chrX	8705000	8710000	-1.67049	CL
	chrX	8710000	8715000	-1.2321	CL
	chrX	8715000	8720000	-1.52784	CL
	chrX	8720000	8725000	-1.51139	CL
	chrX	8725000	8730000	-1.74415	CL
	chrX	8730000	8735000	-0.811094	CL
	chrX	8735000	8740000	-1.23533	CL
	chrX	8740000	8745000	-1.22023	CL
	chrX	8745000	8750000	-2.42222	CL
	chrX	8750000	8755000	-2.23765	CL
	chrX	8755000	8760000	-1.95935	CL
	chrX	8760000	8765000	-1.76465	CL
	chrX	8765000	8770000	-0.738255	CL
	chrX	8770000	8775000	-1.52156	CL
	chrX	8775000	8780000	-0.130744	CL
	chrX	8780000	8785000	-2.01784	CL
	chrX	8785000	8790000	-2.47054	CL
	chrX	8790000	8795000	-2.24007	CL
	chrX	8795000	8800000	-2.21963	CL
	chrX	8800000	8805000	-1.59899	CL
	chrX	8805000	8810000	-2.43511	CL
	chrX	8810000	8815000	-2.26033	CL
	chrX	8815000	8820000	-1.96468	CL
	chrX	8820000	8825000	-2.67093	CL
	chrX	8825000	8830000	-2.66573	CL
	chrX	8830000	8835000	-2.52546	CL
	chrX	8835000	8840000	-2.73147	CL
	chrX	8840000	8845000	-2.99255	CL
	chrX	8845000	8850000	-2.6448	CL
	chrX	8850000	8855000	-1.69935	CL
	chrX	8855000	8860000	-2.81441	CL
	chrX	8860000	8865000	-2.08468	CL
	chrX	8865000	8870000	-2.76081	CL
	chrX	8870000	8875000	-2.12061	CL
	chrX	8875000	8880000	-2.46722	CL
	chrX	8880000	8885000	-2.46223	CL
	chrX	8885000	8890000	-3.04593	CL
	chrX	8890000	8895000	-2.26379	CL
	chrX	8895000	8900000	-1.65722	CL
	chrX	8900000	8905000	-2.29686	CL
	chrX	8905000	8910000	-2.65942	CL
	chrX	8910000	8915000	-1.72233	CL
	chrX	8915000	8920000	-1.31329	CL
	chrX	8920000	8925000	-1.42624	CL
	chrX	8925000	8930000	-0.774763	CL
	chrX	8930000	8935000	-1.14967	CL
	chrX	8935000	8940000	-0.00703257	CL
	chrX	8940000	8945000	-0.716717	CL
	chrX	8945000	8950000	-1.47825	CL
	chrX	8950000	8955000	-1.82177	CL
	chrX	8955000	8960000	-1.04457	CL
	chrX	8960000	8965000	-1.03005	CL
	chrX	8965000	8970000	-0.800337	CL
	chrX	8970000	8975000	-1.07415	CL
	chrX	8975000	8980000	-1.39788	CL
	chrX	8980000	8985000	-1.75912	CL
	chrX	8985000	8990000	-2.09129	CL
	chrX	8990000	8995000	-1.40478	CL
	chrX	8995000	9000000	-1.26307	CL
	chrX	9000000	9005000	-1.70872	CL
	chrX	9010000	9015000	-1.96839	CL
	chrX	9015000	9020000	-2.28769	CL
	chrX	9020000	9025000	-1.15446	CL
	chrX	9025000	9030000	-1.96002	CL
	chrX	9030000	9035000	-1.58081	CL
	chrX	9035000	9040000	-1.61777	CL
	chrX	9040000	9045000	-1.45972	CL
	chrX	9045000	9050000	-1.3869	CL
	chrX	9050000	9055000	-1.68243	CL
	chrX	9055000	9060000	-1.51608	CL
	chrX	9060000	9065000	-1.82828	CL
	chrX	9065000	9070000	-0.988464	CL
	chrX	9070000	9075000	-0.464546	CL
	chrX	9075000	9080000	-0.502162	CL
	chrX	9080000	9085000	-0.763811	CL
	chrX	9085000	9090000	-1.44881	CL
	chrX	9090000	9095000	-1.50609	CL
	chrX	9095000	9100000	-2.20672	CL
	chrX	9100000	9105000	-1.25163	CL
	chrX	9105000	9110000	-1.08177	CL
	chrX	9110000	9115000	-1.00794	CL
	chrX	9115000	9120000	-1.1476	CL
	chrX	9120000	9125000	-1.12602	CL
	chrX	9125000	9130000	-1.21405	CL
	chrX	9130000	9135000	-1.1652	CL
	chrX	9135000	9140000	-1.22933	CL
	chrX	9140000	9145000	-0.675165	CL
	chrX	9145000	9150000	-1.31651	CL
	chrX	9150000	9155000	-1.36864	CL
	chrX	9155000	9160000	-1.9361	CL
	chrX	9160000	9165000	-2.41505	CL
	chrX	9165000	9170000	-2.16576	CL
	chrX	9170000	9175000	-0.828008	CL
	chrX	9175000	9180000	-0.933396	CL
	chrX	9180000	9185000	-1.31844	CL
	chrX	9185000	9190000	-1.10685	CL
	chrX	9190000	9195000	-0.926011	CL
	chrX	9195000	9200000	-0.28911	CL
	chrX	9200000	9205000	-1.357	CL
	chrX	9205000	9210000	-1.02879	CL
	chrX	9210000	9215000	-2.10293	CL
	chrX	9215000	9220000	-2.01702	CL
	chrX	9220000	9225000	-2.32058	CL
	chrX	9225000	9230000	-2.63353	CL
	chrX	9230000	9235000	-2.70034	CL
	chrX	9235000	9240000	-2.93213	CL
	chrX	9240000	9245000	-1.17037	CL
	chrX	9245000	9250000	-0.653751	CL
	chrX	9250000	9255000	-1.34725	CL
	chrX	9255000	9260000	-1.10353	CL
	chrX	9260000	9265000	-1.7845	CL
	chrX	9265000	9270000	-1.89684	CL
	chrX	9270000	9275000	-0.98046	CL
	chrX	9275000	9280000	-1.28783	CL
	chrX	9280000	9285000	-1.18375	CL
	chrX	9285000	9290000	-1.29085	CL
	chrX	9290000	9295000	-0.730762	CL
	chrX	9295000	9300000	-0.860196	CL
	chrX	9300000	9305000	-1.28233	CL
	chrX	9305000	9310000	-1.26396	CL
	chrX	9310000	9315000	-1.98317	CL
	chrX	9315000	9320000	-0.738896	CL
	chrX	9320000	9325000	-1.61236	CL
	chrX	9325000	9330000	-1.31648	CL
	chrX	9330000	9335000	-0.732852	CL
	chrX	9335000	9340000	-1.76672	CL
	chrX	9340000	9345000	-1.55654	CL
	chrX	9345000	9350000	-1.61389	CL
	chrX	9350000	9355000	-1.44455	CL
	chrX	9355000	9360000	-1.51397	CL
	chrX	9360000	9365000	-1.90373	CL
	chrX	9365000	9370000	-1.7351	CL
	chrX	9370000	9375000	-0.880639	CL
	chrX	9375000	9380000	-1.75487	CL
	chrX	9380000	9385000	-1.33781	CL
	chrX	9385000	9390000	-1.28664	CL
	chrX	9390000	9395000	-1.62281	CL
	chrX	9395000	9400000	-1.5749	CL
	chrX	9400000	9405000	-1.10434	CL
	chrX	9405000	9410000	-1.08356	CL
	chrX	9410000	9415000	-2.23764	CL
	chrX	9415000	9420000	-1.71492	CL
	chrX	9420000	9425000	-1.82061	CL
	chrX	9425000	9430000	-2.34578	CL
	chrX	9430000	9435000	-1.29647	CL
	chrX	9435000	9440000	-1.50818	CL
	chrX	9440000	9445000	-1.32068	CL
	chrX	9445000	9450000	-0.757451	CL
	chrX	9450000	9455000	-1.97357	CL
	chrX	9455000	9460000	-1.44898	CL
	chrX	9460000	9465000	-1.35025	CL
	chrX	9465000	9470000	-0.00912066	CL
	chrX	9470000	9475000	-1.05807	CL
	chrX	9475000	9480000	-1.48135	CL
	chrX	9480000	9485000	-1.74289	CL
	chrX	9485000	9490000	-1.41628	CL
	chrX	9490000	9495000	-0.902597	CL
	chrX	9495000	9500000	-1.12751	CL
	chrX	9500000	9505000	-1.55241	CL
	chrX	9505000	9510000	-1.45849	CL
	chrX	9510000	9515000	-1.26957	CL
	chrX	9515000	9520000	-0.592305	CL
	chrX	9520000	9525000	-0.782256	CL
	chrX	9525000	9530000	-1.66905	CL
	chrX	9530000	9535000	-1.21023	CL
	chrX	9535000	9540000	-1.54512	CL
	chrX	9540000	9545000	-1.50293	CL
	chrX	9545000	9550000	-1.33004	CL
	chrX	9550000	9555000	-0.987443	CL
	chrX	9555000	9560000	-0.614188	CL
	chrX	9560000	9565000	-1.10652	CL
	chrX	9565000	9570000	-1.65717	CL
	chrX	9570000	9575000	-1.45062	CL
	chrX	9575000	9580000	-1.49684	CL
	chrX	9580000	9585000	-1.56621	CL
	chrX	9585000	9590000	-1.67062	CL
	chrX	9590000	9595000	-1.65954	CL
	chrX	9595000	9600000	-1.02346	CL
	chrX	9600000	9605000	-1.36836	CL
	chrX	9605000	9610000	-1.23234	CL
	chrX	9610000	9615000	-1.44204	CL
	chrX	9615000	9620000	-1.71634	CL
	chrX	9620000	9625000	-1.45903	CL
	chrX	9625000	9630000	-1.16517	CL
	chrX	9630000	9635000	-2.14449	CL
	chrX	9635000	9640000	-2.35234	CL
	chrX	9640000	9645000	-2.16334	CL
	chrX	9645000	9650000	-2.52386	CL
	chrX	9650000	9655000	-2.59561	CL
	chrX	9655000	9660000	-2.47741	CL
	chrX	9660000	9665000	-2.20063	CL
	chrX	9665000	9670000	-2.86057	CL
	chrX	9670000	9675000	-1.40081	CL
	chrX	9675000	9680000	-2.11562	CL
	chrX	9680000	9685000	-2.34839	CL
	chrX	9685000	9690000	-2.5307	CL
	chrX	9690000	9695000	-2.57332	CL
	chrX	9695000	9700000	-2.1749	CL
	chrX	9700000	9705000	-1.78679	CL
	chrX	9705000	9710000	-1.83973	CL
	chrX	9710000	9715000	-2.32043	CL
	chrX	9715000	9720000	-2.77709	CL
	chrX	9720000	9725000	-2.28159	CL
	chrX	9725000	9730000	-2.28041	CL
	chrX	9730000	9735000	-3.02047	CL
	chrX	9735000	9740000	-2.77481	CL
	chrX	9740000	9745000	-3.09595	CL
	chrX	9745000	9750000	-2.75539	CL
	chrX	9750000	9755000	-2.98547	CL
	chrX	9755000	9760000	-2.38247	CL
	chrX	9760000	9765000	-2.24327	CL
	chrX	9765000	9770000	-2.3516	CL
	chrX	9770000	9775000	-1.86371	CL
	chrX	9775000	9780000	-2.61667	CL
	chrX	9780000	9785000	-2.992	CL
	chrX	9785000	9790000	-3.23975	CL
	chrX	9790000	9795000	-1.9648	CL
	chrX	9795000	9800000	-1.80502	CL
	chrX	9800000	9805000	-0.87695	CL
	chrX	9805000	9810000	-1.41981	CL
	chrX	9810000	9815000	-1.94006	CL
	chrX	9815000	9820000	-1.67774	CL
	chrX	9820000	9825000	-1.31957	CL
	chrX	9825000	9830000	-1.79377	CL
	chrX	9830000	9835000	-1.86043	CL
	chrX	9835000	9840000	-2.14614	CL
	chrX	9840000	9845000	-1.7514	CL
	chrX	9845000	9850000	-1.38464	CL
	chrX	9850000	9855000	-1.3913	CL
	chrX	9855000	9860000	-1.47377	CL
	chrX	9860000	9865000	-2.32368	CL
	chrX	9865000	9870000	-2.28966	CL
	chrX	9870000	9875000	-1.60439	CL
	chrX	9875000	9880000	-1.78194	CL
	chrX	9880000	9885000	-1.56354	CL
	chrX	9885000	9890000	-1.28028	CL
	chrX	9890000	9895000	-1.34186	CL
	chrX	9895000	9900000	-1.22926	CL
	chrX	9900000	9905000	-0.471531	CL
	chrX	9905000	9910000	-1.5355	CL
	chrX	9910000	9915000	-1.7275	CL
	chrX	9915000	9920000	-1.83627	CL
	chrX	9920000	9925000	-0.900868	CL
	chrX	9925000	9930000	-0.939088	CL
	chrX	9930000	9935000	-1.31179	CL
	chrX	9935000	9940000	-0.843849	CL
	chrX	9940000	9945000	-0.877624	CL
	chrX	9945000	9950000	-1.41005	CL
	chrX	9950000	9955000	-1.33231	CL
	chrX	9955000	9960000	-1.28819	CL
	chrX	9960000	9965000	-0.934503	CL
	chrX	9965000	9970000	-1.64392	CL
	chrX	9970000	9975000	-1.22974	CL
	chrX	9975000	9980000	-1.55559	CL
	chrX	9980000	9985000	-0.967232	CL
	chrX	9985000	9990000	-1.22995	CL
	chrX	9990000	9995000	-1.09815	CL
	chrX	9995000	10000000	-1.1716	CL
	chrX	10000000	10005000	-1.28431	SD
	chrX	10005000	10010000	-1.26647	SD
	chrX	10010000	10015000	-0.696023	SD
	chrX	10015000	10020000	-1.21026	SD
	chrX	10020000	10025000	-1.10252	SD
	chrX	10025000	10030000	-2.08927	SD
	chrX	10030000	10035000	-2.30918	SD
	chrX	10035000	10040000	-2.72844	SD
	chrX	10040000	10045000	-2.37106	SD
	chrX	10045000	10050000	-2.32763	SD
	chrX	10050000	10055000	-2.38384	SD
	chrX	10055000	10060000	-2.53571	SD
	chrX	10060000	10065000	-2.31238	SD
	chrX	10065000	10070000	-2.40429	SD
	chrX	10070000	10075000	-2.22423	SD
	chrX	10075000	10080000	-2.06749	SD
	chrX	10080000	10085000	-2.86233	SD
	chrX	10085000	10090000	-2.92998	SD
	chrX	10090000	10095000	-2.87048	SD
	chrX	10095000	10100000	-2.25906	SD
	chrX	10100000	10105000	-2.82157	SD
	chrX	10105000	10110000	-2.75404	SD
	chrX	10110000	10115000	-2.89076	SD
	chrX	10115000	10120000	-2.6561	SD
	chrX	10120000	10125000	-2.71913	SD
	chrX	10125000	10130000	-2.21493	SD
	chrX	10130000	10135000	-2.52259	SD
	chrX	10135000	10140000	-2.75585	SD
	chrX	10140000	10145000	-2.82172	SD
	chrX	10145000	10150000	-2.50598	SD
	chrX	10150000	10155000	-2.38954	SD
	chrX	10155000	10160000	-2.30853	SD
	chrX	10160000	10165000	-3.26199	SD
	chrX	10165000	10170000	-2.21102	SD
	chrX	10170000	10175000	-3.71692	SD
	chrX	10175000	10180000	-2.99192	SD
	chrX	10180000	10185000	-2.60023	SD
	chrX	10185000	10190000	-2.12241	SD
	chrX	10190000	10195000	-2.45602	SD
	chrX	10195000	10200000	-3.253	SD
	chrX	10200000	10205000	-2.60698	SD
	chrX	10205000	10210000	-2.11313	SD
	chrX	10210000	10215000	-2.32036	SD
	chrX	10215000	10220000	-2.7905	SD
	chrX	10220000	10225000	-2.0762	SD
	chrX	10225000	10230000	-2.50783	SD
	chrX	10230000	10235000	-2.31118	SD
	chrX	10235000	10240000	-1.98584	SD
	chrX	10240000	10245000	-1.75127	SD
	chrX	10245000	10250000	-3.13403	SD
	chrX	10250000	10255000	-2.42952	SD
	chrX	10255000	10260000	-2.39261	SD
	chrX	10260000	10265000	-2.42286	SD
	chrX	10265000	10270000	-2.7559	SD
	chrX	10270000	10275000	-2.87448	SD
	chrX	10275000	10280000	-1.92891	SD
	chrX	10280000	10285000	-2.58489	SD
	chrX	10285000	10290000	-2.30192	SD
	chrX	10290000	10295000	-2.59797	SD
	chrX	10295000	10300000	-2.99292	SD
	chrX	10300000	10305000	-2.76195	SD
	chrX	10305000	10310000	-2.56694	SD
	chrX	10310000	10315000	-2.25958	SD
	chrX	10315000	10320000	-2.72389	SD
	chrX	10320000	10325000	-2.41266	SD
	chrX	10325000	10330000	-2.81351	SD
	chrX	10330000	10335000	-2.69955	SD
	chrX	10335000	10340000	-2.21196	SD
	chrX	10340000	10345000	-2.91583	SD
	chrX	10345000	10350000	-2.63244	SD
	chrX	10350000	10355000	-2.40764	SD
	chrX	10355000	10360000	-3.06196	SD
	chrX	10360000	10365000	-2.33851	SD
	chrX	10365000	10370000	-2.09103	SD
	chrX	10370000	10375000	-2.25722	SD
	chrX	10375000	10380000	-2.32738	SD
	chrX	10380000	10385000	-3.02214	SD
	chrX	10385000	10390000	-2.71961	SD
	chrX	10390000	10395000	-1.988	SD
	chrX	10395000	10400000	-2.42974	SD
	chrX	10400000	10405000	-2.32382	SD
	chrX	10405000	10410000	-2.3773	SD
	chrX	10410000	10415000	-1.82963	SD
	chrX	10415000	10420000	-2.37465	SD
	chrX	10420000	10425000	-2.23335	SD
	chrX	10425000	10430000	-2.59328	SD
	chrX	10430000	10435000	-2.55404	SD
	chrX	10435000	10440000	-2.59376	SD
	chrX	10440000	10445000	-2.35856	SD
	chrX	10445000	10450000	-2.90028	SD
	chrX	10450000	10455000	-2.70213	SD
	chrX	10455000	10460000	-2.53549	SD
	chrX	10460000	10465000	-1.78794	SD
	chrX	10465000	10470000	-2.41176	SD
	chrX	10470000	10475000	-2.77528	SD
	chrX	10475000	10480000	-2.12991	SD
	chrX	10480000	10485000	-2.5353	SD
	chrX	10485000	10490000	-2.65758	SD
	chrX	10490000	10495000	-3.42857	SD
	chrX	10495000	10500000	-2.67153	SD
	chrX	10500000	10505000	-2.69072	SD
	chrX	10505000	10510000	-1.98667	SD
	chrX	10510000	10515000	-1.73473	SD
	chrX	10515000	10520000	-1.8846	SD
	chrX	10520000	10525000	-1.9084	SD
	chrX	10525000	10530000	-2.10714	SD
	chrX	10530000	10535000	-2.14264	SD
	chrX	10535000	10540000	-2.86486	SD
	chrX	10540000	10545000	-2.68133	SD
	chrX	10545000	10550000	-1.30438	SD
	chrX	10550000	10555000	-2.82413	SD
	chrX	10555000	10560000	-1.96086	SD
	chrX	10560000	10565000	-1.72859	SD
	chrX	10565000	10570000	-1.86933	SD
	chrX	10570000	10575000	-2.29462	SD
	chrX	10575000	10580000	-2.37215	SD
	chrX	10580000	10585000	-2.29293	SD
	chrX	10585000	10590000	-2.29918	SD
	chrX	10590000	10595000	-2.67005	SD
	chrX	10595000	10600000	-2.41678	SD
	chrX	10600000	10605000	-2.31108	SD
	chrX	10605000	10610000	-2.27894	SD
	chrX	10610000	10615000	-2.19564	SD
	chrX	10615000	10620000	-2.30518	SD
	chrX	10620000	10625000	-2.04189	SD
	chrX	10625000	10630000	-1.82412	SD
	chrX	10630000	10635000	-2.25493	SD
	chrX	10635000	10640000	-2.86945	SD
	chrX	10640000	10645000	-2.26554	SD
	chrX	10645000	10650000	-1.52629	SD
	chrX	10650000	10655000	-2.25385	SD
	chrX	10655000	10660000	-2.45353	SD
	chrX	10660000	10665000	-2.30369	SD
	chrX	10665000	10670000	-1.99665	SD
	chrX	10670000	10675000	-1.71907	SD
	chrX	10675000	10680000	-1.53891	SD
	chrX	10680000	10685000	-2.11963	SD
	chrX	10685000	10690000	-2.45949	SD
	chrX	10690000	10695000	-2.65116	SD
	chrX	10695000	10700000	-2.27584	SD
	chrX	10700000	10705000	-2.3296	SD
	chrX	10705000	10710000	-2.24812	SD
	chrX	10710000	10715000	-1.81558	SD
	chrX	10715000	10720000	-1.47029	SD
	chrX	10720000	10725000	-2.74041	SD
	chrX	10725000	10730000	-2.14323	SD
	chrX	10730000	10735000	-2.71029	SD
	chrX	10735000	10740000	-2.45839	SD
	chrX	10740000	10745000	-2.41926	SD
	chrX	10745000	10750000	-2.94536	SD
	chrX	10750000	10755000	-2.27945	SD
	chrX	10755000	10760000	-2.23331	SD
	chrX	10760000	10765000	-2.14504	SD
	chrX	10765000	10770000	-2.38733	SD
	chrX	10770000	10775000	-2.66779	SD
	chrX	10775000	10780000	-2.3311	SD
	chrX	10780000	10785000	-2.19873	SD
	chrX	10785000	10790000	-1.92456	SD
	chrX	10790000	10795000	-1.76264	SD
	chrX	10795000	10800000	-1.73017	SD
	chrX	10800000	10805000	-2.0578	SD
	chrX	10805000	10810000	-1.95244	SD
	chrX	10810000	10815000	-1.83883	SD
	chrX	10815000	10820000	-2.83996	SD
	chrX	10820000	10825000	-2.1484	SD
	chrX	10825000	10830000	-2.4536	SD
	chrX	10830000	10835000	-1.84435	SD
	chrX	10835000	10840000	-1.61666	SD
	chrX	10840000	10845000	-1.73631	SD
	chrX	10845000	10850000	-1.45516	SD
	chrX	10850000	10855000	-1.056	SD
	chrX	10855000	10860000	-0.765235	SD
	chrX	10860000	10865000	-1.33374	SD
	chrX	10865000	10870000	-1.49328	SD
	chrX	10870000	10875000	-1.87573	SD
	chrX	10875000	10880000	-1.61247	SD
	chrX	10880000	10885000	-2.15782	SD
	chrX	10885000	10890000	-2.00987	SD
	chrX	10890000	10895000	-1.76381	SD
	chrX	10895000	10900000	-3.14848	SD
	chrX	10900000	10905000	-2.30396	SD
	chrX	10905000	10910000	-1.81647	SD
	chrX	10910000	10915000	-1.94836	SD
	chrX	10915000	10920000	-1.89685	SD
	chrX	10920000	10925000	-1.9521	SD
	chrX	10925000	10930000	-1.91762	SD
	chrX	10930000	10935000	-2.49579	SD
	chrX	10935000	10940000	-1.81571	SD
	chrX	10940000	10945000	-1.8659	SD
	chrX	10945000	10950000	-2.49181	SD
	chrX	10950000	10955000	-1.62286	SD
	chrX	10955000	10960000	-1.72389	SD
	chrX	10960000	10965000	-1.59273	SD
	chrX	10965000	10970000	-1.57799	SD
	chrX	10970000	10975000	-1.53563	SD
	chrX	10975000	10980000	-1.40738	SD
	chrX	10980000	10985000	-1.57426	SD
	chrX	10985000	10990000	-1.35795	SD
	chrX	10990000	10995000	-1.9455	SD
	chrX	10995000	11000000	-2.03325	SD
	chrX	11000000	11005000	-1.83474	SD
	chrX	11005000	11010000	-1.43168	SD
	chrX	11010000	11015000	-1.54806	SD
	chrX	11015000	11020000	-1.83621	SD
	chrX	11020000	11025000	-1.86875	SD
	chrX	11025000	11030000	-1.47032	SD
	chrX	11030000	11035000	-1.2218	SD
	chrX	11035000	11040000	-1.33216	SD
	chrX	11040000	11045000	-1.30887	SD
	chrX	11045000	11050000	-1.45327	SD
	chrX	11050000	11055000	-0.840289	SD
	chrX	11055000	11060000	-1.08176	SD
	chrX	11060000	11065000	-1.03814	SD
	chrX	11065000	11070000	-0.961381	SD
	chrX	11070000	11075000	-0.225954	SD
	chrX	11075000	11080000	-1.03859	SD
	chrX	11080000	11085000	-1.28399	SD
	chrX	11085000	11090000	-0.938648	SD
	chrX	11090000	11095000	-1.18035	SD
	chrX	11095000	11100000	-1.31101	SD
	chrX	11100000	11105000	-1.18863	SD
	chrX	11105000	11110000	-1.38354	SD
	chrX	11110000	11115000	-2.02751	SD
	chrX	11115000	11120000	-1.87758	SD
	chrX	11120000	11125000	-1.21298	SD
	chrX	11125000	11130000	-1.0604	SD
	chrX	11130000	11135000	-0.792185	SD
	chrX	11135000	11140000	-1.40678	SD
	chrX	11140000	11145000	-1.63333	SD
	chrX	11145000	11150000	-1.9138	SD
	chrX	11150000	11155000	-1.89853	SD
	chrX	11155000	11160000	-1.33678	SD
	chrX	11160000	11165000	-1.50119	SD
	chrX	11165000	11170000	-0.676026	SD
	chrX	11170000	11175000	-0.664047	SD
	chrX	11175000	11180000	-1.2618	SD
	chrX	11180000	11185000	-1.23091	SD
	chrX	11185000	11190000	-0.874909	SD
	chrX	11190000	11195000	-1.14868	SD
	chrX	11195000	11200000	-1.54839	SD
	chrX	11200000	11205000	-1.35495	SD
	chrX	11205000	11210000	-1.07893	SD
	chrX	11210000	11215000	-0.998133	SD
	chrX	11215000	11220000	-1.72058	SD
	chrX	11220000	11225000	-1.61609	SD
	chrX	11225000	11230000	-1.30597	SD
	chrX	11230000	11235000	-1.42262	SD
	chrX	11235000	11240000	-1.53626	SD
	chrX	11240000	11245000	-0.957577	SD
	chrX	11245000	11250000	-0.825189	SD
	chrX	11250000	11255000	-1.52953	SD
	chrX	11255000	11260000	-1.8674	SD
	chrX	11260000	11265000	-2.04448	SD
	chrX	11265000	11270000	-1.67824	SD
	chrX	11270000	11275000	-1.59802	SD
	chrX	11275000	11280000	-0.99013	SD
	chrX	11280000	11285000	-1.24109	SD
	chrX	11285000	11290000	-0.602009	SD
	chrX	11290000	11295000	-0.776913	SD
	chrX	11295000	11300000	-1.07717	SD
	chrX	11300000	11305000	-1.04491	SD
	chrX	11305000	11310000	-1.12306	SD
	chrX	11310000	11315000	-0.652342	SD
	chrX	11315000	11320000	-0.870176	SD
	chrX	11320000	11325000	-1.06862	SD
	chrX	11325000	11330000	-1.25514	SD
	chrX	11330000	11335000	-1.01914	SD
	chrX	11335000	11340000	-1.05802	SD
	chrX	11340000	11345000	-1.12808	SD
	chrX	11345000	11350000	-1.12011	SD
	chrX	11350000	11355000	-1.67589	SD
	chrX	11355000	11360000	-1.67279	SD
	chrX	11360000	11365000	-1.782	SD
	chrX	11365000	11370000	-1.38624	SD
	chrX	11370000	11375000	-1.24884	SD
	chrX	11375000	11380000	-0.221665	SD
	chrX	11380000	11385000	-0.225803	SD
	chrX	11385000	11390000	-0.413897	SD
	chrX	11390000	11395000	-0.227701	SD
	chrX	11395000	11400000	0.0459687	SD
	chrX	11400000	11405000	-0.072485	SD
	chrX	11405000	11410000	-0.666191	SD
	chrX	11410000	11415000	-1.1901	SD
	chrX	11415000	11420000	-1.78697	SD
	chrX	11420000	11425000	-1.42265	SD
	chrX	11425000	11430000	-1.4658	SD
	chrX	11430000	11435000	-1.15859	SD
	chrX	11435000	11440000	-0.735718	SD
	chrX	11440000	11445000	-0.777615	SD
	chrX	11445000	11450000	-0.945232	SD
	chrX	11450000	11455000	-1.06312	SD
	chrX	11455000	11460000	-1.16143	SD
	chrX	11460000	11465000	-0.816057	SD
	chrX	11465000	11470000	-0.454778	SD
	chrX	11470000	11475000	-0.83672	SD
	chrX	11475000	11480000	-1.44333	SD
	chrX	11480000	11485000	-1.18165	SD
	chrX	11485000	11490000	-1.39253	SD
	chrX	11490000	11495000	-1.75365	SD
	chrX	11495000	11500000	-1.45449	SD
	chrX	11500000	11505000	-1.64759	SD
	chrX	11505000	11510000	-1.42237	SD
	chrX	11510000	11515000	-1.29338	SD
	chrX	11515000	11520000	-0.629025	SD
	chrX	11520000	11525000	-1.1289	SD
	chrX	11525000	11530000	-1.13998	SD
	chrX	11530000	11535000	-1.57892	SD
	chrX	11535000	11540000	-1.5143	SD
	chrX	11540000	11545000	-1.55314	SD
	chrX	11545000	11550000	-1.53429	SD
	chrX	11550000	11555000	-1.69868	SD
	chrX	11555000	11560000	-1.53843	SD
	chrX	11560000	11565000	-1.18911	SD
	chrX	11565000	11570000	-2.25032	SD
	chrX	11570000	11575000	-1.0289	SD
	chrX	11575000	11580000	-1.7879	SD
	chrX	11580000	11585000	-2.15386	SD
	chrX	11585000	11590000	-1.87776	SD
	chrX	11590000	11595000	-1.29942	SD
	chrX	11595000	11600000	-1.08102	SD
	chrX	11600000	11605000	-1.45851	SD
	chrX	11605000	11610000	-1.67322	SD
	chrX	11610000	11615000	-2.57326	SD
	chrX	11615000	11620000	-2.71266	SD
	chrX	11620000	11625000	-2.2287	SD
	chrX	11625000	11630000	-1.71223	SD
	chrX	11630000	11635000	-2.05358	SD
	chrX	11635000	11640000	-2.44407	SD
	chrX	11640000	11645000	-2.13556	SD
	chrX	11645000	11650000	-1.91225	SD
	chrX	11650000	11655000	-0.303914	SD
	chrX	11655000	11660000	-0.53963	SD
	chrX	11660000	11665000	-0.957196	SD
	chrX	11665000	11670000	-1.85484	SD
	chrX	11670000	11675000	-1.37993	SD
	chrX	11675000	11680000	-2.28922	SD
	chrX	11680000	11685000	-2.3582	SD
	chrX	11685000	11690000	-1.54554	SD
	chrX	11690000	11695000	-2.25715	SD
	chrX	11695000	11700000	-1.77828	SD
	chrX	11700000	11705000	-1.72286	SD
	chrX	11705000	11710000	-1.64583	SD
	chrX	11710000	11715000	-3.4793	SD
	chrX	11715000	11720000	-3.08417	SD
	chrX	11720000	11725000	-2.37782	SD
	chrX	11725000	11730000	-2.60111	SD
	chrX	11730000	11735000	-3.33637	SD
	chrX	11735000	11740000	-2.33546	SD
	chrX	11740000	11745000	-2.73788	SD
	chrX	11745000	11750000	-2.36403	SD
	chrX	11750000	11755000	-3.40372	SD
	chrX	11755000	11760000	-2.87328	SD
	chrX	11760000	11765000	-2.2025	SD
	chrX	11765000	11770000	-3.0395	SD
	chrX	11770000	11775000	-1.99917	SD
	chrX	11775000	11780000	-1.85803	SD
	chrX	11780000	11785000	-1.73429	SD
	chrX	11785000	11790000	-2.02224	SD
	chrX	11790000	11795000	-2.20962	SD
	chrX	11795000	11800000	-2.68348	SD
	chrX	11800000	11805000	-2.35219	SD
	chrX	11805000	11810000	-1.72889	SD
	chrX	11810000	11815000	-1.46979	SD
	chrX	11815000	11820000	-1.75704	SD
	chrX	11820000	11825000	-1.86548	SD
	chrX	11825000	11830000	-1.95289	SD
	chrX	11830000	11835000	-2.13406	SD
	chrX	11835000	11840000	-2.3584	SD
	chrX	11840000	11845000	-2.41753	SD
	chrX	11845000	11850000	-2.0513	SD
	chrX	11850000	11855000	-2.27323	SD
	chrX	11855000	11860000	-2.34935	SD
	chrX	11860000	11865000	-2.58501	SD
	chrX	11865000	11870000	-3.15496	SD
	chrX	11870000	11875000	-2.23225	SD
	chrX	11875000	11880000	-2.21945	SD
	chrX	11880000	11885000	-2.01557	SD
	chrX	11885000	11890000	-2.41523	SD
	chrX	11890000	11895000	-1.84106	SD
	chrX	11895000	11900000	-2.33725	SD
	chrX	11900000	11905000	-2.0472	SD
	chrX	11905000	11910000	-2.94336	SD
	chrX	11910000	11915000	-2.19617	SD
	chrX	11915000	11920000	-2.68225	SD
	chrX	11920000	11925000	-1.69187	SD
	chrX	11925000	11930000	-2.08038	SD
	chrX	11930000	11935000	-2.17824	SD
	chrX	11935000	11940000	-2.13811	SD
	chrX	11940000	11945000	-2.13237	SD
	chrX	11945000	11950000	-2.36366	SD
	chrX	11950000	11955000	-2.62235	SD
	chrX	11955000	11960000	-2.15045	SD
	chrX	11960000	11965000	-2.08877	SD
	chrX	11965000	11970000	-2.58916	SD
	chrX	11970000	11975000	-2.10324	SD
	chrX	11975000	11980000	-2.15844	SD
	chrX	11980000	11985000	-1.7296	SD
	chrX	11985000	11990000	-2.02211	SD
	chrX	11990000	11995000	-2.08866	SD
	chrX	11995000	12000000	-1.96731	SD
	chrX	12000000	12005000	-2.54986	SD
	chrX	12005000	12010000	-1.99255	SD
	chrX	12010000	12015000	-2.13725	SD
	chrX	12015000	12020000	-2.67778	SD
	chrX	12020000	12025000	-2.85483	SD
	chrX	12025000	12030000	-1.8228	SD
	chrX	12030000	12035000	-2.21691	SD
	chrX	12035000	12040000	-2.38587	SD
	chrX	12040000	12045000	-2.34854	SD
	chrX	12045000	12050000	-2.27425	SD
	chrX	12050000	12055000	-2.28839	SD
	chrX	12055000	12060000	-2.6747	SD
	chrX	12060000	12065000	-2.00725	SD
	chrX	12065000	12070000	-1.98216	SD
	chrX	12070000	12075000	-2.31617	SD
	chrX	12075000	12080000	-1.77831	SD
	chrX	12080000	12085000	-2.37283	SD
	chrX	12085000	12090000	-1.68242	SD
	chrX	12090000	12095000	-2.04962	SD
	chrX	12095000	12100000	-2.21273	SD
	chrX	12100000	12105000	-2.41577	SD
	chrX	12105000	12110000	-1.90569	SD
	chrX	12110000	12115000	-1.65332	SD
	chrX	12115000	12120000	-1.41998	SD
	chrX	12120000	12125000	-1.87527	SD
	chrX	12125000	12130000	-1.60919	SD
	chrX	12130000	12135000	-2.08968	SD
	chrX	12135000	12140000	-1.52075	SD
	chrX	12140000	12145000	-1.73935	SD
	chrX	12145000	12150000	-2.42013	SD
	chrX	12150000	12155000	-2.62494	SD
	chrX	12155000	12160000	-2.1829	SD
	chrX	12160000	12165000	-1.57357	SD
	chrX	12165000	12170000	-3.02199	SD
	chrX	12170000	12175000	-3.22614	SD
	chrX	12175000	12180000	-2.99545	SD
	chrX	12180000	12185000	-3.28481	SD
	chrX	12185000	12190000	-3.3827	SD
	chrX	12190000	12195000	-3.4659	SD
	chrX	12195000	12200000	-2.66352	SD
	chrX	12200000	12205000	-3.19005	SD
	chrX	12205000	12210000	-3.18701	SD
	chrX	12210000	12215000	-2.49325	SD
	chrX	12215000	12220000	-2.64453	SD
	chrX	12220000	12225000	-2.38177	SD
	chrX	12225000	12230000	-2.62533	SD
	chrX	12230000	12235000	-3.25835	SD
	chrX	12235000	12240000	-3.33776	SD
	chrX	12240000	12245000	-3.74217	SD
	chrX	12245000	12250000	-3.30335	SD
	chrX	12250000	12255000	-3.46187	SD
	chrX	12255000	12260000	-3.36757	SD
	chrX	12260000	12265000	-3.14572	SD
	chrX	12265000	12270000	-3.69667	SD
	chrX	12270000	12275000	-3.31543	SD
	chrX	12275000	12280000	-3.07717	SD
	chrX	12280000	12285000	-3.8352	SD
	chrX	12285000	12290000	-3.12036	SD
	chrX	12290000	12295000	-3.05013	SD
	chrX	12295000	12300000	-3.42929	SD
	chrX	12300000	12305000	-3.04481	SD
	chrX	12305000	12310000	-2.81229	SD
	chrX	12310000	12315000	-2.91512	SD
	chrX	12315000	12320000	-2.95067	SD
	chrX	12320000	12325000	-2.76959	SD
	chrX	12325000	12330000	-2.77709	SD
	chrX	12330000	12335000	-3.03449	SD
	chrX	12335000	12340000	-4.26645	SD
	chrX	12340000	12345000	-3.49873	SD
	chrX	12345000	12350000	-2.6264	SD
	chrX	12350000	12355000	-2.61542	SD
	chrX	12355000	12360000	-2.36819	SD
	chrX	12360000	12365000	-2.53792	SD
	chrX	12365000	12370000	-2.69804	SD
	chrX	12370000	12375000	-2.76916	SD
	chrX	12375000	12380000	-2.39842	SD
	chrX	12380000	12385000	-2.35451	SD
	chrX	12385000	12390000	-2.82332	SD
	chrX	12390000	12395000	-2.6648	SD
	chrX	12395000	12400000	-2.8917	SD
	chrX	12400000	12405000	-2.93086	SD
	chrX	12405000	12410000	-2.53173	SD
	chrX	12410000	12415000	-2.44498	SD
	chrX	12415000	12420000	-2.33412	SD
	chrX	12420000	12425000	-2.18325	SD
	chrX	12425000	12430000	-1.37332	SD
	chrX	12430000	12435000	-1.68826	SD
	chrX	12435000	12440000	-2.56557	SD
	chrX	12440000	12445000	-1.74953	SD
	chrX	12445000	12450000	-2.45826	SD
	chrX	12450000	12455000	-2.0152	SD
	chrX	12455000	12460000	-1.66629	SD
	chrX	12460000	12465000	-2.1148	SD
	chrX	12465000	12470000	-1.92709	SD
	chrX	12470000	12475000	-2.01474	SD
	chrX	12475000	12480000	-1.80258	SD
	chrX	12480000	12485000	-2.3274	SD
	chrX	12485000	12490000	-3.34499	SD
	chrX	12490000	12495000	-2.51661	SD
	chrX	12495000	12500000	-2.24876	SD
	chrX	12500000	12505000	-2.05244	SD
	chrX	12505000	12510000	-2.07876	SD
	chrX	12510000	12515000	-1.6405	SD
	chrX	12515000	12520000	-2.39556	SD
	chrX	12520000	12525000	-2.17986	SD
	chrX	12525000	12530000	-2.44633	SD
	chrX	12530000	12535000	-2.17758	SD
	chrX	12535000	12540000	-2.57996	SD
	chrX	12540000	12545000	-2.53351	SD
	chrX	12545000	12550000	-2.53005	SD
	chrX	12550000	12555000	-2.47849	SD
	chrX	12555000	12560000	-2.78571	SD
	chrX	12560000	12565000	-2.35348	SD
	chrX	12565000	12570000	-2.59202	SD
	chrX	12570000	12575000	-2.90992	SD
	chrX	12575000	12580000	-2.53004	SD
	chrX	12580000	12585000	-2.32462	SD
	chrX	12585000	12590000	-2.55586	SD
	chrX	12590000	12595000	-2.05147	SD
	chrX	12595000	12600000	-2.28404	SD
	chrX	12600000	12605000	-2.43781	SD
	chrX	12605000	12610000	-2.78219	SD
	chrX	12610000	12615000	-2.26732	SD
	chrX	12615000	12620000	-3.76022	SD
	chrX	12620000	12625000	-3.43789	SD
	chrX	12625000	12630000	-3.31955	SD
	chrX	12630000	12635000	-2.82678	SD
	chrX	12635000	12640000	-2.84483	SD
	chrX	12640000	12645000	-2.28835	SD
	chrX	12645000	12650000	-2.23602	SD
	chrX	12650000	12655000	-2.70867	SD
	chrX	12655000	12660000	-2.51733	SD
	chrX	12660000	12665000	-2.71164	SD
	chrX	12665000	12670000	-3.34881	SD
	chrX	12670000	12675000	-3.57006	SD
	chrX	12675000	12680000	-3.16699	SD
	chrX	12680000	12685000	-3.27798	SD
	chrX	12685000	12690000	-3.52917	SD
	chrX	12690000	12695000	-3.56246	SD
	chrX	12695000	12700000	-3.16107	SD
	chrX	12700000	12705000	-3.66	SD
	chrX	12705000	12710000	-3.16102	SD
	chrX	12710000	12715000	-3.16935	SD
	chrX	12715000	12720000	-2.74739	SD
	chrX	12720000	12725000	-3.54281	SD
	chrX	12725000	12730000	-3.42072	SD
	chrX	12730000	12735000	-3.54924	SD
	chrX	12735000	12740000	-3.52155	SD
	chrX	12740000	12745000	-3.06308	SD
	chrX	12760000	12765000	-1.74931	SD
	chrX	12770000	12775000	-3.52631	SD
	chrX	12775000	12780000	-2.46702	SD
	chrX	12780000	12785000	-3.22524	SD
	chrX	12785000	12790000	-2.88678	SD
	chrX	12790000	12795000	-2.409	SD
	chrX	12795000	12800000	-1.08552	SD
	chrX	12800000	12805000	-0.580904	SD
	chrX	12805000	12810000	-3.02846	SD
	chrX	12810000	12815000	-3.48777	SD
	chrX	12815000	12820000	-2.499	SD
	chrX	12820000	12825000	-2.99015	SD
	chrX	12825000	12830000	-2.67796	SD
	chrX	12830000	12835000	-2.85359	SD
	chrX	12835000	12840000	-2.08442	SD
	chrX	12840000	12845000	-3.04817	SD
	chrX	12845000	12850000	-2.20971	SD
	chrX	12850000	12855000	-3.07708	SD
	chrX	12855000	12860000	-2.13364	SD
	chrX	12860000	12865000	-0.569432	SD
	chrX	12865000	12870000	-0.725979	SD
	chrX	12870000	12875000	-2.15351	SD
	chrX	12875000	12880000	-2.351	SD
	chrX	12880000	12885000	-3.05929	SD
	chrX	12885000	12890000	-3.00503	SD
	chrX	12890000	12895000	-2.27091	SD
	chrX	12895000	12900000	-1.98693	SD
	chrX	12900000	12905000	-2.66666	SD
	chrX	12905000	12910000	-3.18396	SD
	chrX	12910000	12915000	-2.62882	SD
	chrX	12915000	12920000	-3.24436	SD
	chrX	12920000	12925000	-4.27065	SD
	chrX	12925000	12930000	-2.7484	SD
	chrX	12930000	12935000	-2.96333	SD
	chrX	12935000	12940000	-3.01561	SD
	chrX	12940000	12945000	-3.26579	SD
	chrX	12945000	12950000	-2.87649	SD
	chrX	12950000	12955000	-2.62189	SD
	chrX	12955000	12960000	-3.22481	SD
	chrX	12960000	12965000	-2.66205	SD
	chrX	12965000	12970000	-2.36678	SD
	chrX	12970000	12975000	-2.52602	SD
	chrX	12975000	12980000	-2.1201	SD
	chrX	12980000	12985000	-2.46686	SD
	chrX	12985000	12990000	-1.56077	SD
	chrX	12990000	12995000	-2.37533	SD
	chrX	12995000	13000000	-2.3553	SD
	chrX	13000000	13005000	-2.57989	SD
	chrX	13005000	13010000	-2.64766	SD
	chrX	13010000	13015000	-3.13223	SD
	chrX	13015000	13020000	-2.04076	SD
	chrX	13020000	13025000	-1.94789	SD
	chrX	13025000	13030000	-2.26211	SD
	chrX	13030000	13035000	-2.59895	SD
	chrX	13035000	13040000	-2.70342	SD
	chrX	13040000	13045000	-2.46759	SD
	chrX	13045000	13050000	-2.9735	SD
	chrX	13050000	13055000	-2.94437	SD
	chrX	13055000	13060000	-2.88804	SD
	chrX	13060000	13065000	-1.88111	SD
	chrX	13065000	13070000	-2.80801	SD
	chrX	13070000	13075000	-3.03263	SD
	chrX	13075000	13080000	-2.22051	SD
	chrX	13080000	13085000	-2.26817	SD
	chrX	13085000	13090000	-2.76081	SD
	chrX	13090000	13095000	-3.46442	SD
	chrX	13095000	13100000	-3.58954	SD
	chrX	13100000	13105000	-3.63873	SD
	chrX	13105000	13110000	-3.33546	SD
	chrX	13110000	13115000	-2.9956	SD
	chrX	13115000	13120000	-2.90865	SD
	chrX	13120000	13125000	-2.66186	SD
	chrX	13125000	13130000	-3.01627	SD
	chrX	13130000	13135000	-3.57569	SD
	chrX	13135000	13140000	-3.2495	SD
	chrX	13140000	13145000	-3.6199	SD
	chrX	13145000	13150000	-3.53582	SD
	chrX	13150000	13155000	-3.1621	SD
	chrX	13155000	13160000	-2.86607	SD
	chrX	13160000	13165000	-3.10252	SD
	chrX	13165000	13170000	-3.32877	SD
	chrX	13170000	13175000	-3.35189	SD
	chrX	13175000	13180000	-3.24481	SD
	chrX	13180000	13185000	-3.39311	SD
	chrX	13185000	13190000	-2.93174	SD
	chrX	13190000	13195000	-3.24432	SD
	chrX	13195000	13200000	-3.41614	SD
	chrX	13200000	13205000	-2.84973	CL
	chrX	13205000	13210000	-3.56732	CL
	chrX	13210000	13215000	-3.25663	CL
	chrX	13215000	13220000	-2.78794	CL
	chrX	13220000	13225000	-2.62059	CL
	chrX	13225000	13230000	-3.46086	CL
	chrX	13230000	13235000	-2.77854	CL
	chrX	13235000	13240000	-3.13923	CL
	chrX	13240000	13245000	-3.25058	CL
	chrX	13245000	13250000	-3.10517	CL
	chrX	13250000	13255000	-3.28224	CL
	chrX	13255000	13260000	-2.97696	CL
	chrX	13260000	13265000	-3.06246	CL
	chrX	13265000	13270000	-3.08792	CL
	chrX	13270000	13275000	-3.34472	CL
	chrX	13275000	13280000	-2.79387	CL
	chrX	13280000	13285000	-3.08538	CL
	chrX	13285000	13290000	-2.89593	CL
	chrX	13290000	13295000	-3.34984	CL
	chrX	13295000	13300000	-3.68365	CL
	chrX	13300000	13305000	-2.71486	CL
	chrX	13305000	13310000	-2.33881	CL
	chrX	13310000	13315000	-2.52908	CL
	chrX	13315000	13320000	-3.11767	CL
	chrX	13320000	13325000	-2.31675	CL
	chrX	13325000	13330000	-2.0224	CL
	chrX	13330000	13335000	-2.90839	CL
	chrX	13335000	13340000	-2.3184	CL
	chrX	13340000	13345000	-2.31855	CL
	chrX	13345000	13350000	-2.65057	CL
	chrX	13350000	13355000	-2.30568	CL
	chrX	13355000	13360000	-2.77028	CL
	chrX	13360000	13365000	-2.89504	CL
	chrX	13365000	13370000	-2.69778	CL
	chrX	13370000	13375000	-2.28184	CL
	chrX	13375000	13380000	-2.37298	CL
	chrX	13380000	13385000	-2.84544	CL
	chrX	13385000	13390000	-2.77357	CL
	chrX	13390000	13395000	-2.41908	CL
	chrX	13395000	13400000	-2.53081	CL
	chrX	13400000	13405000	-2.78299	CL
	chrX	13405000	13410000	-2.32571	CL
	chrX	13410000	13415000	-2.59717	CL
	chrX	13415000	13420000	-2.12342	CL
	chrX	13420000	13425000	-2.78909	CL
	chrX	13425000	13430000	-1.86137	CL
	chrX	13430000	13435000	-2.71933	CL
	chrX	13435000	13440000	-2.34855	CL
	chrX	13440000	13445000	-1.94132	CL
	chrX	13445000	13450000	-1.84572	CL
	chrX	13450000	13455000	-2.62409	CL
	chrX	13455000	13460000	-2.5511	CL
	chrX	13460000	13465000	-2.25106	CL
	chrX	13465000	13470000	-2.24468	CL
	chrX	13470000	13475000	-2.02597	CL
	chrX	13475000	13480000	-2.37726	CL
	chrX	13480000	13485000	-2.5614	CL
	chrX	13485000	13490000	-2.1947	CL
	chrX	13490000	13495000	-2.17111	CL
	chrX	13495000	13500000	-2.49225	CL
	chrX	13500000	13505000	-2.35515	CL
	chrX	13505000	13510000	-2.18123	CL
	chrX	13510000	13515000	-2.15341	CL
	chrX	13515000	13520000	-1.91022	CL
	chrX	13520000	13525000	-1.05492	CL
	chrX	13525000	13530000	-1.60523	CL
	chrX	13530000	13535000	-1.31635	CL
	chrX	13535000	13540000	-1.83246	CL
	chrX	13540000	13545000	-2.0503	CL
	chrX	13545000	13550000	-1.33338	CL
	chrX	13550000	13555000	-2.07796	CL
	chrX	13555000	13560000	-2.02896	CL
	chrX	13560000	13565000	-1.69872	CL
	chrX	13565000	13570000	-2.26726	CL
	chrX	13570000	13575000	-2.06783	CL
	chrX	13575000	13580000	-2.42112	CL
	chrX	13580000	13585000	-2.02377	CL
	chrX	13585000	13590000	-2.07907	CL
	chrX	13590000	13595000	-1.74742	CL
	chrX	13595000	13600000	-1.657	CL
	chrX	13600000	13605000	-1.72714	CL
	chrX	13605000	13610000	-1.70262	CL
	chrX	13610000	13615000	-1.35	CL
	chrX	13615000	13620000	-2.05357	CL
	chrX	13620000	13625000	-2.17538	CL
	chrX	13625000	13630000	-2.02357	CL
	chrX	13630000	13635000	-1.8073	CL
	chrX	13635000	13640000	-2.37066	CL
	chrX	13640000	13645000	-2.09723	CL
	chrX	13645000	13650000	-2.0679	CL
	chrX	13650000	13655000	-2.19131	CL
	chrX	13655000	13660000	-1.65548	CL
	chrX	13660000	13665000	-2.19468	CL
	chrX	13665000	13670000	-2.55097	CL
	chrX	13670000	13675000	-1.67133	CL
	chrX	13675000	13680000	-1.83974	CL
	chrX	13680000	13685000	-1.58774	CL
	chrX	13685000	13690000	-2.1309	CL
	chrX	13690000	13695000	-2.60687	CL
	chrX	13695000	13700000	-1.68013	CL
	chrX	13700000	13705000	-2.25152	CL
	chrX	13705000	13710000	-2.72272	CL
	chrX	13710000	13715000	-1.90951	CL
	chrX	13715000	13720000	-1.88569	CL
	chrX	13720000	13725000	-2.31636	CL
	chrX	13725000	13730000	-1.88686	CL
	chrX	13730000	13735000	-2.45346	CL
	chrX	13735000	13740000	-1.95971	CL
	chrX	13740000	13745000	-1.84516	CL
	chrX	13745000	13750000	-1.9447	CL
	chrX	13750000	13755000	-1.72234	CL
	chrX	13755000	13760000	-1.73193	CL
	chrX	13760000	13765000	-1.35085	CL
	chrX	13765000	13770000	-1.78332	CL
	chrX	13770000	13775000	-0.763811	CL
	chrX	13775000	13780000	-1.61516	CL
	chrX	13780000	13785000	-2.0981	CL
	chrX	13785000	13790000	-2.6104	CL
	chrX	13790000	13795000	-1.37317	CL
	chrX	13795000	13800000	-2.15033	CL
	chrX	13800000	13805000	-1.60578	CL
	chrX	13805000	13810000	-1.73075	CL
	chrX	13810000	13815000	-2.28066	CL
	chrX	13815000	13820000	-2.05247	CL
	chrX	13820000	13825000	-1.90233	CL
	chrX	13825000	13830000	-2.30023	CL
	chrX	13830000	13835000	-1.42249	CL
	chrX	13835000	13840000	-2.58938	CL
	chrX	13840000	13845000	-1.57344	CL
	chrX	13845000	13850000	-0.919451	CL
	chrX	13850000	13855000	-1.12538	CL
	chrX	13855000	13860000	-1.38826	CL
	chrX	13860000	13865000	-2.08247	CL
	chrX	13865000	13870000	-1.91989	CL
	chrX	13870000	13875000	-1.65869	CL
	chrX	13875000	13880000	-1.93046	CL
	chrX	13880000	13885000	-1.02918	CL
	chrX	13885000	13890000	-1.67985	CL
	chrX	13890000	13895000	-2.5183	CL
	chrX	13895000	13900000	-2.24361	CL
	chrX	13900000	13905000	-1.78783	CL
	chrX	13905000	13910000	-1.72777	CL
	chrX	13910000	13915000	-1.72251	CL
	chrX	13915000	13920000	-2.07119	CL
	chrX	13920000	13925000	-1.75936	CL
	chrX	13925000	13930000	-2.2542	CL
	chrX	13930000	13935000	-2.5597	CL
	chrX	13935000	13940000	-2.09149	CL
	chrX	13940000	13945000	-1.83049	CL
	chrX	13945000	13950000	-2.32476	CL
	chrX	13950000	13955000	-2.40028	CL
	chrX	13955000	13960000	-1.87484	CL
	chrX	13960000	13965000	-1.75863	CL
	chrX	13965000	13970000	-1.69809	CL
	chrX	13970000	13975000	-1.65839	CL
	chrX	13975000	13980000	-1.75594	CL
	chrX	13980000	13985000	-1.45018	CL
	chrX	13985000	13990000	-0.617644	CL
	chrX	13990000	13995000	-1.48309	CL
	chrX	13995000	14000000	-1.80601	CL
	chrX	14000000	14005000	-2.18232	CL
	chrX	14005000	14010000	-1.87186	CL
	chrX	14010000	14015000	-2.07348	CL
	chrX	14015000	14020000	-1.76772	CL
	chrX	14020000	14025000	-1.56928	CL
	chrX	14025000	14030000	-1.76397	CL
	chrX	14030000	14035000	-1.61992	CL
	chrX	14035000	14040000	-1.74582	CL
	chrX	14040000	14045000	-2.34011	CL
	chrX	14045000	14050000	-1.75543	CL
	chrX	14050000	14055000	-1.79487	CL
	chrX	14055000	14060000	-2.44494	CL
	chrX	14060000	14065000	-1.74792	CL
	chrX	14065000	14070000	-0.864	CL
	chrX	14070000	14075000	-1.96964	CL
	chrX	14075000	14080000	-1.11682	CL
	chrX	14080000	14085000	-1.57957	CL
	chrX	14085000	14090000	-1.61482	CL
	chrX	14090000	14095000	-0.527111	CL
	chrX	14095000	14100000	-1.12009	CL
	chrX	14100000	14105000	-1.19649	CL
	chrX	14105000	14110000	-1.29415	CL
	chrX	14110000	14115000	-1.79948	CL
	chrX	14115000	14120000	-2.12673	CL
	chrX	14120000	14125000	-2.06806	CL
	chrX	14125000	14130000	-2.17877	CL
	chrX	14130000	14135000	-1.55313	CL
	chrX	14135000	14140000	-1.78228	CL
	chrX	14140000	14145000	-1.19294	CL
	chrX	14145000	14150000	-0.789807	CL
	chrX	14150000	14155000	-0.692915	CL
	chrX	14155000	14160000	-1.80476	CL
	chrX	14160000	14165000	-1.675	CL
	chrX	14165000	14170000	-0.636897	CL
	chrX	14170000	14175000	-1.9679	CL
	chrX	14175000	14180000	-1.90743	CL
	chrX	14180000	14185000	-1.97325	CL
	chrX	14185000	14190000	-2.11265	CL
	chrX	14190000	14195000	-2.08107	CL
	chrX	14195000	14200000	-2.03915	CL
	chrX	14200000	14205000	-2.18481	CL
	chrX	14205000	14210000	-1.9329	CL
	chrX	14210000	14215000	-2.87096	CL
	chrX	14215000	14220000	-1.26299	CL
	chrX	14220000	14225000	-1.95168	CL
	chrX	14225000	14230000	-2.60769	CL
	chrX	14230000	14235000	-2.45529	CL
	chrX	14235000	14240000	-2.57934	CL
	chrX	14240000	14245000	-2.2333	CL
	chrX	14245000	14250000	-1.93589	CL
	chrX	14250000	14255000	-1.28077	CL
	chrX	14255000	14260000	-1.93658	CL
	chrX	14260000	14265000	-1.9536	CL
	chrX	14265000	14270000	-1.86704	CL
	chrX	14270000	14275000	-1.26742	CL
	chrX	14275000	14280000	-1.89773	CL
	chrX	14280000	14285000	-0.965633	CL
	chrX	14285000	14290000	-1.91795	CL
	chrX	14290000	14295000	-1.60071	CL
	chrX	14295000	14300000	-2.49696	CL
	chrX	14300000	14305000	-2.17807	CL
	chrX	14305000	14310000	-1.86614	CL
	chrX	14310000	14315000	-2.15169	CL
	chrX	14315000	14320000	-1.59727	CL
	chrX	14320000	14325000	-1.9811	CL
	chrX	14325000	14330000	-1.56561	CL
	chrX	14330000	14335000	-1.97084	CL
	chrX	14335000	14340000	-1.69595	CL
	chrX	14340000	14345000	-1.88139	CL
	chrX	14345000	14350000	-2.43951	CL
	chrX	14350000	14355000	-2.23205	CL
	chrX	14355000	14360000	-1.68162	CL
	chrX	14360000	14365000	-1.9414	CL
	chrX	14365000	14370000	-1.41437	CL
	chrX	14370000	14375000	-2.30263	CL
	chrX	14375000	14380000	-2.01112	CL
	chrX	14380000	14385000	-1.43796	CL
	chrX	14385000	14390000	-1.69798	CL
	chrX	14390000	14395000	-1.34877	CL
	chrX	14395000	14400000	-1.11228	CL
	chrX	14400000	14405000	-1.48692	CL
	chrX	14405000	14410000	-1.08686	CL
	chrX	14410000	14415000	-1.95493	CL
	chrX	14415000	14420000	-2.27489	CL
	chrX	14420000	14425000	-1.37314	CL
	chrX	14425000	14430000	-2.44109	CL
	chrX	14430000	14435000	-2.28277	CL
	chrX	14435000	14440000	-2.92327	CL
	chrX	14440000	14445000	-2.29286	CL
	chrX	14445000	14450000	-1.54757	CL
	chrX	14450000	14455000	-2.1176	CL
	chrX	14455000	14460000	-1.23102	CL
	chrX	14460000	14465000	-2.26589	CL
	chrX	14465000	14470000	-2.26279	CL
	chrX	14470000	14475000	-2.24959	CL
	chrX	14475000	14480000	-2.31417	CL
	chrX	14480000	14485000	-2.10385	CL
	chrX	14485000	14490000	-2.10409	CL
	chrX	14490000	14495000	-1.74857	CL
	chrX	14495000	14500000	-2.51546	CL
	chrX	14500000	14505000	-2.6003	CL
	chrX	14505000	14510000	-1.2989	CL
	chrX	14510000	14515000	-2.05133	CL
	chrX	14515000	14520000	-1.28972	CL
	chrX	14520000	14525000	-1.79184	CL
	chrX	14525000	14530000	-1.28823	CL
	chrX	14530000	14535000	-1.94453	CL
	chrX	14535000	14540000	-1.76425	CL
	chrX	14540000	14545000	-1.83767	CL
	chrX	14545000	14550000	-1.47453	CL
	chrX	14550000	14555000	-1.52583	CL
	chrX	14555000	14560000	-1.575	CL
	chrX	14560000	14565000	-2.08436	CL
	chrX	14565000	14570000	-2.2661	CL
	chrX	14570000	14575000	-1.98994	CL
	chrX	14575000	14580000	-1.80155	CL
	chrX	14580000	14585000	-1.97748	CL
	chrX	14585000	14590000	-1.53274	CL
	chrX	14590000	14595000	-1.86944	CL
	chrX	14595000	14600000	-2.40955	CL
	chrX	14600000	14605000	-2.09839	CL
	chrX	14605000	14610000	-1.36759	CL
	chrX	14610000	14615000	-1.85401	CL
	chrX	14615000	14620000	-2.15934	CL
	chrX	14620000	14625000	-2.35128	CL
	chrX	14625000	14630000	-2.42766	CL
	chrX	14630000	14635000	-1.9723	CL
	chrX	14635000	14640000	-2.27154	CL
	chrX	14640000	14645000	-2.01668	CL
	chrX	14645000	14650000	-1.82513	CL
	chrX	14650000	14655000	-2.01488	CL
	chrX	14655000	14660000	-1.97975	CL
	chrX	14660000	14665000	-2.60122	CL
	chrX	14665000	14670000	-1.92174	CL
	chrX	14670000	14675000	-1.74175	CL
	chrX	14675000	14680000	-1.98685	CL
	chrX	14680000	14685000	-2.2115	CL
	chrX	14685000	14690000	-2.27769	CL
	chrX	14690000	14695000	-1.52541	CL
	chrX	14695000	14700000	-1.54398	CL
	chrX	14700000	14705000	-1.82355	CL
	chrX	14705000	14710000	-1.64576	CL
	chrX	14710000	14715000	-2.30895	CL
	chrX	14715000	14720000	-1.86783	CL
	chrX	14720000	14725000	-1.61856	CL
	chrX	14725000	14730000	-2.16124	CL
	chrX	14730000	14735000	-2.59971	CL
	chrX	14735000	14740000	-1.16601	CL
	chrX	14740000	14745000	-1.47301	CL
	chrX	14745000	14750000	-0.955382	CL
	chrX	14750000	14755000	-2.07689	CL
	chrX	14755000	14760000	-1.60627	CL
	chrX	14760000	14765000	-1.37648	CL
	chrX	14765000	14770000	-0.965649	CL
	chrX	14770000	14775000	-1.61241	CL
	chrX	14775000	14780000	-1.45075	CL
	chrX	14780000	14785000	-1.3985	CL
	chrX	14785000	14790000	-1.41511	CL
	chrX	14790000	14795000	-1.45331	CL
	chrX	14795000	14800000	-1.7864	CL
	chrX	14800000	14805000	-2.04418	CL
	chrX	14805000	14810000	-1.96951	CL
	chrX	14810000	14815000	-1.53147	CL
	chrX	14815000	14820000	-1.02685	CL
	chrX	14820000	14825000	-1.36253	CL
	chrX	14825000	14830000	-1.57193	CL
	chrX	14830000	14835000	-2.40721	CL
	chrX	14835000	14840000	-1.86337	CL
	chrX	14840000	14845000	-1.37477	CL
	chrX	14845000	14850000	-1.03402	CL
	chrX	14850000	14855000	-1.08068	CL
	chrX	14855000	14860000	-2.0927	CL
	chrX	14860000	14865000	-1.53994	CL
	chrX	14865000	14870000	-1.52031	CL
	chrX	14870000	14875000	-1.57313	CL
	chrX	14875000	14880000	-2.06913	CL
	chrX	14880000	14885000	-1.93665	CL
	chrX	14885000	14890000	-1.53471	CL
	chrX	14890000	14895000	-2.03896	CL
	chrX	14895000	14900000	-1.92758	CL
	chrX	14900000	14905000	-2.12348	CL
	chrX	14905000	14910000	-1.11349	CL
	chrX	14910000	14915000	-1.67636	CL
	chrX	14915000	14920000	-2.25468	CL
	chrX	14920000	14925000	-1.85343	CL
	chrX	14925000	14930000	-1.69454	CL
	chrX	14930000	14935000	-1.91444	CL
	chrX	14935000	14940000	-1.71425	CL
	chrX	14940000	14945000	-1.91729	CL
	chrX	14945000	14950000	-1.24565	CL
	chrX	14950000	14955000	-1.37979	CL
	chrX	14955000	14960000	-1.38422	CL
	chrX	14960000	14965000	-0.867901	CL
	chrX	14965000	14970000	-1.00761	CL
	chrX	14975000	14980000	-1.02927	CL
	chrX	14980000	14985000	-1.31625	CL
	chrX	14985000	14990000	-1.06835	CL
	chrX	14990000	14995000	-1.91461	CL
	chrX	14995000	15000000	-1.2994	CL
	chrX	15000000	15005000	-1.06861	CL
	chrX	15005000	15010000	-1.5512	CL
	chrX	15010000	15015000	-1.2251	CL
	chrX	15015000	15020000	-0.782919	CL
	chrX	15020000	15025000	-0.699265	CL
	chrX	15025000	15030000	-0.953783	CL
	chrX	15030000	15035000	-1.26663	CL
	chrX	15035000	15040000	-1.48261	CL
	chrX	15040000	15045000	-0.471032	CL
	chrX	15045000	15050000	-0.682717	CL
	chrX	15050000	15055000	-1.28319	CL
	chrX	15060000	15065000	-0.820203	CL
	chrX	15065000	15070000	-0.273566	CL
	chrX	15070000	15075000	-0.158623	CL
	chrX	15075000	15080000	-0.65985	CL
	chrX	15080000	15085000	-1.19981	CL
	chrX	15085000	15090000	-1.31759	CL
	chrX	15090000	15095000	-0.576345	CL
	chrX	15095000	15100000	-1.18978	CL
	chrX	15100000	15105000	-1.17026	CL
	chrX	15105000	15110000	-0.750578	CL
	chrX	15110000	15115000	-0.925104	CL
	chrX	15115000	15120000	-0.734441	CL
	chrX	15120000	15125000	-1.04322	CL
	chrX	15125000	15130000	-0.745642	CL
	chrX	15130000	15135000	-0.582446	CL
	chrX	15135000	15140000	-0.491779	CL
	chrX	15140000	15145000	-0.989137	CL
	chrX	15145000	15150000	-0.830703	CL
	chrX	15150000	15155000	-1.1025	CL
	chrX	15155000	15160000	-1.21383	CL
	chrX	15160000	15165000	-1.15861	CL
	chrX	15165000	15170000	-1.24924	CL
	chrX	15170000	15175000	-1.18373	CL
	chrX	15175000	15180000	-0.605177	CL
	chrX	15180000	15185000	-0.818933	CL
	chrX	15185000	15190000	-0.770506	CL
	chrX	15190000	15195000	-0.870657	CL
	chrX	15195000	15200000	-1.23883	CL
	chrX	15200000	15205000	-0.999792	CL
	chrX	15205000	15210000	-0.810759	CL
	chrX	15210000	15215000	-1.34925	CL
	chrX	15215000	15220000	-0.883396	CL
	chrX	15220000	15225000	-1.2247	CL
	chrX	15225000	15230000	-0.65195	CL
	chrX	15230000	15235000	-0.54216	CL
	chrX	15235000	15240000	-1.69342	CL
	chrX	15240000	15245000	-1.21454	CL
	chrX	15245000	15250000	-1.25106	CL
	chrX	15250000	15255000	-1.19941	CL
	chrX	15255000	15260000	-1.59753	CL
	chrX	15260000	15265000	-1.18236	CL
	chrX	15265000	15270000	-1.14772	CL
	chrX	15270000	15275000	-1.22331	CL
	chrX	15275000	15280000	-1.05715	CL
	chrX	15280000	15285000	-0.671268	CL
	chrX	15285000	15290000	-0.591013	CL
	chrX	15290000	15295000	-0.796278	CL
	chrX	15295000	15300000	-1.52053	CL
[truncated: 24,305 more rows]

## Sheet: Fig.4e_H3K4me3
	Fig. 4e: H3K4me3 log2(KO/WT). We re-analyzed data from Wang et al., Cell 2018.
	chr	start	stop	H3K4me3_log2(KO/WT)_mus_Xi	RT
	chrX	5200000	5600000	-0.0420363	CL
	chrX	5600000	6000000	1.43919	CL
	chrX	6000000	6400000	0.29224	CL
	chrX	6400000	6800000	3.92667	CL
	chrX	6800000	7200000	5.20114	SD
	chrX	7200000	7600000	4.79084	SD
	chrX	7600000	8000000	4.76607	SD
	chrX	8000000	8400000	0.110235	CL
	chrX	8400000	8800000	4.16765	CL
	chrX	8800000	9200000	2.87582	CL
	chrX	9200000	9600000	3.41709	CL
	chrX	9600000	10000000	4.59078	CL
	chrX	10000000	10400000	3.22396	SD
	chrX	10400000	10800000	1.48432	SD
	chrX	10800000	11200000	1.41627	SD
	chrX	11200000	11600000	2.4854	SD
	chrX	11600000	12000000	3.78945	SD
	chrX	12000000	12400000	4.05811	SD
	chrX	12400000	12800000	4.14536	SD
	chrX	12800000	13200000	-0.0506218	SD
	chrX	13200000	13600000	4.98477	CL
	chrX	13600000	14000000	-0.00161586	CL
	chrX	14000000	14400000	-0.0826984	CL
	chrX	14400000	14800000	0.0471045	CL
	chrX	14800000	15200000	0.106478	CL
	chrX	15200000	15600000	-0.0372091	CL
	chrX	15600000	16000000	-0.0414281	CL
	chrX	16000000	16400000	4.34538	CL
	chrX	16400000	16800000	0.594915	CL
	chrX	16800000	17200000	2.51737	CL
	chrX	17200000	17600000	-0.0502006	CL
	chrX	17600000	18000000	3.99002	CL
	chrX	18000000	18400000	-0.00548733	CL
	chrX	18400000	18800000	-0.020489	CL
	chrX	18800000	19200000	-0.0494503	CL
	chrX	19200000	19600000	0.035769	CL
	chrX	19600000	20000000	0.0736466	SI
	chrX	20000000	20400000	4.6951	SD
	chrX	20400000	20800000	3.24135	SI
	chrX	20800000	21200000	-0.024164	CL
	chrX	21200000	21600000	0.0505674	CL
	chrX	21600000	22000000	0.0895831	CL
	chrX	22000000	22400000	-0.0820729	CL
	chrX	22400000	22800000	-0.0506052	CL
	chrX	22800000	23200000	-0.0606198	CL
	chrX	23200000	23600000	-0.0973046	CL
	chrX	32000000	32400000	0.181671	CL
	chrX	33200000	33600000	2.09252	CL
	chrX	33600000	34000000	0.0293428	SD
	chrX	34000000	34400000	4.21045	SD
	chrX	34400000	34800000	2.35771	SD
	chrX	35200000	35600000	2.08248	CL
	chrX	35600000	36000000	3.40806	SI
	chrX	36000000	36400000	-0.0301904	SI
	chrX	36400000	36800000	0.0401989	CL
	chrX	36800000	37200000	-0.0576588	CL
	chrX	37200000	37600000	-0.0359041	CL
	chrX	37600000	38000000	0.0255151	CL
	chrX	38000000	38400000	0.0339399	CL
	chrX	38400000	38800000	-0.0398544	CL
	chrX	38800000	39200000	0.202256	CL
	chrX	39200000	39600000	4.03691	SD
	chrX	39600000	40000000	0.0198788	CL
	chrX	40000000	40400000	0.16573	CL
	chrX	40400000	40800000	-0.0973046	CL
	chrX	40800000	41200000	0.059158	CL
	chrX	41200000	41600000	0.0527208	CL
	chrX	41600000	42000000	-0.00108931	CL
	chrX	42000000	42400000	-0.0163846	CL
	chrX	42400000	42800000	0.0546985	CL
	chrX	42800000	43200000	0.14155	CL
	chrX	43200000	43600000	0.06316	CL
	chrX	43600000	44000000	-0.0203924	CL
	chrX	44000000	44400000	0.262238	CL
	chrX	44400000	44800000	-0.0973046	CL
	chrX	44800000	45200000	-0.360339	CL
	chrX	45200000	45600000	0.345461	SI
	chrX	45600000	46000000	3.74357	SI
	chrX	46000000	46400000	5.06945	SI
	chrX	46400000	46800000	-0.00359149	CL
	chrX	46800000	47200000	0.0416371	CL
	chrX	47200000	47600000	0.0275201	CL
	chrX	47600000	48000000	-0.0517435	CL
	chrX	48000000	48400000	0.0360576	CL
	chrX	48800000	49200000	-0.167568	CL
	chrX	49200000	49600000	-0.0174275	SI
	chrX	49600000	50000000	0.0526007	SI
	chrX	50000000	50400000	1.53786	SI
	chrX	50400000	50800000	2.90749	SI
	chrX	50800000	51200000	-0.0173633	SI
	chrX	51200000	51600000	-0.788632	CL
	chrX	53200000	53600000	0.0680779	CL
	chrX	53600000	54000000	2.99108	SI
	chrX	54000000	54400000	5.26795	CL
	chrX	54400000	54800000	1.40628	CL
	chrX	54800000	55200000	-0.0468827	CL
	chrX	55200000	55600000	0.0763844	SI
	chrX	55600000	56000000	-0.0193372	CL
	chrX	56000000	56400000	0.0100249	CL
	chrX	56400000	56800000	0.0749873	CL
	chrX	56800000	57200000	-0.0427121	CL
	chrX	57200000	57600000	0.0376228	SI
	chrX	57600000	58000000	3.0409	SI
	chrX	58000000	58400000	-0.768134	CL
	chrX	58400000	58800000	0.00784198	CL
	chrX	58800000	59200000	0.0118315	CL
	chrX	59200000	59600000	0.0707331	CL
	chrX	59600000	60000000	-0.0911501	CL
	chrX	60400000	60800000	0.0307402	CL
	chrX	60800000	61200000	0.0269871	CL
	chrX	61200000	61600000	0.0600823	CL
	chrX	61600000	62000000	-0.0958257	CL
	chrX	63200000	63600000	-0.00501353	CL
	chrX	63600000	64000000	0.186228	CL
	chrX	64000000	64400000	0.0138105	CL
	chrX	64400000	64800000	0.0760048	CL
	chrX	64800000	65200000	0.0540023	CL
	chrX	65200000	65600000	0.0693086	CL
	chrX	65600000	66000000	4.98169	SI
	chrX	66000000	66400000	-0.000949655	CL
	chrX	66400000	66800000	0.0756608	CL
	chrX	66800000	67200000	0.0544792	CL
	chrX	67200000	67600000	-0.0213932	CL
	chrX	67600000	68000000	1.58775	CL
	chrX	68000000	68400000	-0.999646	CL
	chrX	68400000	68800000	0.100502	SI
	chrX	68800000	69200000	5.0958	CL
	chrX	69200000	69600000	0.0110317	CL
	chrX	69600000	70000000	-0.0825142	CL
	chrX	70000000	70400000	3.03288	SI
	chrX	70400000	70800000	4.41588	SD
	chrX	70800000	71200000	4.88185	SD
	chrX	71200000	71600000	3.36082	SD
	chrX	71600000	72000000	4.88927	SD
	chrX	72000000	72400000	3.85767	SI
	chrX	72400000	72800000	4.88351	SI
	chrX	72800000	73200000	-0.107633	SI
	chrX	73200000	73600000	0.0681189	CL
	chrX	73600000	74000000	0.0616451	CL
	chrX	74000000	74400000	0.076031	CL
	chrX	74400000	74800000	0.151608	SI
	chrX	74800000	75200000	1.55854	SI
	chrX	75200000	75600000	0.125673	CL
	chrX	75600000	76000000	0.0238357	CL
	chrX	76400000	76800000	0.0418238	CL
	chrX	76800000	77200000	0.075658	CL
	chrX	77200000	77600000	0.0248848	CL
	chrX	77600000	78000000	-0.055637	CL
	chrX	78000000	78400000	0.273011	CL
	chrX	78400000	78800000	0.0733386	CL
	chrX	78800000	79200000	0.114919	CL
	chrX	79600000	80000000	-0.0297687	CL
	chrX	80000000	80400000	-0.0644699	CL
	chrX	80400000	80800000	0.0273099	CL
	chrX	80800000	81200000	0.0805489	CL
	chrX	81200000	81600000	0.0210624	CL
	chrX	81600000	82000000	-0.10596	CL
	chrX	82000000	82400000	-0.0970538	CL
	chrX	82400000	82800000	-0.0552268	CL
	chrX	82800000	83200000	2.18619	CL
	chrX	83200000	83600000	0.0131026	CL
	chrX	83600000	84000000	0.0823029	CL
	chrX	84000000	84400000	0.0536761	CL
	chrX	84400000	84800000	0.0256782	CL
	chrX	84800000	85200000	0.0110525	CL
	chrX	85200000	85600000	0.0453187	CL
	chrX	85600000	86000000	0.0716365	CL
	chrX	86000000	86400000	-0.0581772	CL
	chrX	88000000	88400000	0.0150809	CL
	chrX	89600000	90000000	-0.00317235	CL
	chrX	90000000	90400000	0.0522717	CL
	chrX	90400000	90800000	0.0359619	SI
	chrX	90800000	91200000	0.0932946	SI
	chrX	91200000	91600000	0.126171	SD
	chrX	91600000	92000000	4.67079	SD
	chrX	92000000	92400000	0.00798632	CL
	chrX	92400000	92800000	0.335633	CL
	chrX	92800000	93200000	4.85701	SI
	chrX	93200000	93600000	0.0322403	CL
	chrX	93600000	94000000	-0.00823891	CL
	chrX	94000000	94400000	-0.00283594	CL
	chrX	94400000	94800000	0.921338	CL
	chrX	94800000	95200000	0.0811262	CL
	chrX	95200000	95600000	-0.04025	CL
	chrX	95600000	96000000	-0.15038	CL
	chrX	96000000	96400000	5.96162	SI
	chrX	96400000	96800000	0.0563572	SI
	chrX	96800000	97200000	-0.0111689	SI
	chrX	97200000	97600000	0.0207215	CL
	chrX	97600000	98000000	5.36358	SD
	chrX	98000000	98400000	2.00661	SD
	chrX	98400000	98800000	5.00914	SD
	chrX	98800000	99200000	4.72707	SD
	chrX	99200000	99600000	4.83051	SD
	chrX	99600000	100000000	3.50385	SD
	chrX	100000000	100400000	0.000815813	SI
	chrX	100400000	100800000	0.152338	CE
	chrX	100800000	101200000	0.286462	CE
	chrX	101200000	101600000	0.291242	SI
	chrX	101600000	102000000	3.07564	SI
	chrX	102000000	102400000	-0.0161153	SI
	chrX	102400000	102800000	0.0344727	CL
	chrX	102800000	103200000	-0.0170088	SD
	chrX	103200000	103600000	4.51537	SD
	chrX	103600000	104000000	0.00983722	CL
	chrX	104000000	104400000	0.0319375	CL
	chrX	104400000	104800000	0.0390113	CL
	chrX	104800000	105200000	1.20103	CL
	chrX	105200000	105600000	0.0773541	CL
	chrX	105600000	106000000	-0.0267225	CL
	chrX	106000000	106400000	0.433756	CL
	chrX	106400000	106800000	-0.0360157	CL
	chrX	106800000	107200000	0.0230501	CL
	chrX	107200000	107600000	-0.00939565	CL
	chrX	107600000	108000000	0.0697178	CL
	chrX	108000000	108400000	0.0260519	CL
	chrX	108400000	108800000	0.0562405	CL
	chrX	108800000	109200000	0.0726204	CL
	chrX	109200000	109600000	-0.0973046	CL
	chrX	109600000	110000000	-0.319697	CL
	chrX	110000000	110400000	0.139734	CL
	chrX	110400000	110800000	-0.00984178	CL
	chrX	111200000	111600000	-0.0973046	CL
	chrX	113600000	114000000	-0.0786889	CL
	chrX	114000000	114400000	-0.0384109	CL
	chrX	114400000	114800000	-0.0973046	CL
	chrX	114800000	115200000	0.125088	CL
	chrX	115600000	116000000	-0.129485	CL
	chrX	117200000	117600000	-0.0359041	CL
	chrX	118000000	118400000	-0.00150043	CL
	chrX	119600000	120000000	0.066194	CL
	chrX	123600000	124000000	-0.0193021	CL
	chrX	125600000	126000000	-0.0973046	CL
	chrX	126000000	126400000	0.0181726	SI
	chrX	126400000	126800000	0.202256	CL
	chrX	126800000	127200000	-0.0522167	SI
	chrX	127200000	127600000	-0.0973046	CL
	chrX	127600000	128000000	-0.171305	CL
	chrX	128000000	128400000	-0.0692903	CL
	chrX	128400000	128800000	0.110333	CL
	chrX	128800000	129200000	-0.0973046	CL
	chrX	129200000	129600000	-0.249308	CL
	chrX	129600000	130000000	-0.0322097	CL
	chrX	130000000	130400000	0.159035	CL
	chrX	130400000	130800000	4.92966	SI
	chrX	130800000	131200000	3.17738	SI
	chrX	131200000	131600000	-0.664188	SI
	chrX	131600000	132000000	-0.151575	CL
	chrX	132000000	132400000	3.50664	SI
	chrX	132400000	132800000	-0.15991	SI
	chrX	132800000	133200000	-1.14505	SI
	chrX	133200000	133600000	4.20707	SI
	chrX	133600000	134000000	0.172362	CL
	chrX	134000000	134400000	-0.0340907	CL
	chrX	134400000	134800000	0.00523348	CL
	chrX	134800000	135200000	-0.111756	CL
	chrX	135200000	135600000	0.0328474	CL
	chrX	135600000	136000000	0.0270585	SI
	chrX	136000000	136400000	0.000380075	SI
	chrX	136400000	136800000	1.37728	SI
	chrX	136800000	137200000	-0.297671	SI
	chrX	137200000	137600000	2.97448	CL
	chrX	137600000	138000000	0.0141356	CL
	chrX	138000000	138400000	-0.0154229	CL
	chrX	138400000	138800000	-0.0392157	CL
	chrX	138800000	139200000	0.108838	SI
	chrX	139200000	139600000	1.28713	CL
	chrX	139600000	140000000	0.0905447	CL
	chrX	140000000	140400000	-0.142196	CL
	chrX	140400000	140800000	1.02518	SI
	chrX	140800000	141200000	0.0727857	SI
	chrX	141200000	141600000	0.028773	CL
	chrX	141600000	142000000	-0.0156882	CL
	chrX	142000000	142400000	0.112409	CL
	chrX	142400000	142800000	0.0862427	CL
	chrX	142800000	143200000	0.0183003	CL
	chrX	143200000	143600000	0.0529102	CL
	chrX	143600000	144000000	0.134625	CL
	chrX	144000000	144400000	-0.0390985	CL
	chrX	146400000	146800000	0.193257	CL
	chrX	146800000	147200000	-0.181547	SI
	chrX	147200000	147600000	3.93422	SI
	chrX	147600000	148000000	4.34065	SI
	chrX	148000000	148400000	3.68494	SD
	chrX	148400000	148800000	0.486875	SD
	chrX	148800000	149200000	-0.0114439	SI
	chrX	149200000	149600000	0.031036	SI
	chrX	149600000	150000000	0.0170814	SI
	chrX	150000000	150400000	-0.44285	SI
	chrX	150400000	150800000	-0.115758	CL
	chrX	150800000	151200000	0.0154975	CL
	chrX	151200000	151600000	0.0264571	CL
	chrX	151600000	152000000	0.218158	SI
	chrX	152000000	152400000	0.0489577	CL
	chrX	152400000	152800000	-0.0683256	CL
	chrX	152800000	153200000	-0.101394	CL
	chrX	153200000	153600000	-0.0240557	CL
	chrX	153600000	154000000	0.407731	SI
	chrX	154000000	154400000	4.30401	SI
	chrX	154400000	154800000	0.173055	CL
	chrX	154800000	155200000	-0.0730538	CL
	chrX	155200000	155600000	0.0699116	CL
	chrX	155600000	156000000	1.68633	SI
	chrX	156000000	156400000	0.0999132	SI
	chrX	156400000	156800000	0.0948375	SI
	chrX	156800000	157200000	1.2526	SI
	chrX	157200000	157600000	1.70267	CL
	chrX	157600000	158000000	-0.0277925	CL
	chrX	158000000	158400000	0.00116533	CL
	chrX	158400000	158800000	0.0862179	CL
	chrX	158800000	159200000	2.90297	SI
	chrX	159200000	159600000	5.33834	SI
	chrX	159600000	160000000	0.112838	CL
	chrX	160000000	160400000	5.64185	SI
	chrX	160400000	160800000	4.07347	SI
	chrX	160800000	161200000	3.78117	SI
	chrX	161200000	161600000	0.0539618	CL
	chrX	161600000	162000000	-0.0060203	CL
	chrX	162000000	162400000	0.101023	SD
	chrX	162400000	162800000	2.02627	SD
	chrX	162800000	163200000	5.80124	SD
	chrX	163200000	163600000	-0.0764462	SD
	chrX	163600000	164000000	0.028155	CL
	chrX	164000000	164400000	0.00728014	CL
	chrX	164400000	164800000	-0.00162645	CL
	chrX	164800000	165200000	3.79593	CL
	chrX	165200000	165600000	0.0841422	CL
	chrX	165600000	166000000	4.4786	CL
	chrX	166000000	166400000	-0.0302993	CE
