# Supplementary material for: Replication dynamics identifies the folding principles of the inactive X chromosome
Source: Nat Struct Mol Biol. 2023 Aug 10;30(8):1224–37. doi: 10.1038/s41594-023-01052-1 (PMC10442229; doi:10.1038/s41594-023-01052-1)
Supplement: Source Data Fig. 5 — Statistical source data. [file 41594_2023_1052_MOESM8_ESM.xlsx]

## Sheet: Fig.5c
	Fig. 5c: Raw numbers of DNA-FISH signal localization relative to the Xist cloud in NSCs.
	Probe set 1
	WT	68-CL	70-SI	71-SD		SmcHD1-KO	68-CL	70-SI	71-SD
	Fully overlapped	36	56	56		Fully overlapped	38	31	41
	Inner edge	42	33	55		Inner edge	35	30	27
	Outer edge	18	16	36		Outer edge	15	12	39
	Protruded	32	34	56		Protruded	59	72	130

## Sheet: Fig.5d
	Fig. 5d: Distances of probe set 1 DNA-FISH signal localization relative to the Xist centroid in NSCs.
	Probe set 1: 70-SI vs. 71-SD							Probe set 1: 68-CL vs. 70-SI
	sample	distance of 70SI from Xist centroid	distance of 71SD from Xist centroid	Nucleus feret	Normalized distance of 70SI to Xist centroid with nucleus feret	Normalized distance of 71SD to Xist centroid with nucleus feret		sample	distance of 68CL from Xist centroid	distance of 70SI from Xist centroid	Nucleus feret	Normalized distance of 68CL to Xist centroid with nucleus feret	Normalized distance of 70SI to Xist centroid with nucleus feret
	WT	0.434169	0.400791	2.49461	0.174043	0.160663		WT	1.89621	1.57464	4.28179	0.442855	0.367753
	WT	1.57464	1.57319	4.28179	0.367753	0.367415		WT	0.899985	0.334296	2.80457	0.3209	0.119197
	WT	0.334296	1.44271	2.80457	0.119197	0.514413		WT	1.22556	0.931015	5.21257	0.235116	0.17861
	WT	1.35866	1.09223	4.3581	0.311754	0.250621		WT	1.95502	0.733055	5.51135	0.354726	0.133008
	WT	1.46868	2.85985	3.19226	0.460076	0.89587		WT	1.07707	0.631664	3.8388	0.280574	0.164547
	WT	0.931015	1.0625	5.21257	0.17861	0.203834		WT	0.775917	0.393495	3.58966	0.216154	0.109619
	WT	0.733055	1.4763	5.51135	0.133008	0.267865		WT	1.4497	1.0041	3.52791	0.410925	0.284617
	WT	0.631664	0.686616	3.8388	0.164547	0.178862		WT	0.910692	0.83127	3.99241	0.228106	0.208213
	WT	0.393495	0.529225	3.58966	0.109619	0.147431		WT	0.129495	0.338307	3.076	0.0420984	0.109983
	WT	1.0041	0.0352159	3.52791	0.284617	0.00998209		WT	0.601144	0.384764	2.99985	0.200391	0.128261
	WT	0.83127	0.556448	3.99241	0.208213	0.139377		WT	1.3731	1.98136	3.78875	0.362415	0.522959
	WT	0.889817	0.48995	3.45669	0.257419	0.14174		WT	0.475549	0.800766	3.70852	0.128231	0.215926
	WT	0.338307	1.04362	3.076	0.109983	0.339279		WT	0.372725	0.37878	2.37586	0.15688	0.159428
	WT	0.193079	0.454433	2.41688	0.0798877	0.188024		WT	0.509178	0.604382	4.65581	0.109364	0.129813
	WT	0.762836	1.89686	4.5286	0.168448	0.418862		WT	2.94819	2.71717	2.1936	1.344	1.23868
	WT	1.98136	1.78847	3.78875	0.522959	0.472046		WT	0.105989	0.823867	3.17774	0.0333537	0.259262
	WT	1.47731	2.00896	3.36856	0.438559	0.596385		WT	1.50765	0.0830341	4.18479	0.360268	0.0198419
	WT	1.65398	1.35065	3.63926	0.454482	0.371133		WT	1.27072	1.27786	4.2438	0.299431	0.301111
	WT	0.37878	0.162068	2.37586	0.159428	0.0682146		WT	1.20028	0.403841	2.36121	0.508333	0.171031
	WT	1.16235	1.13054	3.8388	0.302789	0.294504		WT	0.532671	0.166069	2.66064	0.200204	0.062417
	WT	1.72838	0.878073	3.76271	0.459344	0.233362		WT	0.510516	0.395664	3.12636	0.163294	0.126558
	WT	1.6815	1.16574	3.33579	0.504078	0.349466		WT	0.409407	0.354101	3.63926	0.112497	0.0973003
	WT	2.71717	1.50073	2.1936	1.23868	0.684143		WT	1.46189	0.554348	3.29917	0.443108	0.168026
	WT	0.0830341	0.52303	4.18479	0.0198419	0.124983		WT	1.00941	0.532058	2.81485	0.358603	0.189018
	WT	1.27786	1.69799	4.2438	0.301111	0.400111		WT	0.732628	1.39457	3.10408	0.236021	0.44927
	WT	0.554348	1.4635	3.29917	0.168026	0.443597		WT	0.323216	1.27733	2.6168	0.123516	0.488127
	WT	0.532058	0.0722407	2.81485	0.189018	0.0256641		WT	0.902001	1.40625	3.14112	0.287159	0.44769
	WT	0.602555	0.479457	2.53143	0.23803	0.189402		WT	0.445346	0.804676	3.86133	0.115335	0.208393
	WT	0.804676	1.4931	3.86133	0.208393	0.386679		WT	1.66628	1.66628	3.04198	0.547763	0.547763
	WT	0.282524	0.512332	3.87777	0.0728575	0.13212		WT	2.3766	2.85398	3.8986	0.609603	0.732052
	WT	1.153	1.37431	4.35145	0.26497	0.315827		WT	0.701935	0.698482	3.96624	0.176977	0.176107
	WT	0.489094	0.833165	3.70852	0.131884	0.224662		WT	0.886101	1.29735	2.47599	0.357877	0.523973
	WT	2.85398	3.221	3.8986	0.732052	0.826195		WT	0.770564	1.5657	2.51768	0.306061	0.621884
	WT	1.51911	1.70929	3.07976	0.493256	0.555008		WT	1.89337	1.23136	2.79216	0.678102	0.441005
	WT	0.698482	1.44332	3.96624	0.176107	0.363902		WT	1.1669	2.70125	5.06856	0.230224	0.532943
	WT	0.504985	0.504822	3.33579	0.151384	0.151335		WT	0.772303	1.20322	3.185	0.242481	0.377775
	WT	0.617517	1.62637	3.33925	0.184927	0.487046		WT	1.30199	0.874921	2.41688	0.538705	0.362004
	WT	1.29735	1.21928	2.47599	0.523973	0.492441		WT	0.850474	0.326922	2.40489	0.353644	0.13594
	WT	0.559733	0.494539	3.33925	0.167623	0.148099		WT	1.24752	1.27431	2.3167	0.53849	0.550053
	WT	1.31881	1.76442	4.15148	0.317673	0.425011		WT	0.404026	0.0797692	4.38984	0.0920368	0.0181713
	WT	1.23136	1.64153	2.79216	0.441005	0.587905		WT	0.961247	1.08565	3.01332	0.318999	0.360283
	WT	0.731432	1.44199	2.89587	0.252578	0.497948		WT	0.920633	1.44555	4.70401	0.195712	0.307301
	WT	2.27211	3.16148	5.16464	0.439936	0.61214		WT	2.29177	2.64654	5.07313	0.451747	0.521679
	WT	0.416051	1.28199	2.53828	0.163911	0.505062		WT	2.36201	1.33745	3.20852	0.736167	0.416844
	WT	1.20322	1.31016	3.185	0.377775	0.411353		WT	0.710534	1.83181	3.36856	0.210931	0.543796
	WT	0.874921	1.10045	2.41688	0.362004	0.455317		WT	1.15244	0.780284	4.02703	0.286177	0.193762
	WT	0.819562	1.32428	2.89587	0.283011	0.4573		WT	1.22578	0.97637	3.37542	0.363149	0.289259
	WT	1.27431	0.953573	2.3167	0.550053	0.411609		WT	1.30192	1.07141	3.58966	0.362685	0.298472
	WT	0.0988473	0.316449	3.418	0.0289197	0.0925832		WT	1.71671	1.14293	4.72853	0.363053	0.241708
	WT	0.0797692	1.09484	4.38984	0.0181713	0.249403		WT	1.77803	1.35096	3.57997	0.496661	0.377366
	WT	0.428125	0.551536	2.42644	0.176442	0.227303		WT	1.98303	1.49329	4.25468	0.466081	0.350975
	WT	1.44555	1.63052	4.70401	0.307301	0.346624		WT	2.41643	1.37838	3.63926	0.663989	0.378753
	WT	2.64654	2.4322	5.07313	0.521679	0.479428		WT	1.49114	1.30335	2.85767	0.521804	0.456088
	WT	0.667359	1.0297	3.80247	0.175507	0.270798		WT	2.37343	1.50551	3.20852	0.739728	0.469223
	WT	1.33745	1.72718	3.20852	0.416844	0.538311		KO	0.743165	1.12493	4.70401	0.157985	0.239143
	WT	1.83181	1.36732	3.36856	0.543796	0.405905		KO	1.44726	1.3482	6.10009	0.237251	0.221013
	WT	0.780284	1.04556	4.02703	0.193762	0.259635		KO	2.04702	2.06796	6.15671	0.332486	0.335887
	WT	0.866348	1.83405	3.67878	0.235499	0.498548		KO	1.35732	2.66147	4.08832	0.331999	0.650994
	WT	2.51826	0.794718	2.93554	0.85785	0.270722		KO	2.2077	2.06111	4.09538	0.539071	0.503276
	WT	0.944776	1.1217	2.17772	0.433838	0.515082		KO	0.451492	1.20314	3.67878	0.122729	0.327048
	WT	7.56397	0.829339	3.418	2.21298	0.242639		KO	2.21439	2.38874	4.11651	0.537929	0.580282
	WT	1.07141	0.244525	3.58966	0.298472	0.0681193		KO	1.56244	2.19235	3.60573	0.433321	0.608019
	WT	1.14293	0.615995	4.72853	0.241708	0.130272		KO	1.55917	1.67511	3.75656	0.415053	0.445917
	WT	2.12114	1.15932	2.51078	0.844816	0.46174		KO	0.724017	0.626257	3.28336	0.220511	0.190737
	WT	1.35096	1.55123	3.57997	0.377366	0.433307		KO	0.739948	0.921335	5.55212	0.133273	0.165943
	WT	1.24301	1.44577	4.11651	0.301957	0.351213		KO	1.1747	1.44258	4.04852	0.290157	0.356324
	WT	1.49329	1.4601	4.25468	0.350975	0.343176		KO	1.87649	1.51484	2.89587	0.647987	0.523105
	WT	1.67795	1.34274	3.24259	0.517473	0.414096		KO	0.201532	1.06498	2.55643	0.0788331	0.416587
	WT	1.37838	2.29828	3.63926	0.378753	0.631525		KO	1.88711	1.85908	2.14292	0.880623	0.867546
	WT	0.451196	0.79945	3.13559	0.143895	0.25496		KO	1.00854	1.36436	3.75656	0.268475	0.363194
	WT	0.537039	1.39076	4.12213	0.130282	0.337389		KO	0.442209	1.24991	3.06093	0.144469	0.408342
	WT	0.421642	0.511799	4.89205	0.0861891	0.104619		KO	1.79951	1.99812	3.32189	0.541712	0.601502
	KO	1.12493	2.1703	4.70401	0.239143	0.461371		KO	1.70699	0.968863	4.5655	0.373888	0.212214
	KO	0.587084	1.59776	3.2265	0.181957	0.4952		KO	0.667414	0.648396	4.5235	0.147544	0.143339
	KO	1.18547	1.83777	2.48299	0.477436	0.740146		KO	1.41929	1.96143	2.47599	0.573221	0.792181
	KO	1.3482	1.11287	6.10009	0.221013	0.182436		KO	1.90105	2.03869	3.81916	0.497766	0.533805
	KO	1.65621	0.722283	5.00887	0.330656	0.144201		KO	2.05409	2.0574	4.66946	0.439899	0.440607
	KO	1.7028	1.20509	3.91488	0.434955	0.307823		KO	1.60317	0.411036	3.271	0.490116	0.125661
	KO	1.26428	1.32705	2.12122	0.596014	0.625606		KO	2.69161	2.48815	5.056	0.532359	0.492119
	KO	1.84282	2.12177	3.49	0.528028	0.607958		KO	3.07581	1.931	5.10947	0.601981	0.377926
	KO	1.20314	0.564001	3.67878	0.327048	0.153312		KO	0.590516	0.82009	5.60912	0.105278	0.146207
	KO	2.38874	1.67927	4.11651	0.580282	0.407934		KO	2.45362	1.76522	4.6184	0.53127	0.382214
	KO	0.643496	1.23461	2.97469	0.216324	0.415039		KO	3.53117	3.46237	5.02156	0.7032	0.6895
	KO	2.19235	2.86543	3.60573	0.608019	0.794688		KO	1.83515	1.37219	3.23546	0.567199	0.424111
	KO	1.67511	1.65026	3.75656	0.445917	0.439302		KO	1.44306	1.02375	5.6788	0.254113	0.180276
	KO	0.626257	0.958811	3.28336	0.190737	0.292022		KO	2.39362	1.96937	4.28314	0.558848	0.459798
	KO	0.602278	1.24738	5.24465	0.114837	0.237839		KO	1.58992	1.55253	6.08395	0.26133	0.255184
	KO	0.533724	0.872517	4.86359	0.109739	0.179398		KO	0.455347	0.769278	4.71751	0.0965227	0.163069
	KO	0.921335	1.47256	5.55212	0.165943	0.265226		KO	0.987022	0.515929	4.21645	0.234088	0.122361
	KO	1.44258	2.71246	4.04852	0.356324	0.669989		KO	0.313355	1.92765	3.24259	0.096637	0.594478
	KO	1.51484	2.86732	2.89587	0.523105	0.99014		KO	2.45987	2.67087	2.86374	0.858972	0.932653
	KO	0.271849	0.908924	3.23366	0.0840685	0.281082		KO	1.89037	0.701459	4.30468	0.439142	0.162952
	KO	1.24991	1.73557	3.06093	0.408342	0.567008		KO	1.58237	0.969422	2.6168	0.604695	0.37046
	KO	1.99812	2.35367	3.32189	0.601502	0.708535
	KO	1.84648	2.0399	3.91488	0.471657	0.521063
	KO	0.968863	0.398655	4.5655	0.212214	0.0873192
	KO	0.648396	2.05644	4.5235	0.143339	0.454612
	KO	1.96143	2.30162	2.47599	0.792181	0.929575
	KO	1.37599	1.6131	4.17649	0.32946	0.386233
	KO	2.01819	1.34642	3.70852	0.544202	0.36306
	KO	2.03869	2.65547	3.81916	0.533805	0.695302
	KO	1.53809	1.33047	4.44222	0.346244	0.299505
	KO	2.03205	2.06482	3.36856	0.603239	0.612968
	KO	0.411036	0.393021	3.271	0.125661	0.120153
	KO	2.48815	2.80561	5.056	0.492119	0.554907
	KO	1.70702	2.0289	2.34893	0.726723	0.863754
	KO	1.14903	1.46465	3.418	0.336172	0.428512
	KO	1.26952	0.9975	2.68875	0.47216	0.37099
	KO	0.439706	0.650384	3.55078	0.123833	0.183166
	KO	2.32591	2.59375	5.23802	0.444043	0.495178
	KO	1.76522	2.0531	4.6184	0.382214	0.444548
	KO	3.09145	1.92799	4.494	0.687906	0.429015
	KO	2.14841	0.379304	6.25734	0.343342	0.0606175
	KO	3.46237	3.85619	5.02156	0.6895	0.767925
	KO	1.03286	0.487104	4.91563	0.210117	0.0990927
	KO	0.364194	0.266335	3.29215	0.110625	0.0808998
	KO	1.76233	2.29069	3.49	0.504967	0.656357
	KO	1.23746	0.763795	3.66302	0.337826	0.208515
	KO	1.91294	2.08801	3.94579	0.484806	0.529174
	KO	1.37219	1.66115	3.23546	0.424111	0.513422
	KO	1.02375	1.73296	5.6788	0.180276	0.305163
	KO	1.96937	2.09853	4.28314	0.459798	0.489953
	KO	1.55253	1.4491	6.08395	0.255184	0.238184
	KO	0.769278	1.39221	4.71751	0.163069	0.295116
	KO	1.93359	1.97282	4.53881	0.426013	0.434655
	KO	2.56078	2.12082	3.89562	0.657349	0.544411
	KO	2.60976	4.80267	4.28314	0.609311	1.1213
	KO	0.515929	1.55471	4.21645	0.122361	0.368725
	KO	1.92765	3.62378	3.24259	0.594478	1.11756
	KO	0.564713	1.84303	2.34893	0.240413	0.784625
	KO	1.27243	0.808518	3.65195	0.348423	0.221393
	KO	1.73048	2.25044	2.95322	0.585963	0.762029
	KO	0.701459	1.12158	4.30468	0.162952	0.260549
	KO	0.463228	1.63072	3.72875	0.124232	0.437336
	KO	2.12184	1.43352	2.65629	0.798798	0.539671
	KO	1.48258	0.56992	1.97435	0.750918	0.288662
	KO	1.93609	1.83013	3.53773	0.547269	0.517316
	KO	1.90336	1.87558	3.91488	0.486185	0.479089
	KO	1.82884	1.79695	4.19996	0.435443	0.42785
	KO	1.87689	1.51433	4.0585	0.462459	0.373126
	KO	0.969422	2.71052	2.6168	0.37046	1.03581

## Sheet: Fig.5e
	Fig. 5e: Raw numbers of DNA-FISH signal localization relative to the Xist cloud in NSCs.
	Probe set 2
	WT	94-CL	96-SI	98-SD		SmcHD1-KO	94-CL	96-SI	98-SD
	Fully overlapped	57	66	48		Fully overlapped	39	40	17
	Inner edge	48	70	30		Inner edge	36	40	13
	Outer edge	15	41	18		Outer edge	24	21	10
	Protruded	48	38	53		Protruded	48	67	83

## Sheet: Fig.5f
	Fig. 5f: Distances of probe set 2 DNA-FISH signal localization relative to the Xist centroid in NSCs.
	Probe set 2: 96-SI vs. 98-SD							Probe set 2: 94-CL vs. 96-SI
	sample	distance of 96SI from Xist centroid	distance of 98SD from Xist centroid	Nucleus feret	Normalized distance of 96SI to Xist centroid with nucleus feret	Normalized distance of 98SD to Xist centroid with nucleus feret		sample	distance of 94CL from Xist centroid	distance of 96SI from Xist centroid	Nucleus feret	Normalized distance of 94CL to Xist centroid with nucleus feret	Normalized distance of 96SI to Xist centroid with nucleus feret
	WT	1.07635	1.81934	3.47505	0.309737	0.523544		WT	0.660238	1.07635	3.47505	0.189994	0.309737
	WT	1.29221	2.2294	4.53881	0.284702	0.491186		WT	0.99812	1.17754	3.88671	0.256803	0.302966
	WT	1.36678	2.26574	3.6709	0.372328	0.617215		WT	1.5384	1.29221	4.53881	0.338943	0.284702
	WT	0.74397	2.75166	3.69603	0.201289	0.74449		WT	0.597297	0.704297	5.89567	0.101311	0.11946
	WT	1.85833	0.897781	3.96624	0.468537	0.226356		WT	2.03045	0.74397	3.69603	0.549361	0.201289
	WT	2.21217	2.41199	4.44222	0.497987	0.54297		WT	1.90559	1.64804	5.69508	0.334603	0.28938
	WT	0.625744	1.06	4.79172	0.130589	0.221216		WT	0.430021	0.625744	4.79172	0.0897425	0.130589
	WT	0.951822	0.915179	2.83941	0.335219	0.322314		WT	0.461721	1.23404	3.35997	0.137418	0.367277
	WT	1.14084	0.530404	4.65581	0.245036	0.113923		WT	1.36206	1.63652	3.185	0.427649	0.513821
	WT	1.23404	1.36974	3.35997	0.367277	0.407665		WT	0.657629	1.48787	3.13559	0.20973	0.47451
	WT	1.63652	2.04094	3.185	0.513821	0.640796		WT	1.206	0.390592	3.8388	0.314162	0.101749
	WT	1.48787	0.547164	3.13559	0.47451	0.174501		WT	0.671223	2.23292	3.25506	0.206209	0.685983
	WT	0.390592	0.348731	3.8388	0.101749	0.0908439		WT	0.534277	0.770737	4.64461	0.115032	0.165942
	WT	2.03271	1.78723	2.17772	0.933413	0.820691		WT	1.46863	1.01859	3.25149	0.451678	0.313267
	WT	1.01859	1.07754	3.25149	0.313267	0.331399		WT	0.927675	0.335251	3.1319	0.296202	0.107044
	WT	1.63644	1.19706	2.75673	0.593618	0.434234		WT	0.632915	0.783764	3.57997	0.176793	0.21893
	WT	1.52198	1.23562	2.83941	0.53602	0.435169		WT	1.61188	1.35377	6.6036	0.244091	0.205005
	WT	1.19884	0.62131	4.01552	0.298551	0.154727		WT	1.44623	1.13909	2.41688	0.598387	0.471303
	WT	0.783764	0.543751	3.57997	0.21893	0.151887		WT	0.483193	3.10757	2.71444	0.178008	1.14483
	WT	0.663059	0.901595	2.0092	0.330011	0.448733		WT	0.42907	0.334288	3.04387	0.140962	0.109823
	WT	0.434347	1.26051	4.95431	0.0876705	0.254427		WT	0.87187	1.92635	3.86133	0.225795	0.498884
	WT	1.35377	1.43212	6.6036	0.205005	0.216869		WT	0.263406	0.649192	2.93751	0.0896695	0.221001
	WT	1.13909	1.03401	2.41688	0.471303	0.427826		WT	1.53391	0.363307	3.62812	0.422782	0.100136
	WT	3.10757	1.17486	2.71444	1.14483	0.43282		WT	1.7218	1.13461	2.72295	0.632331	0.416684
	WT	0.334288	0.76234	3.04387	0.109823	0.250451		WT	1.72941	1.44999	3.16314	0.546738	0.4584
	WT	1.92635	1.6259	3.86133	0.498884	0.421073		WT	1.39328	0.958474	3.418	0.40763	0.28042
	WT	1.07159	1.89078	4.18893	0.255815	0.451374		WT	1.66048	1.22006	2.80457	0.592063	0.435025
	WT	0.34459	0.452763	2.79216	0.123413	0.162155		WT	2.83356	1.97371	3.86133	0.733831	0.511148
	WT	1.22006	1.67779	2.80457	0.435025	0.598236		WT	0.776305	1.62924	3.46338	0.224147	0.47042
	WT	1.97371	1.81201	3.86133	0.511148	0.469271		WT	1.88994	0.182296	4.79654	0.394021	0.0380057
	WT	0.182296	0.259285	4.79654	0.0380057	0.0540565		WT	1.46002	1.41546	3.73339	0.391072	0.379136
	WT	1.41546	0.1627	3.73339	0.379136	0.0435797		WT	3.25324	1.14271	3.78264	0.860044	0.302094
	WT	1.14271	1.80754	3.78264	0.302094	0.477851		WT	0.401312	0.940332	2.51768	0.159398	0.373492
	WT	0.940332	1.73062	2.51768	0.373492	0.687386		WT	0.627461	0.735979	2.45251	0.255844	0.300092
	WT	4.07164	1.33687	2.32666	1.74999	0.574587		WT	0.52028	0.952194	3.07976	0.168935	0.309178
	WT	0.957234	0.567234	3.86133	0.247903	0.146901		WT	1.20518	1.31174	2.38072	0.506225	0.550983
	WT	0.284765	0.942465	3.40103	0.083729	0.277112		WT	1.35517	0.284765	3.40103	0.398458	0.083729
	WT	1.03857	2.33493	3.33925	0.31102	0.699238		WT	1.92264	1.03857	3.33925	0.575771	0.31102
	WT	1.30963	1.06579	3.16314	0.414029	0.336939		WT	1.3187	1.45993	3.61535	0.364751	0.403814
	WT	0.264114	1.2846	3.56054	0.0741779	0.360788		WT	0.195704	1.21997	2.92172	0.0669826	0.417553
	WT	0.527383	1.35848	3.29917	0.159853	0.411764		WT	1.41648	1.20642	3.37713	0.419434	0.357233
	WT	1.5358	1.39209	2.75673	0.557109	0.504981		WT	2.1698	1.09131	4.13893	0.524243	0.26367
	WT	1.4845	1.76575	4.45652	0.333108	0.396219		WT	2.73158	1.30963	3.16314	0.863563	0.414029
	WT	0.957595	0.633544	2.98826	0.320452	0.212011		WT	0.870588	0.848943	3.50157	0.248628	0.242446
	WT	1.11212	0.40228	2.02924	0.548045	0.198241		WT	0.864192	0.527383	3.29917	0.261942	0.159853
	WT	2.07682	2.29933	4.83018	0.429966	0.476033		WT	0.557369	0.773524	2.38799	0.233405	0.323922
	WT	1.49614	0.49605	4.20684	0.355643	0.117915		WT	0.744595	1.39496	2.45723	0.303022	0.567695
	WT	1.07429	0.615746	2.98245	0.360204	0.206456		WT	1.56783	1.46293	2.86374	0.547477	0.510848
	WT	1.70266	1.98456	5.484	0.310478	0.361882		WT	0.60696	0.836363	3.20852	0.189171	0.260669
	WT	0.512332	1.23396	3.7132	0.137976	0.332318		WT	2.18091	1.19648	3.91488	0.557081	0.305622
	WT	2.01864	0.813522	4.51839	0.446761	0.180047		WT	0.887942	0.325001	3.32189	0.2673	0.0978362
	WT	1.50413	1.36101	3.94432	0.38134	0.345057		WT	0.971	1.45219	3.13559	0.30967	0.463132
	WT	0.481092	0.654494	2.45251	0.196163	0.266867		WT	1.11055	0.500543	2.75673	0.402851	0.181571
	WT	1.49056	0.0459291	2.65629	0.561145	0.0172907		WT	0.380128	1.4194	2.23797	0.169854	0.634238
	WT	0.42498	1.73922	2.47599	0.17164	0.702433		WT	0.199519	0.208745	3.13559	0.0636304	0.0665728
	WT	0.955605	1.39534	6.20444	0.15402	0.224893		WT	1.31577	2.07682	4.83018	0.272405	0.429966
	WT	3.8048	1.99629	2.23797	1.70011	0.892009		WT	1.94862	0.897948	3.6709	0.530829	0.244612
	WT	2.29587	1.3043	3.84783	0.596666	0.33897		WT	1.99522	2.19988	4.04136	0.493701	0.544343
	WT	0.279439	0.753647	4.23288	0.0660162	0.178046		WT	1.55687	1.11995	3.95457	0.39369	0.283205
	WT	0.48329	0.425369	3.69603	0.130759	0.115088		WT	0.780858	1.42096	3.19769	0.244194	0.44437
	WT	0.112656	1.35103	2.41688	0.0466119	0.558995		WT	0.528928	1.07429	2.98245	0.177347	0.360204
	WT	1.17583	0.981129	4.40956	0.266654	0.222501		WT	1.41598	0.512332	3.7132	0.381337	0.137976
	WT	1.80545	1.1254	4.10948	0.439337	0.273854		WT	1.28208	1.19794	5.53021	0.231831	0.216617
	WT	0.812224	1.89699	3.23546	0.251038	0.586312		WT	1.13043	1.85588	3.40103	0.332379	0.545682
	WT	1.69167	2.86734	4.36738	0.387342	0.656535		WT	0.765841	0.481092	2.45251	0.312268	0.196163
	WT	0.698044	1.09079	2.00055	0.348927	0.545244		WT	0.318787	0.955605	6.20444	0.0513804	0.15402
	WT	1.62515	0.555567	4.4344	0.366486	0.125286		WT	2.05049	2.29587	3.84783	0.532896	0.596666
	WT	1.5472	0.866144	3.19226	0.484671	0.271326		WT	0.314927	0.48329	3.69603	0.0852069	0.130759
	WT	1.05767	2.15848	4.22878	0.250112	0.510425		WT	1.55536	1.11649	4.10948	0.37848	0.271687
	WT	1.33298	0.711918	3.46838	0.384323	0.205259		WT	1.31288	0.586627	2.45488	0.534804	0.238964
	WT	0.624325	1.55943	2.53143	0.24663	0.616026		WT	1.63082	0.77854	3.40103	0.479507	0.228913
	WT	1.66921	1.4447	2.62563	0.635736	0.550228		WT	1.22971	1.80545	4.10948	0.299237	0.439337
	WT	1.09414	0.962979	3.39592	0.322192	0.283569		WT	0.99676	1.59844	3.54752	0.280974	0.45058
	WT	0.985055	1.33561	4.26148	0.231153	0.313416		WT	1.11772	0.98771	3.49	0.320265	0.283012
	WT	1.3184	2.09394	2.58568	0.509887	0.809825		WT	0.827169	0.698044	2.00055	0.413471	0.348927
	KO	2.68139	3.13312	4.42134	0.606465	0.708637		WT	1.46913	1.62515	4.4344	0.331302	0.366486
	KO	2.66025	1.54474	3.04387	0.873969	0.50749		WT	1.22546	1.5472	3.19226	0.383886	0.484671
	KO	1.82818	3.47807	4.57562	0.399548	0.760131		WT	1.48745	0.49705	4.47723	0.332226	0.111017
	KO	1.45152	2.23478	2.45488	0.591278	0.910341		WT	2.12646	0.501129	2.40489	0.884224	0.208379
	KO	1.13429	1.97548	2.69519	0.420857	0.732965		WT	2.10477	1.05767	4.22878	0.497726	0.250112
	KO	3.19824	3.2807	4.86954	0.656786	0.673719		WT	1.01301	0.796084	3.37713	0.29996	0.235728
	KO	1.62551	2.73804	4.73342	0.343412	0.578448		WT	2.39817	0.570019	3.46338	0.692437	0.164585
	KO	0.732128	2.12122	2.84754	0.257109	0.744932		WT	0.806317	1.51779	3.14847	0.256098	0.482071
	KO	2.63724	2.2798	3.88522	0.678786	0.586788		WT	1.14637	1.33298	3.46838	0.330521	0.384323
	KO	1.88877	2.29315	4.59454	0.411091	0.499105		WT	2.26991	1.14763	5.40111	0.420267	0.212481
	KO	0.521555	1.21702	3.89711	0.133831	0.312286		WT	2.34278	2.02333	5.17248	0.452931	0.391173
	KO	1.90981	1.28452	5.30604	0.359931	0.242087		WT	1.66588	1.66921	2.62563	0.634469	0.635736
	KO	3.93161	2.83087	5.16352	0.761421	0.548244		WT	0.747952	0.828814	4.28314	0.174627	0.193506
	KO	2.60882	1.81022	2.6168	0.996949	0.691768		KO	2.44208	2.68139	4.42134	0.55234	0.606465
	KO	2.03629	2.8602	2.38799	0.852721	1.19774		KO	0.685594	2.66025	3.04387	0.225238	0.873969
	KO	1.92385	2.77739	4.37796	0.439441	0.634403		KO	1.58812	1.13429	2.69519	0.589243	0.420857
	KO	0.664576	2.61859	3.60573	0.184311	0.726231		KO	0.482677	0.455699	3.65828	0.131941	0.124566
	KO	1.97134	3.03387	2.77554	0.710255	1.09307		KO	1.46243	3.19824	4.86954	0.300323	0.656786
	KO	0.245743	0.608587	3.29215	0.0746451	0.18486		KO	3.23792	1.62551	4.73342	0.684054	0.343412
	KO	2.72101	2.53343	4.30468	0.632104	0.588528		KO	1.96162	0.127806	2.69519	0.727823	0.04742
	KO	1.4749	1.64646	3.91044	0.377169	0.421041		KO	1.7059	1.88877	4.59454	0.371289	0.411091
	KO	2.47257	2.4422	2.53828	0.974116	0.962148		KO	0.899798	0.824174	3.47172	0.259179	0.237396
	KO	0.897445	1.44392	3.34962	0.267924	0.431068		KO	1.39616	1.15358	5.36997	0.259994	0.21482
	KO	2.65101	1.73922	4.21645	0.628731	0.412485		KO	1.76717	0.832586	3.01332	0.586452	0.276302
	KO	0.612602	1.60535	3.76425	0.162742	0.426473		KO	2.48278	2.49482	3.28336	0.756169	0.759837
	KO	0.865696	0.867255	3.4315	0.252279	0.252734		KO	2.9321	3.93161	5.16352	0.567849	0.761421
	KO	2.17118	1.73386	4.04994	0.536101	0.428119		KO	0.711839	0.100878	3.62812	0.1962	0.0278045
	KO	1.97901	0.841593	3.44328	0.574747	0.244416		KO	1.50166	1.97134	2.77554	0.541035	0.710255
	KO	4.43095	0.807438	3.70852	1.1948	0.217725		KO	0.832636	2.72101	4.30468	0.193426	0.632104
	KO	0.930227	0.220856	5.13657	0.181099	0.0429969		KO	1.09192	1.4749	3.91044	0.279233	0.377169
	KO	1.65827	2.29791	4.22604	0.392394	0.543749		KO	2.63942	2.37587	5.33973	0.494298	0.444942
	KO	1.15916	2.03154	3.73339	0.310485	0.544153		KO	1.05316	0.223109	4.45652	0.23632	0.0500636
	KO	0.974504	2.16626	3.81916	0.255162	0.567208		KO	0.970178	0.401979	4.85884	0.199673	0.0827316
	KO	0.919905	2.01505	3.65195	0.251894	0.551773		KO	1.4066	2.71381	2.99985	0.46889	0.904649
	KO	0.199241	1.45786	4.72486	0.0421687	0.30855		KO	0.792849	1.44825	4.66946	0.169795	0.310154
	KO	0.605806	1.95009	3.34098	0.181326	0.583689		KO	1.58024	1.1612	5.33973	0.29594	0.217463
	KO	1.51227	2.09962	3.05715	0.494667	0.686789		KO	0.733343	1.15106	3.271	0.224195	0.351898
	KO	2.64111	1.08066	3.67563	0.718546	0.294008		KO	1.4269	2.25131	4.33548	0.329122	0.519276
	KO	1.84267	2.04804	2.77554	0.663895	0.737888		KO	2.481	1.6554	4.68553	0.529503	0.353301
	KO	0.559294	0.780402	3.81916	0.146444	0.204339		KO	1.31243	1.26319	5.5698	0.235633	0.226792
	KO	0.847736	1.60396	4.80136	0.176562	0.334065		KO	0.945036	0.612602	3.76425	0.251056	0.162742
	KO	0.782747	3.69095	4.36738	0.179226	0.845119		KO	1.43469	1.1518	2.3167	0.619282	0.497174
	KO	2.28775	1.73218	5.73959	0.398591	0.301796		KO	2.13798	1.81436	3.65195	0.585434	0.496818
	KO	2.15066	1.989	5.3775	0.399937	0.369875		KO	1.65532	1.60318	3.96771	0.417197	0.404056
	KO	1.1538	3.29631	5.168	0.223259	0.637831		KO	2.54985	2.6918	4.53372	0.562419	0.59373
	KO	2.88739	2.70252	2.53828	1.13754	1.06471		KO	1.15054	0.865696	3.4315	0.335287	0.252279
	KO	0.702283	0.555243	3.52299	0.199343	0.157606		KO	0.865784	1.14534	3.46838	0.249622	0.330223
	KO	1.00053	1.61857	3.22291	0.310442	0.502208		KO	0.706766	3.12099	3.81916	0.185058	0.817191
	KO	1.31095	1.6865	2.93554	0.446578	0.574509		KO	1.2071	2.17118	4.04994	0.298053	0.536101
	KO	0.423116	1.36663	4.15148	0.101919	0.329191		KO	1.81259	1.97901	3.44328	0.526413	0.574747
	KO	1.21409	1.58028	3.89711	0.311535	0.405501		KO	1.50933	1.33526	3.58966	0.420468	0.371975
	KO	1.75734	0.405334	4.70401	0.373584	0.0861677		KO	1.41483	1.79824	4.68923	0.301718	0.383482
	KO	1.87324	1.79387	6.28777	0.297918	0.285296		KO	1.06785	1.3397	4.83018	0.221079	0.277359
	KO	1.59413	2.76775	3.88522	0.410306	0.712378		KO	1.81113	3.15058	4.19996	0.431226	0.750145
	KO	0.87259	1.73609	4.04852	0.215533	0.428821		KO	1.3618	0.915594	4.5693	0.298032	0.20038
	KO	2.03551	2.59274	3.96771	0.513019	0.653459		KO	2.19774	3.19099	4.29393	0.511824	0.74314
	KO	1.95931	2.74457	4.4344	0.441842	0.618927		KO	1.0624	2.74343	3.53773	0.300305	0.775477
								KO	1.84827	4.43095	3.70852	0.498386	1.1948
								KO	1.23683	0.930227	5.13657	0.240789	0.181099
								KO	2.47215	1.64391	2.84754	0.868172	0.577308
								KO	1.29859	2.24868	4.28584	0.302995	0.524677
								KO	1.04295	0.798556	4.23834	0.246074	0.188412
								KO	3.03283	0.919905	3.65195	0.830469	0.251894
								KO	0.603687	1.10914	2.7651	0.218323	0.40112
								KO	1.45118	0.199241	4.72486	0.307137	0.0421687
								KO	0.685292	1.21981	4.15428	0.164961	0.293627
								KO	1.32466	1.51227	3.05715	0.433299	0.494667
								KO	1.4749	2.64111	3.67563	0.401265	0.718546
								KO	0.404843	0.559294	3.81916	0.106003	0.146444
								KO	1.46035	1.18842	2.27894	0.640803	0.521479
								KO	0.610232	1.73846	2.69519	0.226415	0.645024
								KO	3.5442	2.57441	5.44165	0.65131	0.473093
								KO	2.72306	2.15066	5.3775	0.50638	0.399937
								KO	2.00737	0.853902	1.91487	1.0483	0.445932
								KO	1.05674	0.470293	4.44222	0.237885	0.105869
								KO	1.37428	0.597337	2.58568	0.531496	0.231018
								KO	0.298699	1.06613	2.11849	0.140996	0.50325
								KO	0.70395	0.423116	4.15148	0.169566	0.101919
								KO	1.24178	1.21409	3.89711	0.31864	0.311535
								KO	1.29439	1.87324	6.28777	0.205858	0.297918
								KO	0.73952	1.95445	4.87665	0.151645	0.400778
								KO	1.91854	1.70503	3.70385	0.517985	0.46034
								KO	1.23213	1.59413	3.88522	0.317134	0.410306

## Sheet: Fig.5i
	Fig. 5i: SD-SD localization patterns NSCs
	Pair-1: 71-SD vs. 98-SD	WT	SmcHD1-KO
	Two-SD protrusion	6	28
	One-SD protrusion	26	36
	No-SD protrusion	60	23
	Pair-2: 98-SD vs. 148-SD	WT	SmcHD1-KO
	Two-SD protrusion	8	27
	One-SD protrusion	20	30
	No-SD protrusion	27	19
	Pair-3: 71-SD vs. 148-SD	WT	SmcHD1-KO
	Two-SD protrusion	3	24
	One-SD protrusion	32	39
	No-SD protrusion	44	36

## Sheet: Fig.5j,k
	Fig. 5j,k: Distance between two SD probes
	Pair-1: 71-SD vs. 98-SD								Pair-2: 98-SD vs. 148-SD								Pair-3: 71-SD vs. 148-SD
	sample	nucleus feret	distance between two SD probes	noramlized distance between two SD probes by nucleus feret	98-SD	71-SD	SD protrusion pattern		sample	nucleus feret	distance between two SD probes	noramlized distance between two SD probes by nucleus feret	148-SD	98-SD	SD protrusion pattern		sample	nucleus feret	distance between two SD probes	noramlized distance between two SD probes by nucleus feret	148-SD	71-SD	SD protrusion pattern
	WT	3.46338	3.40051	0.981849	protruded	protruded	two		WT	2.7963	0.650856	0.232756	fully overlapped	fully overlapped	no		WT	2.7963	0.545595	0.195114	fully overlapped	fully overlapped	no
	WT	1.97729	2.88106	1.45708	protruded	protruded	two		WT	4.76266	0.920449	0.193264	outer edge	outer edge	no		WT	3.88522	2.16658	0.557647	protruded	fully overlapped	one
	WT	6.06204	3.34963	0.552558	fully overlapped	inner edge	no		WT	3.34098	1.28845	0.385651	inner edge	fully overlapped	no		WT	3.66302	1.43954	0.392992	inner edge	fully overlapped	no
	WT	2.7963	0.239259	0.085563	fully overlapped	fully overlapped	no		WT	3.50322	1.59067	0.454059	fully overlapped	outer edge	no		WT	4.76266	1.86867	0.39236	outer edge	inner edge	no
	WT	4.76266	0.986491	0.207131	inner edge	outer edge	no		WT	3.75656	0.478519	0.127382	outer edge	outer edge	no		WT	3.25149	1.28845	0.396264	outer edge	outer edge	no
	WT	3.25149	1.05383	0.324106	outer edge	inner edge	no		WT	4.15148	1.96717	0.473848	fully overlapped	fully overlapped	no		WT	3.60733	4.10105	1.13686	outer edge	protruded	one
	WT	3.62812	0.986491	0.271901	fully overlapped	fully overlapped	no		WT	2.88586	2.24955	0.779505	inner edge	protruded	one		WT	2.95322	2.72798	0.923729	outer edge	inner edge	no
	WT	3.75656	1.50182	0.399785	fully overlapped	outer edge	no		WT	3.51641	2.74054	0.779358	inner edge	inner edge	no		WT	3.75656	1.79365	0.477471	outer edge	fully overlapped	no
	WT	4.15148	1.1963	0.288161	inner edge	fully overlapped	no		WT	4.4148	1.53201	0.347016	fully overlapped	inner edge	no		WT	3.51641	2.782	0.791149	inner edge	inner edge	no
	WT	2.74199	0.478519	0.174515	fully overlapped	fully overlapped	no		WT	2.97469	0.478519	0.160864	fully overlapped	inner edge	no		WT	4.4148	0.478519	0.10839	fully overlapped	fully overlapped	no
	WT	3.51641	1.82842	0.519968	inner edge	inner edge	no		WT	3.26569	1.67139	0.511804	protruded	outer edge	one		WT	4.49271	3.35134	0.745951	outer edge	outer edge	no
	WT	4.4148	1.86867	0.423275	fully overlapped	inner edge	no		WT	2.07714	1.13743	0.547593	fully overlapped	protruded	one		WT	2.97469	1.53201	0.515015	fully overlapped	inner edge	no
	WT	2.69519	0.778972	0.289023	fully overlapped	fully overlapped	no		WT	3.14112	2.40453	0.765499	protruded	inner edge	one		WT	2.55643	1.1963	0.467955	fully overlapped	inner edge	no
	WT	3.2265	2.01887	0.625716	inner edge	outer edge	no		WT	3.75656	0.968926	0.257929	fully overlapped	fully overlapped	no		WT	3.31317	2.60342	0.78578	protruded	fully overlapped	one
	WT	2.41688	2.14267	0.886544	outer edge	outer edge	no		WT	4.6334	2.26729	0.489336	inner edge	inner edge	no		WT	2.38072	1.13743	0.477766	inner edge	inner edge	no
	WT	3.60733	0.338364	0.0937988	inner edge	fully overlapped	no		WT	3.56216	1.63679	0.459493	fully overlapped	inner edge	no		WT	3.26569	1.11711	0.342075	protruded	fully overlapped	one
	WT	5.24465	6.63227	1.26458	inner edge	protruded	one		WT	2.16441	1.605	0.741543	outer edge	inner edge	no		WT	2.07714	1.28845	0.620301	fully overlapped	outer edge	no
	WT	2.97469	2.01035	0.675818	inner edge	inner edge	no		WT	3.66302	0.778972	0.212659	inner edge	outer edge	no		WT	2.42644	1.53201	0.631381	protruded	outer edge	one
	WT	3.24259	0.535	0.164991	fully overlapped	inner edge	no		WT	3.50157	3.38364	0.966319	protruded	outer edge	one		WT	3.14112	2.30981	0.735346	protruded	outer edge	one
	WT	3.26569	1.605	0.491473	fully overlapped	outer edge	no		WT	2.99985	3.81917	1.27312	protruded	protruded	two		WT	3.75656	2.68141	0.713795	fully overlapped	protruded	one
	WT	2.07714	2.30485	1.10963	outer edge	protruded	one		WT	2.49461	0.576213	0.230983	fully overlapped	fully overlapped	no		WT	4.6334	1.57984	0.340967	inner edge	fully overlapped	no
	WT	2.89587	1.11711	0.385761	outer edge	fully overlapped	no		WT	2.38799	1.01509	0.425081	protruded	protruded	two		WT	3.84331	2.62314	0.68252	fully overlapped	protruded	one
	WT	3.14112	2.20586	0.702252	outer edge	inner edge	no		WT	3.95457	2.58577	0.653869	protruded	fully overlapped	one		WT	2.79009	1.28845	0.461795	fully overlapped	outer edge	no
	WT	3.16314	1.66109	0.525138	protruded	inner edge	one		WT	2.79216	1.07	0.383215	outer edge	fully overlapped	no		WT	2.77554	0.986491	0.355424	protruded	protruded	two
	WT	3.75656	2.26981	0.604227	protruded	fully overlapped	one		WT	3.57513	1.29289	0.361634	inner edge	inner edge	no		WT	3.56216	1.42756	0.400756	fully overlapped	outer edge	no
	WT	3.61374	0.623912	0.17265	fully overlapped	inner edge	no		WT	2.49461	1.53201	0.614127	protruded	protruded	two		WT	2.16441	1.82214	0.841868	outer edge	outer edge	no
	WT	3.56216	2.20326	0.61852	outer edge	inner edge	no		WT	2.3092	1.01509	0.439586	protruded	protruded	two		WT	3.66302	2.46332	0.672485	inner edge	inner edge	no
	WT	2.16441	0.239259	0.110543	outer edge	inner edge	no		WT	2.92568	4.54089	1.55208	protruded	protruded	two		WT	3.50157	1.30171	0.37175	protruded	outer edge	one
	WT	3.54752	1.79365	0.505606	fully overlapped	inner edge	no		WT	1.88136	1.69182	0.899253	inner edge	protruded	one		WT	3.96624	1.28845	0.324854	outer edge	inner edge	no
	WT	3.37713	1.37027	0.405749	fully overlapped	fully overlapped	no		WT	2.72083	4.02781	1.48036	protruded	outer edge	one		WT	3.70072	0.478519	0.129304	inner edge	inner edge	no
	WT	3.66302	2.0554	0.561123	inner edge	outer edge	no		WT	2.92172	2.80046	0.958496	protruded	protruded	two		WT	2.99985	3.12506	1.04174	protruded	inner edge	one
	WT	3.84331	1.1963	0.311267	fully overlapped	protruded	one		WT	4.34081	4.76721	1.09823	protruded	protruded	two		WT	2.90584	2.11037	0.726251	protruded	fully overlapped	one
	WT	1.88136	1.37027	0.72834	inner edge	protruded	one		WT	2.45251	2.04423	0.833525	outer edge	outer edge	no		WT	2.82306	1.819	0.644337	protruded	fully overlapped	one
	WT	2.72083	0.441172	0.162146	inner edge	inner edge	no		WT	4.15567	1.89302	0.455528	protruded	fully overlapped	one		WT	3.27631	1.67481	0.51119	inner edge	fully overlapped	no
	WT	3.76271	1.51321	0.402159	outer edge	fully overlapped	no		WT	2.32169	1.39511	0.600904	fully overlapped	protruded	one		WT	3.37713	3.54556	1.04987	protruded	inner edge	one
	WT	3.25149	1.54318	0.474605	inner edge	protruded	one		WT	3.93845	2.05819	0.522588	protruded	fully overlapped	one		WT	3.52299	0.428	0.121488	inner edge	fully overlapped	no
	WT	2.95322	1.53201	0.518758	outer edge	protruded	one		WT	3.23366	1.69182	0.52319	outer edge	outer edge	no		WT	3.4315	3.19212	0.930239	protruded	protruded	two
	WT	3.50157	2.64703	0.755955	outer edge	outer edge	no		WT	4.59831	2.80046	0.609018	inner edge	outer edge	no		WT	5.06285	2.14267	0.423214	inner edge	fully overlapped	no
	WT	2.99985	2.9672	0.989116	inner edge	protruded	one		WT	2.74832	2.10766	0.76689	protruded	fully overlapped	one		WT	4.07131	2.72798	0.670049	outer edge	inner edge	no
	WT	2.59906	1.72532	0.663825	inner edge	protruded	one		WT	4.4824	1.15243	0.2571	inner edge	protruded	one		WT	3.54752	5.60194	1.57911	protruded	inner edge	one
	WT	3.4315	3.94742	1.15035	protruded	protruded	two		WT	4.11651	1.28845	0.312996	inner edge	inner edge	no		WT	3.95457	2.55235	0.645417	protruded	inner edge	one
	WT	2.38799	3.75873	1.57401	protruded	protruded	two		WT	3.99096	2.49794	0.625899	protruded	inner edge	one		WT	2.29915	1.67481	0.728449	protruded	inner edge	one
	WT	4.46171	1.72864	0.387439	inner edge	fully overlapped	no		WT	2.70804	2.26981	0.838175	inner edge	protruded	one		WT	2.79216	1.55794	0.55797	outer edge	protruded	one
	WT	3.05715	0.882345	0.288617	fully overlapped	outer edge	no		WT	2.75673	1.32352	0.480105	protruded	fully overlapped	one		WT	3.57513	1.29289	0.361634	inner edge	fully overlapped	no
	WT	4.0184	2.67714	0.666221	inner edge	inner edge	no		WT	4.35545	1.1963	0.274667	outer edge	inner edge	no		WT	2.7963	0.986491	0.352785	outer edge	outer edge	no
	WT	3.04198	1.28845	0.423557	inner edge	fully overlapped	no		WT	4.71383	8.08965	1.71615	inner edge	protruded	one		WT	2.84754	1.43556	0.504139	protruded	inner edge	one
	WT	2.12122	1.57984	0.744777	protruded	fully overlapped	one		WT	3.58966	1.78083	0.496102	protruded	fully overlapped	one		WT	3.65195	3.59686	0.984913	protruded	outer edge	one
	WT	3.95457	0.385794	0.0975565	inner edge	fully overlapped	no		WT	4.11651	1.07	0.259929	outer edge	inner edge	no		WT	2.3092	1.89302	0.819775	protruded	fully overlapped	one
	WT	2.79216	1.62978	0.583696	protruded	fully overlapped	one		WT	2.9591	1.87174	0.632536	fully overlapped	outer edge	no		WT	2.59015	1.79365	0.692488	protruded	inner edge	one
	WT	3.46338	0.676727	0.195395	fully overlapped	fully overlapped	no		WT	3.49	1.05383	0.301957	inner edge	inner edge	no		WT	1.88136	0.321	0.170621	inner edge	fully overlapped	no
	WT	4.33548	2.58798	0.596932	inner edge	outer edge	no		WT	4.37929	1.55794	0.355753	outer edge	inner edge	no		WT	2.61902	0.756604	0.288889	inner edge	fully overlapped	no
	WT	3.57513	0.907925	0.253956	fully overlapped	inner edge	no		WT	2.90584	1.45536	0.500838	outer edge	fully overlapped	no		WT	4.38852	1.71534	0.39087	outer edge	inner edge	no
	WT	2.75673	1.28845	0.467384	fully overlapped	outer edge	no		WT	3.1319	1.95257	0.623445	protruded	fully overlapped	one		WT	4.34081	3.73735	0.86098	protruded	outer edge	one
	WT	3.65195	1.48649	0.40704	outer edge	fully overlapped	no		WT	2.97469	0.685134	0.230322	protruded	protruded	two		WT	2.45251	0.107	0.0436287	outer edge	outer edge	no
	WT	2.3092	1.11711	0.483766	fully overlapped	protruded	one		WT	3.80095	1.30171	0.34247	protruded	inner edge	one		WT	3.93845	2.29739	0.583323	protruded	inner edge	one
	WT	4.02703	2.54336	0.631572	outer edge	inner edge	no		SmcHD1-KO	4.61965	4.07444	0.88198	protruded	protruded	two		WT	4.4344	2.48185	0.55968	inner edge	inner edge	no
	WT	1.88136	1.391	0.739359	fully overlapped	protruded	one		SmcHD1-KO	2.66064	2.05819	0.773568	outer edge	protruded	one		WT	4.59831	2.77582	0.60366	inner edge	outer edge	no
	WT	3.2904	1.3061	0.396943	outer edge	protruded	one		SmcHD1-KO	2.93751	0.107	0.0364254	protruded	protruded	two		WT	2.74832	3.92414	1.42784	protruded	protruded	two
	WT	4.34081	1.07534	0.247727	outer edge	protruded	one		SmcHD1-KO	2.7651	1.24782	0.451275	outer edge	outer edge	no		WT	4.11651	0.441172	0.107171	inner edge	outer edge	no
	WT	2.45251	2.03581	0.830092	outer edge	outer edge	no		SmcHD1-KO	3.40103	1.01509	0.298466	protruded	protruded	two		WT	2.75673	2.36371	0.857433	protruded	inner edge	one
	WT	3.74577	1.07	0.285656	inner edge	inner edge	no		SmcHD1-KO	4.05422	1.00944	0.248984	protruded	protruded	two		WT	2.75673	2.12389	0.770439	inner edge	outer edge	no
	WT	3.20852	0.239259	0.0745699	fully overlapped	fully overlapped	no		SmcHD1-KO	3.87777	2.5902	0.667961	fully overlapped	protruded	one		WT	4.35545	3.6849	0.846045	outer edge	protruded	one
	WT	3.93845	0.749	0.190177	inner edge	fully overlapped	no		SmcHD1-KO	4.10948	4.59602	1.11839	protruded	protruded	two		WT	3.81461	0.986491	0.258608	outer edge	inner edge	no
	WT	2.95322	0.239259	0.0810164	outer edge	outer edge	no		SmcHD1-KO	4.77721	2.50481	0.524324	fully overlapped	outer edge	no		WT	4.11651	1.819	0.441879	outer edge	fully overlapped	no
	WT	2.45251	3.97199	1.61956	protruded	protruded	two		SmcHD1-KO	2.92172	2.39259	0.818899	outer edge	protruded	one		WT	2.49461	1.40737	0.564163	protruded	inner edge	one
	WT	4.59831	1.01509	0.220753	outer edge	outer edge	no		SmcHD1-KO	2.62563	3.97055	1.51223	protruded	protruded	two		WT	4.46171	2.2874	0.512673	inner edge	inner edge	no
	WT	2.74832	1.819	0.66186	protruded	fully overlapped	one		SmcHD1-KO	3.99096	4.53458	1.13621	protruded	inner edge	one		WT	2.95322	5.36709	1.81737	outer edge	fully overlapped	no
	WT	2.2172	2.47029	1.11415	protruded	protruded	two		SmcHD1-KO	3.52299	0.441172	0.125227	protruded	protruded	two		WT	2.9591	1.32352	0.447271	fully overlapped	inner edge	no
	WT	4.11651	1.54318	0.374874	outer edge	inner edge	no		SmcHD1-KO	4.302	2.25717	0.524679	inner edge	fully overlapped	no		WT	2.12122	1.00944	0.475875	fully overlapped	outer edge	no
	WT	2.95322	2.36371	0.800383	protruded	fully overlapped	one		SmcHD1-KO	3.96624	5.27023	1.32877	protruded	protruded	two		WT	2.66064	2.58577	0.971861	protruded	outer edge	one
	WT	4.776	1.2524	0.262228	inner edge	fully overlapped	no		SmcHD1-KO	4.77721	1.69182	0.354144	outer edge	fully overlapped	no		WT	3.1319	2.03018	0.648227	inner edge	inner edge	no
	WT	2.69734	0.545595	0.202271	fully overlapped	fully overlapped	no		SmcHD1-KO	4.74806	3.86535	0.814091	protruded	protruded	two		WT	4.37929	3.23841	0.739483	outer edge	inner edge	no
	WT	2.75673	1.1963	0.433955	inner edge	fully overlapped	no		SmcHD1-KO	3.57997	1.76469	0.492934	fully overlapped	inner edge	no		WT	4.19996	2.11037	0.502473	fully overlapped	inner edge	no
	WT	3.50157	2.80862	0.802103	protruded	fully overlapped	one		SmcHD1-KO	4.00254	4.11637	1.02844	protruded	protruded	two		WT	2.69734	1.67139	0.619645	protruded	fully overlapped	one
	WT	2.7651	0.968926	0.350412	fully overlapped	fully overlapped	no		SmcHD1-KO	5.61119	4.23293	0.754373	inner edge	protruded	one		WT	4.0585	1.30171	0.320737	protruded	fully overlapped	one
	WT	4.35545	2.55235	0.586013	protruded	inner edge	one		SmcHD1-KO	7.37169	3.21	0.43545	protruded	protruded	two		WT	3.57513	2.82691	0.790715	protruded	fully overlapped	one
	WT	3.81461	0.771588	0.202272	inner edge	outer edge	no		SmcHD1-KO	3.57997	3.50986	0.980415	fully overlapped	protruded	one		WT	3.75656	1.67139	0.444927	inner edge	inner edge	no
	WT	4.71383	4.45434	0.94495	inner edge	protruded	one		SmcHD1-KO	5.5061	2.05819	0.373801	outer edge	protruded	one		WT	5.40111	4.06741	0.753068	inner edge	protruded	one
	WT	4.11651	1.96426	0.477166	fully overlapped	inner edge	no		SmcHD1-KO	3.87777	1.90508	0.491283	inner edge	outer edge	no		WT	2.97469	3.3445	1.12432	protruded	inner edge	one
	WT	3.94579	2.48876	0.630738	outer edge	outer edge	no		SmcHD1-KO	6.34909	2.2874	0.360272	inner edge	fully overlapped	no		SmcHD1-KO	2.66064	1.391	0.522806	outer edge	inner edge	no
	WT	2.9591	0.717778	0.242567	inner edge	outer edge	no		SmcHD1-KO	4.85884	1.819	0.374369	inner edge	protruded	one		SmcHD1-KO	2.93751	1.43954	0.490053	protruded	inner edge	one
	WT	4.18479	2.49794	0.596909	outer edge	outer edge	no		SmcHD1-KO	5.33973	5.79976	1.08615	protruded	protruded	two		SmcHD1-KO	2.7651	1.11711	0.404004	outer edge	inner edge	no
	WT	3.19769	2.74054	0.857035	inner edge	protruded	one		SmcHD1-KO	5.80073	5.05738	0.871852	inner edge	protruded	one		SmcHD1-KO	2.95322	1.76469	0.597547	protruded	fully overlapped	one
	WT	4.37929	1.91407	0.437075	inner edge	inner edge	no		SmcHD1-KO	3.80247	0.576213	0.151536	inner edge	fully overlapped	no		SmcHD1-KO	3.63926	1.43556	0.394463	protruded	outer edge	one
	WT	2.56546	2.60342	1.0148	protruded	inner edge	one		SmcHD1-KO	4.12213	1.82214	0.442039	protruded	protruded	two		SmcHD1-KO	3.36856	2.99791	0.889967	inner edge	protruded	one
	WT	6.28777	2.64271	0.420293	fully overlapped	protruded	one		SmcHD1-KO	3.52299	1.90508	0.540757	outer edge	fully overlapped	no		SmcHD1-KO	4.10948	5.60602	1.36417	protruded	protruded	two
	WT	5.22697	3.32217	0.635583	outer edge	inner edge	no		SmcHD1-KO	5.0135	2.05819	0.410529	outer edge	fully overlapped	no		SmcHD1-KO	4.77721	0.778972	0.16306	fully overlapped	fully overlapped	no
	WT	4.91563	0.385794	0.0784831	fully overlapped	fully overlapped	no		SmcHD1-KO	4.02703	3.50496	0.87036	protruded	protruded	two		SmcHD1-KO	2.92172	2.46332	0.843108	outer edge	protruded	one
	WT	3.92521	1.50182	0.382608	inner edge	fully overlapped	no		SmcHD1-KO	4.06561	2.89098	0.711081	inner edge	inner edge	no		SmcHD1-KO	2.62563	3.66309	1.39513	protruded	protruded	two
	WT	2.80457	0.862662	0.307592	inner edge	fully overlapped	no		SmcHD1-KO	3.60573	5.27023	1.46163	protruded	protruded	two		SmcHD1-KO	4.02703	0.717778	0.17824	inner edge	protruded	one
	WT	2.97469	2.91071	0.978495	inner edge	protruded	one		SmcHD1-KO	4.80136	2.16394	0.450694	inner edge	outer edge	no		SmcHD1-KO	2.58568	1.97298	0.763043	inner edge	outer edge	no
	WT	2.82306	2.10766	0.746587	outer edge	protruded	one		SmcHD1-KO	3.78875	3.49351	0.922075	protruded	protruded	two		SmcHD1-KO	3.52299	2.95947	0.840047	protruded	inner edge	one
	SmcHD1-KO	2.66064	0.717778	0.269776	inner edge	protruded	one		SmcHD1-KO	4.53372	2.2874	0.50453	fully overlapped	inner edge	no		SmcHD1-KO	4.302	2.60342	0.605166	inner edge	inner edge	no
	SmcHD1-KO	2.93751	1.52076	0.517702	inner edge	protruded	one		SmcHD1-KO	4.51454	1.48649	0.329267	fully overlapped	outer edge	no		SmcHD1-KO	5.17248	3.6317	0.70212	inner edge	protruded	one
	SmcHD1-KO	2.7651	2.16394	0.782589	inner edge	outer edge	no		SmcHD1-KO	4.35545	4.27599	0.981756	protruded	fully overlapped	one		SmcHD1-KO	2.97469	1.21057	0.406956	outer edge	fully overlapped	no
	SmcHD1-KO	4.80136	1.82214	0.379506	inner edge	fully overlapped	no		SmcHD1-KO	4.18479	4.60597	1.10065	outer edge	protruded	one		SmcHD1-KO	3.96624	4.93246	1.24361	protruded	protruded	two
	SmcHD1-KO	3.10408	1.498	0.482591	inner edge	protruded	one		SmcHD1-KO	4.93442	3.93434	0.797326	fully overlapped	protruded	one		SmcHD1-KO	3.73339	3.74653	1.00352	inner edge	protruded	one
	SmcHD1-KO	3.70852	0.535	0.144262	protruded	protruded	two		SmcHD1-KO	3.61374	2.23423	0.618258	protruded	fully overlapped	one		SmcHD1-KO	4.26961	6.26201	1.46665	protruded	protruded	two
	SmcHD1-KO	4.10948	1.01509	0.247012	protruded	protruded	two		SmcHD1-KO	2.93751	1.21057	0.412106	protruded	fully overlapped	one		SmcHD1-KO	4.59831	3.96045	0.861282	inner edge	protruded	one
	SmcHD1-KO	4.65954	2.01035	0.431448	protruded	fully overlapped	one		SmcHD1-KO	2.77554	2.31476	0.833988	inner edge	protruded	one		SmcHD1-KO	4.74806	3.29623	0.694226	protruded	inner edge	one
	SmcHD1-KO	4.77721	1.92897	0.403786	fully overlapped	outer edge	no		SmcHD1-KO	3.44328	1.6192	0.47025	outer edge	fully overlapped	no		SmcHD1-KO	4.02703	2.36371	0.58696	inner edge	outer edge	no
	SmcHD1-KO	2.92172	1.21999	0.417558	protruded	protruded	two		SmcHD1-KO	3.65195	3.66309	1.00305	protruded	inner edge	one		SmcHD1-KO	4.00254	2.26729	0.566463	protruded	protruded	two
	SmcHD1-KO	3.99675	0.920449	0.230299	outer edge	fully overlapped	no		SmcHD1-KO	5.24465	2.80046	0.533965	protruded	fully overlapped	one		SmcHD1-KO	2.74199	2.79022	1.01759	protruded	outer edge	one
	SmcHD1-KO	3.52299	2.72798	0.774336	inner edge	protruded	one		SmcHD1-KO	5.03996	4.82806	0.957957	protruded	protruded	two		SmcHD1-KO	7.37169	1.99032	0.269994	protruded	protruded	two
	SmcHD1-KO	4.302	0.717778	0.166848	inner edge	fully overlapped	no		SmcHD1-KO	4.33548	2.72798	0.629221	outer edge	protruded	one		SmcHD1-KO	5.5061	1.926	0.349794	outer edge	protruded	one
	SmcHD1-KO	3.71476	3.74347	1.00773	outer edge	protruded	one		SmcHD1-KO	3.43655	2.99791	0.87236	protruded	protruded	two		SmcHD1-KO	3.87777	4.43373	1.14337	inner edge	protruded	one
	SmcHD1-KO	3.96624	0.685134	0.172741	protruded	protruded	two		SmcHD1-KO	3.49	3.54395	1.01546	protruded	protruded	two		SmcHD1-KO	3.23546	1.15738	0.357718	inner edge	fully overlapped	no
	SmcHD1-KO	4.09962	2.43998	0.595171	outer edge	protruded	one		SmcHD1-KO	2.86374	4.03774	1.40996	inner edge	protruded	one		SmcHD1-KO	4.80136	2.10222	0.437838	outer edge	inner edge	no
	SmcHD1-KO	4.77721	1.49034	0.311968	inner edge	fully overlapped	no		SmcHD1-KO	4.37796	2.72798	0.623116	inner edge	protruded	one		SmcHD1-KO	3.99241	3.16872	0.793686	protruded	protruded	two
	SmcHD1-KO	4.74806	1.84711	0.389023	inner edge	protruded	one		SmcHD1-KO	4.83018	1.83154	0.379187	protruded	protruded	two		SmcHD1-KO	3.07976	2.49794	0.811083	outer edge	inner edge	no
	SmcHD1-KO	4.00254	2.89692	0.723769	protruded	protruded	two		SmcHD1-KO	4.56422	2.889	0.632966	inner edge	protruded	one		SmcHD1-KO	3.81159	3.08635	0.809729	protruded	inner edge	one
	SmcHD1-KO	5.61119	4.83398	0.861491	protruded	protruded	two		SmcHD1-KO	3.33925	4.03349	1.2079	protruded	protruded	two		SmcHD1-KO	4.95781	3.94742	0.796201	protruded	protruded	two
	SmcHD1-KO	7.37169	1.21999	0.165496	protruded	protruded	two		SmcHD1-KO	3.39592	2.54336	0.748945	protruded	inner edge	one		SmcHD1-KO	6.34909	4.87291	0.767497	inner edge	outer edge	no
	SmcHD1-KO	5.5061	3.0302	0.550334	protruded	protruded	two		SmcHD1-KO	6.18295	3.59686	0.581738	fully overlapped	protruded	one		SmcHD1-KO	3.75193	3.08078	0.821119	protruded	outer edge	one
	SmcHD1-KO	3.87777	3.32217	0.856724	protruded	outer edge	one		SmcHD1-KO	6.33177	6.1327	0.96856	protruded	inner edge	one		SmcHD1-KO	5.16464	2.94396	0.570022	outer edge	inner edge	no
	SmcHD1-KO	4.47336	2.31476	0.517455	protruded	fully overlapped	one		SmcHD1-KO	3.23546	0.968926	0.299471	protruded	protruded	two		SmcHD1-KO	2.75463	1.24782	0.452992	protruded	outer edge	one
	SmcHD1-KO	3.14847	3.48531	1.10698	fully overlapped	protruded	one		SmcHD1-KO	3.81916	2.54336	0.665947	inner edge	inner edge	no		SmcHD1-KO	5.67575	3.42567	0.603563	fully overlapped	outer edge	no
	SmcHD1-KO	5.02156	2.05819	0.40987	outer edge	outer edge	no		SmcHD1-KO	2.75463	2.60562	0.945906	protruded	protruded	two		SmcHD1-KO	3.47172	0.685134	0.197347	outer edge	fully overlapped	no
	SmcHD1-KO	4.72853	1.712	0.362057	inner edge	protruded	one		SmcHD1-KO	3.47172	3.21713	0.926666	protruded	protruded	two		SmcHD1-KO	4.85884	1.72532	0.35509	inner edge	protruded	one
	SmcHD1-KO	3.92521	1.63328	0.416101	inner edge	protruded	one		SmcHD1-KO	4.4344	1.72532	0.389077	inner edge	inner edge	no		SmcHD1-KO	5.33973	3.89486	0.729411	protruded	fully overlapped	one
	SmcHD1-KO	4.6259	3.18134	0.687723	outer edge	protruded	one		SmcHD1-KO	4.01552	1.43556	0.357502	protruded	inner edge	one		SmcHD1-KO	5.80073	2.03581	0.350958	inner edge	fully overlapped	no
	SmcHD1-KO	6.34909	2.82488	0.444927	outer edge	fully overlapped	no		SmcHD1-KO	3.80247	2.6122	0.686975	outer edge	inner edge	no		SmcHD1-KO	3.80247	1.35345	0.355941	inner edge	outer edge	no
	SmcHD1-KO	4.85884	0.914208	0.188154	protruded	protruded	two		SmcHD1-KO	2.62563	3.638	1.38557	outer edge	protruded	one		SmcHD1-KO	4.12213	4.91851	1.1932	protruded	inner edge	one
	SmcHD1-KO	5.33973	2.04423	0.382835	fully overlapped	protruded	one		SmcHD1-KO	5.03766	1.30171	0.258396	inner edge	protruded	one		SmcHD1-KO	4.19996	1.72532	0.410795	outer edge	fully overlapped	no
	SmcHD1-KO	5.80073	3.06401	0.528212	fully overlapped	protruded	one		SmcHD1-KO	2.99985	0.771588	0.257209	protruded	protruded	two		SmcHD1-KO	5.0135	4.97406	0.992134	outer edge	protruded	one
	SmcHD1-KO	3.80247	1.50182	0.394958	outer edge	fully overlapped	no		SmcHD1-KO	3.96624	1.99032	0.501814	inner edge	fully overlapped	no		SmcHD1-KO	3.75656	2.25717	0.600861	outer edge	outer edge	no
	SmcHD1-KO	4.12213	5.07433	1.231	inner edge	protruded	one		SmcHD1-KO	4.99963	0.605283	0.121066	protruded	protruded	two		SmcHD1-KO	4.76145	2.84306	0.5971	protruded	protruded	two
	SmcHD1-KO	5.0135	2.95947	0.590301	protruded	fully overlapped	one		SmcHD1-KO	3.40103	1.82842	0.537607	protruded	inner edge	one		SmcHD1-KO	4.06561	3.45065	0.848739	inner edge	protruded	one
	SmcHD1-KO	4.47594	8.02785	1.79356	protruded	protruded	two		SmcHD1-KO	4.95197	1.07534	0.217153	protruded	inner edge	one		SmcHD1-KO	4.80136	2.80046	0.583264	inner edge	inner edge	no
	SmcHD1-KO	3.2283	2.62314	0.812545	protruded	protruded	two		SmcHD1-KO	2.74832	0.914208	0.332643	inner edge	protruded	one		SmcHD1-KO	4.51454	1.43556	0.317985	fully overlapped	fully overlapped	no
	SmcHD1-KO	4.76266	1.86867	0.39236	outer edge	fully overlapped	no		SmcHD1-KO	3.78264	1.63328	0.431784	protruded	protruded	two		SmcHD1-KO	3.34962	0.756604	0.225877	outer edge	outer edge	no
	SmcHD1-KO	4.06561	0.756604	0.186098	protruded	inner edge	one										SmcHD1-KO	4.35545	5.75218	1.32069	protruded	outer edge	one
	SmcHD1-KO	4.80136	3.06027	0.637377	inner edge	outer edge	no										SmcHD1-KO	2.86374	2.62314	0.915984	inner edge	protruded	one
	SmcHD1-KO	4.53372	5.14713	1.1353	protruded	inner edge	one										SmcHD1-KO	4.18479	4.93246	1.17866	outer edge	protruded	one
	SmcHD1-KO	4.51454	2.92053	0.646916	fully overlapped	outer edge	no										SmcHD1-KO	4.93442	1.95257	0.395703	fully overlapped	inner edge	no
	SmcHD1-KO	3.58159	3.55684	0.993091	protruded	protruded	two										SmcHD1-KO	3.61374	3.53262	0.977552	protruded	protruded	two
	SmcHD1-KO	4.35545	1.86867	0.429043	outer edge	fully overlapped	no										SmcHD1-KO	2.93751	2.20586	0.750928	protruded	protruded	two
	SmcHD1-KO	4.85288	2.10766	0.43431	outer edge	fully overlapped	no										SmcHD1-KO	2.77554	1.34071	0.483044	inner edge	protruded	one
	SmcHD1-KO	3.67878	2.12389	0.577336	inner edge	inner edge	no										SmcHD1-KO	3.44328	3.5713	1.03718	outer edge	outer edge	no
	SmcHD1-KO	4.93442	2.07756	0.421035	inner edge	protruded	one										SmcHD1-KO	3.80247	1.75493	0.461524	inner edge	protruded	one
	SmcHD1-KO	3.61374	1.49034	0.412408	protruded	fully overlapped	one										SmcHD1-KO	5.24465	5.22112	0.995513	protruded	protruded	two
	SmcHD1-KO	3.36856	2.15333	0.639244	protruded	protruded	two										SmcHD1-KO	5.0135	1.49034	0.297265	inner edge	fully overlapped	no
	SmcHD1-KO	2.93751	3.01315	1.02575	protruded	fully overlapped	one										SmcHD1-KO	4.30737	4.22074	0.979888	protruded	protruded	two
	SmcHD1-KO	2.77554	0.986491	0.355424	protruded	protruded	two										SmcHD1-KO	5.03996	5.00275	0.992618	protruded	protruded	two
	SmcHD1-KO	3.44328	2.06651	0.600158	outer edge	fully overlapped	no										SmcHD1-KO	4.33548	3.96478	0.914496	outer edge	protruded	one
	SmcHD1-KO	3.60733	0.756604	0.209741	inner edge	inner edge	no										SmcHD1-KO	2.70804	2.77788	1.02579	protruded	outer edge	one
	SmcHD1-KO	5.24465	2.42586	0.46254	protruded	fully overlapped	one										SmcHD1-KO	3.43655	2.72798	0.793812	protruded	protruded	two
	SmcHD1-KO	4.42134	2.82691	0.639378	fully overlapped	outer edge	no										SmcHD1-KO	5.51135	2.30981	0.419101	fully overlapped	fully overlapped	no
	SmcHD1-KO	5.03996	3.01505	0.598229	protruded	protruded	two										SmcHD1-KO	3.49	2.14267	0.613947	protruded	protruded	two
	SmcHD1-KO	4.33548	2.80862	0.647823	protruded	protruded	two										SmcHD1-KO	2.86374	2.72798	0.952593	inner edge	protruded	one
	SmcHD1-KO	3.85534	0.535	0.138769	fully overlapped	fully overlapped	no										SmcHD1-KO	3.16314	3.69576	1.16838	protruded	protruded	two
	SmcHD1-KO	3.43655	2.25717	0.656812	protruded	protruded	two										SmcHD1-KO	5.51135	3.14878	0.571327	inner edge	outer edge	no
	SmcHD1-KO	3.04198	1.45536	0.478425	outer edge	fully overlapped	no										SmcHD1-KO	4.56422	0.385794	0.0845256	inner edge	outer edge	no
	SmcHD1-KO	3.49	2.05819	0.589739	protruded	protruded	two										SmcHD1-KO	3.51641	1.07	0.304288	fully overlapped	protruded	one
	SmcHD1-KO	3.1319	0.545595	0.174206	protruded	protruded	two										SmcHD1-KO	2.65629	2.2899	0.862068	outer edge	protruded	one
	SmcHD1-KO	3.06093	0.107	0.0349567	protruded	protruded	two										SmcHD1-KO	3.06093	5.03355	1.64445	protruded	protruded	two
	SmcHD1-KO	2.86374	4.61218	1.61055	protruded	protruded	two										SmcHD1-KO	4.2438	1.18185	0.278489	inner edge	inner edge	no
	SmcHD1-KO	5.20702	1.391	0.26714	protruded	outer edge	one										SmcHD1-KO	6.18295	2.34913	0.379937	fully overlapped	inner edge	no
	SmcHD1-KO	4.56422	2.5769	0.564587	outer edge	protruded	one										SmcHD1-KO	6.33177	6.38603	1.00857	protruded	protruded	two
	SmcHD1-KO	2.7963	0.920449	0.329167	outer edge	outer edge	no										SmcHD1-KO	3.49	2.2899	0.656132	protruded	outer edge	one
	SmcHD1-KO	5.15455	3.46554	0.672327	inner edge	protruded	one										SmcHD1-KO	3.23546	2.35643	0.728315	protruded	fully overlapped	one
	SmcHD1-KO	6.18295	1.93785	0.313419	inner edge	protruded	one										SmcHD1-KO	3.91488	1.712	0.437305	fully overlapped	outer edge	no
	SmcHD1-KO	6.33177	0.385794	0.0609299	protruded	inner edge	one										SmcHD1-KO	2.75463	1.96717	0.714133	protruded	inner edge	one
	SmcHD1-KO	3.23546	1.79365	0.554372	fully overlapped	protruded	one										SmcHD1-KO	3.47172	3.43068	0.988178	protruded	protruded	two
	SmcHD1-KO	3.91488	3.41395	0.872045	outer edge	protruded	one										SmcHD1-KO	4.4344	1.24782	0.281396	inner edge	inner edge	no
	SmcHD1-KO	4.73342	1.05383	0.222635	protruded	protruded	two										SmcHD1-KO	3.12636	0.882345	0.282228	protruded	protruded	two
	SmcHD1-KO	3.47172	4.99588	1.43902	protruded	protruded	two										SmcHD1-KO	3.76425	0.717778	0.190683	inner edge	fully overlapped	no
	SmcHD1-KO	4.4344	1.67139	0.376915	inner edge	inner edge	no										SmcHD1-KO	4.38852	0.642	0.146291	fully overlapped	fully overlapped	no
	SmcHD1-KO	3.02863	3.73735	1.234	outer edge	protruded	one										SmcHD1-KO	4.45262	2.10766	0.473351	inner edge	inner edge	no
	SmcHD1-KO	2.70804	2.57245	0.949932	protruded	protruded	two										SmcHD1-KO	2.56546	2.675	1.0427	protruded	protruded	two
	SmcHD1-KO	3.96624	4.29735	1.08348	protruded	protruded	two										SmcHD1-KO	2.99985	1.51321	0.504428	protruded	protruded	two
	SmcHD1-KO	3.89711	0.914208	0.234586	protruded	protruded	two										SmcHD1-KO	3.96624	2.95173	0.744212	inner edge	outer edge	no
	SmcHD1-KO	3.70072	1.21999	0.329662	protruded	protruded	two										SmcHD1-KO	4.99963	2.34913	0.469861	protruded	fully overlapped	one
	SmcHD1-KO	3.2283	2.07756	0.643548	protruded	inner edge	one										SmcHD1-KO	2.50848	1.39511	0.556158	outer edge	protruded	one
	SmcHD1-KO	2.99985	1.82842	0.609502	protruded	protruded	two										SmcHD1-KO	4.13893	1.67481	0.404649	protruded	fully overlapped	one
	SmcHD1-KO	3.96624	1.05383	0.265699	outer edge	fully overlapped	no										SmcHD1-KO	4.59454	2.75096	0.598746	outer edge	outer edge	no
	SmcHD1-KO	4.99963	1.77117	0.354259	fully overlapped	protruded	one										SmcHD1-KO	4.68553	2.42113	0.516726	protruded	protruded	two
	SmcHD1-KO	3.37713	2.46332	0.729413	protruded	outer edge	one										SmcHD1-KO	3.78264	1.95257	0.516191	protruded	outer edge	one
	SmcHD1-KO	3.78264	2.98068	0.787988	outer edge	protruded	one
