# Supplementary material for: Replication dynamics identifies the folding principles of the inactive X chromosome
Source: Nat Struct Mol Biol. 2023 Aug 10;30(8):1224–37. doi: 10.1038/s41594-023-01052-1 (PMC10442229; doi:10.1038/s41594-023-01052-1)
Supplement: Source Data Fig. 6 — Statistical source data. [file 41594_2023_1052_MOESM9_ESM.xlsx]

## Sheet: Fig.6a
	Fig. 6a: Significant inter-chromosomal interaction of viewpoints from NSC 4C-seq experiments. Results shown in Fig. 6a are from replicate 2.
	VP_samples	chr	start	end
	chrX100Mb_KONSC2_rep1_4Clib_b6	NA	NA	NA
	chrX100Mb_KONSC2_rep1_4Clib_jf1	chr18	34957384	36148898
	chrX100Mb_KONSC2_rep2_4Clib_b6	chr4	128785372	130308321
	chrX100Mb_KONSC2_rep2_4Clib_b6	chr4	149696567	150744322
	chrX100Mb_KONSC2_rep2_4Clib_b6	chr11	3003538	4013305
	chrX100Mb_KONSC2_rep2_4Clib_b6	chr15	101938453	103484450
	chrX100Mb_KONSC2_rep2_4Clib_b6	chr17	24140396	25638645
	chrX100Mb_KONSC2_rep2_4Clib_jf1	chr10	60216494	61474324
	chrX100Mb_KONSC2_rep2_4Clib_jf1	chr11	3003538	4013305
	chrX100Mb_WTNSC2_rep1_4Clib_b6	chr7	149565019	150681268
	chrX100Mb_WTNSC2_rep1_4Clib_b6	chr10	83994638	85839972
	chrX100Mb_WTNSC2_rep1_4Clib_b6	chr10	92605225	93855579
	chrX100Mb_WTNSC2_rep1_4Clib_b6	chr10	126056055	127574885
	chrX100Mb_WTNSC2_rep1_4Clib_b6	chr15	99450274	100767706
	chrX100Mb_WTNSC2_rep1_4Clib_jf1	chr10	83946727	84962417
	chrX100Mb_WTNSC2_rep1_4Clib_jf1	chr15	99428278	101370742
	chrX100Mb_WTNSC2_rep2_4Clib_b6	chr1	89759892	91032387
	chrX100Mb_WTNSC2_rep2_4Clib_b6	chr2	179732532	181220115
	chrX100Mb_WTNSC2_rep2_4Clib_b6	chr5	139407275	141062690
	chrX100Mb_WTNSC2_rep2_4Clib_jf1	chr2	179878757	180955758
	chrX100Mb_WTNSC2_rep2_4Clib_jf1	chr8	121943697	123267035
	chrX100Mb_WTNSC2_rep2_4Clib_jf1	chr11	105057161	106955398
	chrX148Mb_KONSC2_rep1_4Clib_b6	chr2	33292624	34283887
	chrX148Mb_KONSC2_rep1_4Clib_b6	chr2	127771208	128929397
	chrX148Mb_KONSC2_rep1_4Clib_b6	chr2	151586217	153093799
	chrX148Mb_KONSC2_rep1_4Clib_b6	chr2	166810589	168180817
	chrX148Mb_KONSC2_rep1_4Clib_b6	chr2	179399590	181745202
	chrX148Mb_KONSC2_rep1_4Clib_b6	chr3	87591727	90138775
	chrX148Mb_KONSC2_rep1_4Clib_b6	chr3	93334414	95412832
	chrX148Mb_KONSC2_rep1_4Clib_b6	chr3	95869307	97240882
	chrX148Mb_KONSC2_rep1_4Clib_b6	chr3	107115467	108837921
	chrX148Mb_KONSC2_rep1_4Clib_b6	chr4	115892951	117217705
	chrX148Mb_KONSC2_rep1_4Clib_b6	chr4	125364333	127216533
	chrX148Mb_KONSC2_rep1_4Clib_b6	chr4	137604908	139707926
	chrX148Mb_KONSC2_rep1_4Clib_b6	chr4	144742271	150726301
	chrX148Mb_KONSC2_rep1_4Clib_b6	chr4	153936942	155606679
	chrX148Mb_KONSC2_rep1_4Clib_b6	chr6	29311519	30754048
	chrX148Mb_KONSC2_rep1_4Clib_b6	chr6	86724520	88120195
	chrX148Mb_KONSC2_rep1_4Clib_b6	chr6	112505698	113783257
	chrX148Mb_KONSC2_rep1_4Clib_b6	chr6	126837985	128724585
	chrX148Mb_KONSC2_rep1_4Clib_b6	chr7	133958922	135295779
	chrX148Mb_KONSC2_rep1_4Clib_b6	chr7	148422184	152521417
	chrX148Mb_KONSC2_rep1_4Clib_b6	chr8	72121815	73943375
	chrX148Mb_KONSC2_rep1_4Clib_b6	chr8	85563869	88214885
	chrX148Mb_KONSC2_rep1_4Clib_b6	chr8	95727894	97570482
	chrX148Mb_KONSC2_rep1_4Clib_b6	chr8	113111985	115034618
	chrX148Mb_KONSC2_rep1_4Clib_b6	chr9	20272070	21550541
	chrX148Mb_KONSC2_rep1_4Clib_b6	chr9	107136757	108897713
	chrX148Mb_KONSC2_rep1_4Clib_b6	chr9	120658636	121664308
	chrX148Mb_KONSC2_rep1_4Clib_b6	chr10	75096290	76768827
	chrX148Mb_KONSC2_rep1_4Clib_b6	chr10	78933912	81863226
	chrX148Mb_KONSC2_rep1_4Clib_b6	chr10	119496237	121079603
	chrX148Mb_KONSC2_rep1_4Clib_b6	chr10	126212137	128993861
	chrX148Mb_KONSC2_rep1_4Clib_b6	chr11	3003538	3994896
	chrX148Mb_KONSC2_rep1_4Clib_b6	chr11	100107419	101267978
	chrX148Mb_KONSC2_rep1_4Clib_b6	chr11	115819383	117050874
	chrX148Mb_KONSC2_rep1_4Clib_b6	chr12	55401993	56702431
	chrX148Mb_KONSC2_rep1_4Clib_b6	chr12	80899114	82110327
	chrX148Mb_KONSC2_rep1_4Clib_b6	chr12	84109522	86103702
	chrX148Mb_KONSC2_rep1_4Clib_b6	chr15	37668607	38620006
	chrX148Mb_KONSC2_rep1_4Clib_b6	chr15	77625304	79674682
	chrX148Mb_KONSC2_rep1_4Clib_b6	chr15	80411462	81402435
	chrX148Mb_KONSC2_rep1_4Clib_b6	chr15	101308489	103484450
	chrX148Mb_KONSC2_rep1_4Clib_b6	chr17	23710382	25478002
	chrX148Mb_KONSC2_rep1_4Clib_b6	chr18	34069832	35730654
	chrX148Mb_KONSC2_rep1_4Clib_b6	chr18	67218989	68331831
	chrX148Mb_KONSC2_rep1_4Clib_jf1	chr2	127789010	129037010
	chrX148Mb_KONSC2_rep1_4Clib_jf1	chr2	151553493	153146528
	chrX148Mb_KONSC2_rep1_4Clib_jf1	chr2	154472794	155597392
	chrX148Mb_KONSC2_rep1_4Clib_jf1	chr2	178942166	181745202
	chrX148Mb_KONSC2_rep1_4Clib_jf1	chr3	87111866	90556409
	chrX148Mb_KONSC2_rep1_4Clib_jf1	chr3	95736396	97217812
	chrX148Mb_KONSC2_rep1_4Clib_jf1	chr3	107033216	107968819
	chrX148Mb_KONSC2_rep1_4Clib_jf1	chr4	125619684	126911579
	chrX148Mb_KONSC2_rep1_4Clib_jf1	chr4	130855771	132623159
	chrX148Mb_KONSC2_rep1_4Clib_jf1	chr4	137606644	139647186
	chrX148Mb_KONSC2_rep1_4Clib_jf1	chr4	144742271	150741218
	chrX148Mb_KONSC2_rep1_4Clib_jf1	chr4	153936942	155606679
	chrX148Mb_KONSC2_rep1_4Clib_jf1	chr5	132447795	133488382
	chrX148Mb_KONSC2_rep1_4Clib_jf1	chr5	134410603	135781887
	chrX148Mb_KONSC2_rep1_4Clib_jf1	chr5	142305508	145011637
	chrX148Mb_KONSC2_rep1_4Clib_jf1	chr6	86968591	88046609
	chrX148Mb_KONSC2_rep1_4Clib_jf1	chr6	112742880	113780765
	chrX148Mb_KONSC2_rep1_4Clib_jf1	chr8	85484813	88214885
	chrX148Mb_KONSC2_rep1_4Clib_jf1	chr8	95717877	97245745
	chrX148Mb_KONSC2_rep1_4Clib_jf1	chr8	113223232	114740968
	chrX148Mb_KONSC2_rep1_4Clib_jf1	chr9	20240973	21810767
	chrX148Mb_KONSC2_rep1_4Clib_jf1	chr9	107133401	111278403
	chrX148Mb_KONSC2_rep1_4Clib_jf1	chr10	78919057	81815353
	chrX148Mb_KONSC2_rep1_4Clib_jf1	chr10	120052758	121085760
	chrX148Mb_KONSC2_rep1_4Clib_jf1	chr10	126652703	128993861
	chrX148Mb_KONSC2_rep1_4Clib_jf1	chr11	3003538	4011930
	chrX148Mb_KONSC2_rep1_4Clib_jf1	chr11	86071032	86980803
	chrX148Mb_KONSC2_rep1_4Clib_jf1	chr11	100107419	101523686
	chrX148Mb_KONSC2_rep1_4Clib_jf1	chr11	115065844	117570927
	chrX148Mb_KONSC2_rep1_4Clib_jf1	chr12	80607141	82132747
	chrX148Mb_KONSC2_rep1_4Clib_jf1	chr12	82339521	83346306
	chrX148Mb_KONSC2_rep1_4Clib_jf1	chr12	84109522	86103702
	chrX148Mb_KONSC2_rep1_4Clib_jf1	chr15	37602133	38475186
	chrX148Mb_KONSC2_rep1_4Clib_jf1	chr15	78037125	80107467
	chrX148Mb_KONSC2_rep1_4Clib_jf1	chr15	80407584	82200980
	chrX148Mb_KONSC2_rep1_4Clib_jf1	chr15	96907269	98919512
	chrX148Mb_KONSC2_rep1_4Clib_jf1	chr15	101308489	103484450
	chrX148Mb_KONSC2_rep1_4Clib_jf1	chr16	90491346	92081890
	chrX148Mb_KONSC2_rep1_4Clib_jf1	chr16	96769774	97741078
	chrX148Mb_KONSC2_rep1_4Clib_jf1	chr18	34025509	36758747
	chrX148Mb_KONSC2_rep1_4Clib_jf1	chr18	66688846	68593334
	chrX148Mb_KONSC2_rep2_4Clib_b6	chr1	74315094	75619186
	chrX148Mb_KONSC2_rep2_4Clib_b6	chr1	94486449	95626421
	chrX148Mb_KONSC2_rep2_4Clib_b6	chr1	137146885	138158394
	chrX148Mb_KONSC2_rep2_4Clib_b6	chr1	178460837	179293637
	chrX148Mb_KONSC2_rep2_4Clib_b6	chr1	181174193	184551669
	chrX148Mb_KONSC2_rep2_4Clib_b6	chr1	194937304	195817771
	chrX148Mb_KONSC2_rep2_4Clib_b6	chr2	27946597	29649998
	chrX148Mb_KONSC2_rep2_4Clib_b6	chr2	90652713	92266549
	chrX148Mb_KONSC2_rep2_4Clib_b6	chr2	126514879	127817372
	chrX148Mb_KONSC2_rep2_4Clib_b6	chr2	128131718	129134186
	chrX148Mb_KONSC2_rep2_4Clib_b6	chr2	152779162	153762371
	chrX148Mb_KONSC2_rep2_4Clib_b6	chr2	155329361	157458521
	chrX148Mb_KONSC2_rep2_4Clib_b6	chr2	164242038	166948701
	chrX148Mb_KONSC2_rep2_4Clib_b6	chr2	179153053	181745202
	chrX148Mb_KONSC2_rep2_4Clib_b6	chr3	36427266	37430350
	chrX148Mb_KONSC2_rep2_4Clib_b6	chr3	86959767	89873581
	chrX148Mb_KONSC2_rep2_4Clib_b6	chr3	94453758	96662299
	chrX148Mb_KONSC2_rep2_4Clib_b6	chr3	102508319	103893966
	chrX148Mb_KONSC2_rep2_4Clib_b6	chr3	107875851	109394862
	chrX148Mb_KONSC2_rep2_4Clib_b6	chr3	121206455	122272747
	chrX148Mb_KONSC2_rep2_4Clib_b6	chr3	137480980	138705568
	chrX148Mb_KONSC2_rep2_4Clib_b6	chr4	45150270	46512049
	chrX148Mb_KONSC2_rep2_4Clib_b6	chr4	115602179	117454285
	chrX148Mb_KONSC2_rep2_4Clib_b6	chr4	123758599	125044978
	chrX148Mb_KONSC2_rep2_4Clib_b6	chr4	132980570	134124415
	chrX148Mb_KONSC2_rep2_4Clib_b6	chr4	134930973	137582895
	chrX148Mb_KONSC2_rep2_4Clib_b6	chr4	138078739	139998136
	chrX148Mb_KONSC2_rep2_4Clib_b6	chr4	146986482	148951779
	chrX148Mb_KONSC2_rep2_4Clib_b6	chr4	149579660	151162386
	chrX148Mb_KONSC2_rep2_4Clib_b6	chr4	153854163	155606679
	chrX148Mb_KONSC2_rep2_4Clib_b6	chr5	123542438	124754078
	chrX148Mb_KONSC2_rep2_4Clib_b6	chr5	134386290	138393557
	chrX148Mb_KONSC2_rep2_4Clib_b6	chr5	140468029	141576153
	chrX148Mb_KONSC2_rep2_4Clib_b6	chr5	142759245	144682890
	chrX148Mb_KONSC2_rep2_4Clib_b6	chr8	86355274	87783364
	chrX148Mb_KONSC2_rep2_4Clib_b6	chr9	54741280	55996975
	chrX148Mb_KONSC2_rep2_4Clib_b6	chr9	66445718	67400491
	chrX148Mb_KONSC2_rep2_4Clib_b6	chr9	105712491	110056301
	chrX148Mb_KONSC2_rep2_4Clib_b6	chr10	79251078	81529812
	chrX148Mb_KONSC2_rep2_4Clib_b6	chr10	126759500	129041487
	chrX148Mb_KONSC2_rep2_4Clib_b6	chr11	3003538	4025613
	chrX148Mb_KONSC2_rep2_4Clib_b6	chr11	75168777	78707770
	chrX148Mb_KONSC2_rep2_4Clib_b6	chr11	95393527	97122944
	chrX148Mb_KONSC2_rep2_4Clib_b6	chr11	115800554	117231272
	chrX148Mb_KONSC2_rep2_4Clib_b6	chr11	119231982	120759678
	chrX148Mb_KONSC2_rep2_4Clib_b6	chr13	98000411	99300717
	chrX148Mb_KONSC2_rep2_4Clib_b6	chr15	58220528	59406156
	chrX148Mb_KONSC2_rep2_4Clib_b6	chr15	76638539	78085051
	chrX148Mb_KONSC2_rep2_4Clib_b6	chr15	78765413	80002476
	chrX148Mb_KONSC2_rep2_4Clib_b6	chr15	83906717	85851089
	chrX148Mb_KONSC2_rep2_4Clib_b6	chr15	101523302	103353899
	chrX148Mb_KONSC2_rep2_4Clib_b6	chr17	45921663	47467787
	chrX148Mb_KONSC2_rep2_4Clib_b6	chr18	35131960	37576434
	chrX148Mb_KONSC2_rep2_4Clib_b6	chr18	67435497	68413585
	chrX148Mb_KONSC2_rep2_4Clib_b6	chr18	73413752	75156168
	chrX148Mb_KONSC2_rep2_4Clib_b6	chr18	75375530	76479810
	chrX148Mb_KONSC2_rep2_4Clib_jf1	chr1	181843651	183907058
	chrX148Mb_KONSC2_rep2_4Clib_jf1	chr1	195460181	196491092
	chrX148Mb_KONSC2_rep2_4Clib_jf1	chr2	25045284	26188803
	chrX148Mb_KONSC2_rep2_4Clib_jf1	chr2	90428858	91709642
	chrX148Mb_KONSC2_rep2_4Clib_jf1	chr2	102941118	103840577
	chrX148Mb_KONSC2_rep2_4Clib_jf1	chr2	125868598	127765293
	chrX148Mb_KONSC2_rep2_4Clib_jf1	chr2	130173431	131236263
	chrX148Mb_KONSC2_rep2_4Clib_jf1	chr2	152309345	153800295
	chrX148Mb_KONSC2_rep2_4Clib_jf1	chr2	155426685	157639191
	chrX148Mb_KONSC2_rep2_4Clib_jf1	chr2	162903056	166859427
	chrX148Mb_KONSC2_rep2_4Clib_jf1	chr2	178936828	181745202
	chrX148Mb_KONSC2_rep2_4Clib_jf1	chr3	50644830	52167667
	chrX148Mb_KONSC2_rep2_4Clib_jf1	chr3	87427466	90139118
	chrX148Mb_KONSC2_rep2_4Clib_jf1	chr3	94332956	96740320
	chrX148Mb_KONSC2_rep2_4Clib_jf1	chr3	106622039	108297733
	chrX148Mb_KONSC2_rep2_4Clib_jf1	chr4	107096631	108649121
	chrX148Mb_KONSC2_rep2_4Clib_jf1	chr4	115632245	116839086
	chrX148Mb_KONSC2_rep2_4Clib_jf1	chr4	117090463	118973497
	chrX148Mb_KONSC2_rep2_4Clib_jf1	chr4	125739261	126914014
	chrX148Mb_KONSC2_rep2_4Clib_jf1	chr4	128181753	130203923
	chrX148Mb_KONSC2_rep2_4Clib_jf1	chr4	134701932	137454640
	chrX148Mb_KONSC2_rep2_4Clib_jf1	chr4	139954719	142155162
	chrX148Mb_KONSC2_rep2_4Clib_jf1	chr4	144747217	149252606
	chrX148Mb_KONSC2_rep2_4Clib_jf1	chr4	149382540	151366891
	chrX148Mb_KONSC2_rep2_4Clib_jf1	chr4	153967029	155606679
	chrX148Mb_KONSC2_rep2_4Clib_jf1	chr5	30511910	31540298
	chrX148Mb_KONSC2_rep2_4Clib_jf1	chr5	121058428	122815339
	chrX148Mb_KONSC2_rep2_4Clib_jf1	chr5	123129226	124654671
	chrX148Mb_KONSC2_rep2_4Clib_jf1	chr5	125060216	126479720
	chrX148Mb_KONSC2_rep2_4Clib_jf1	chr5	134331524	138138442
	chrX148Mb_KONSC2_rep2_4Clib_jf1	chr5	139225811	141786931
	chrX148Mb_KONSC2_rep2_4Clib_jf1	chr5	142527072	146184194
	chrX148Mb_KONSC2_rep2_4Clib_jf1	chr6	115315663	116241756
	chrX148Mb_KONSC2_rep2_4Clib_jf1	chr6	119081296	121240816
	chrX148Mb_KONSC2_rep2_4Clib_jf1	chr7	116349522	118047393
	chrX148Mb_KONSC2_rep2_4Clib_jf1	chr7	133185962	134811575
	chrX148Mb_KONSC2_rep2_4Clib_jf1	chr7	148045728	149431141
	chrX148Mb_KONSC2_rep2_4Clib_jf1	chr7	150684155	152521417
	chrX148Mb_KONSC2_rep2_4Clib_jf1	chr9	105625970	110902181
	chrX148Mb_KONSC2_rep2_4Clib_jf1	chr9	119074394	122179275
	chrX148Mb_KONSC2_rep2_4Clib_jf1	chr10	61373850	62996662
	chrX148Mb_KONSC2_rep2_4Clib_jf1	chr10	78945799	82229770
	chrX148Mb_KONSC2_rep2_4Clib_jf1	chr10	126652805	129046111
	chrX148Mb_KONSC2_rep2_4Clib_jf1	chr11	68717845	69913795
	chrX148Mb_KONSC2_rep2_4Clib_jf1	chr11	77808101	78714541
	chrX148Mb_KONSC2_rep2_4Clib_jf1	chr11	96478325	97761742
	chrX148Mb_KONSC2_rep2_4Clib_jf1	chr11	102117514	103323443
	chrX148Mb_KONSC2_rep2_4Clib_jf1	chr11	106290088	107323063
	chrX148Mb_KONSC2_rep2_4Clib_jf1	chr11	114798561	116908324
	chrX148Mb_KONSC2_rep2_4Clib_jf1	chr11	118584867	121640404
	chrX148Mb_KONSC2_rep2_4Clib_jf1	chr13	46318442	47565388
	chrX148Mb_KONSC2_rep2_4Clib_jf1	chr13	97883086	98892121
	chrX148Mb_KONSC2_rep2_4Clib_jf1	chr14	26055271	27625127
	chrX148Mb_KONSC2_rep2_4Clib_jf1	chr14	31121980	32888480
	chrX148Mb_KONSC2_rep2_4Clib_jf1	chr15	78800245	79976488
	chrX148Mb_KONSC2_rep2_4Clib_jf1	chr15	80711948	82600602
	chrX148Mb_KONSC2_rep2_4Clib_jf1	chr15	84471600	85851089
	chrX148Mb_KONSC2_rep2_4Clib_jf1	chr15	97436960	100079099
	chrX148Mb_KONSC2_rep2_4Clib_jf1	chr15	101457272	103306183
	chrX148Mb_KONSC2_rep2_4Clib_jf1	chr18	35737617	37647216
	chrX148Mb_KONSC2_rep2_4Clib_jf1	chr18	54228006	55062110
	chrX148Mb_KONSC2_rep2_4Clib_jf1	chr18	69284063	70414994
	chrX148Mb_KONSC2_rep2_4Clib_jf1	chr18	73413759	75212039
	chrX148Mb_WTNSC2_rep1_4Clib_b6	chr2	103108681	104537905
	chrX148Mb_WTNSC2_rep1_4Clib_b6	chr2	166546699	168229082
	chrX148Mb_WTNSC2_rep1_4Clib_b6	chr2	178952016	181716022
	chrX148Mb_WTNSC2_rep1_4Clib_b6	chr3	87340449	89036055
	chrX148Mb_WTNSC2_rep1_4Clib_b6	chr3	89320934	90249030
	chrX148Mb_WTNSC2_rep1_4Clib_b6	chr3	103721067	106024322
	chrX148Mb_WTNSC2_rep1_4Clib_b6	chr3	106177053	108254401
	chrX148Mb_WTNSC2_rep1_4Clib_b6	chr4	123533694	125352356
	chrX148Mb_WTNSC2_rep1_4Clib_b6	chr4	128689339	130822829
	chrX148Mb_WTNSC2_rep1_4Clib_b6	chr4	131589216	133721232
	chrX148Mb_WTNSC2_rep1_4Clib_b6	chr4	134842899	139985880
	chrX148Mb_WTNSC2_rep1_4Clib_b6	chr4	147502961	150599523
	chrX148Mb_WTNSC2_rep1_4Clib_b6	chr4	154353357	155606679
	chrX148Mb_WTNSC2_rep1_4Clib_b6	chr6	145870950	147231399
	chrX148Mb_WTNSC2_rep1_4Clib_b6	chr7	133128594	134310074
	chrX148Mb_WTNSC2_rep1_4Clib_b6	chr7	141430983	142880623
	chrX148Mb_WTNSC2_rep1_4Clib_b6	chr7	149246005	152521417
	chrX148Mb_WTNSC2_rep1_4Clib_b6	chr8	86132990	88334336
	chrX148Mb_WTNSC2_rep1_4Clib_b6	chr8	113137853	114382283
	chrX148Mb_WTNSC2_rep1_4Clib_b6	chr8	122460830	124241251
	chrX148Mb_WTNSC2_rep1_4Clib_b6	chr8	128441289	130097271
	chrX148Mb_WTNSC2_rep1_4Clib_b6	chr9	105852122	107195306
	chrX148Mb_WTNSC2_rep1_4Clib_b6	chr9	108142159	109906255
	chrX148Mb_WTNSC2_rep1_4Clib_b6	chr10	76110412	77364993
	chrX148Mb_WTNSC2_rep1_4Clib_b6	chr10	78714357	81778975
	chrX148Mb_WTNSC2_rep1_4Clib_b6	chr10	104577584	105718821
	chrX148Mb_WTNSC2_rep1_4Clib_b6	chr10	126933052	128899246
	chrX148Mb_WTNSC2_rep1_4Clib_b6	chr11	98121831	99322075
	chrX148Mb_WTNSC2_rep1_4Clib_b6	chr11	105563485	107615207
	chrX148Mb_WTNSC2_rep1_4Clib_b6	chr11	114803846	116499758
	chrX148Mb_WTNSC2_rep1_4Clib_b6	chr11	118793727	121610708
	chrX148Mb_WTNSC2_rep1_4Clib_b6	chr12	54162952	55756497
	chrX148Mb_WTNSC2_rep1_4Clib_b6	chr12	113322332	115179455
	chrX148Mb_WTNSC2_rep1_4Clib_b6	chr15	76331998	77982360
	chrX148Mb_WTNSC2_rep1_4Clib_b6	chr15	80415632	82393943
	chrX148Mb_WTNSC2_rep1_4Clib_b6	chr15	97016547	99615041
	chrX148Mb_WTNSC2_rep1_4Clib_b6	chr15	100165124	101164132
	chrX148Mb_WTNSC2_rep1_4Clib_b6	chr15	102052645	103074692
	chrX148Mb_WTNSC2_rep1_4Clib_b6	chr19	45402464	47103887
	chrX148Mb_WTNSC2_rep1_4Clib_jf1	chr1	89430132	91103919
	chrX148Mb_WTNSC2_rep1_4Clib_jf1	chr1	136664038	137823920
	chrX148Mb_WTNSC2_rep1_4Clib_jf1	chr1	154071589	155339319
	chrX148Mb_WTNSC2_rep1_4Clib_jf1	chr1	181610435	183291907
	chrX148Mb_WTNSC2_rep1_4Clib_jf1	chr1	184697725	185961815
	chrX148Mb_WTNSC2_rep1_4Clib_jf1	chr1	186207706	187631704
	chrX148Mb_WTNSC2_rep1_4Clib_jf1	chr1	192342824	193803404
	chrX148Mb_WTNSC2_rep1_4Clib_jf1	chr2	89993343	92115826
	chrX148Mb_WTNSC2_rep1_4Clib_jf1	chr2	155329354	157435039
	chrX148Mb_WTNSC2_rep1_4Clib_jf1	chr2	166334234	168229082
	chrX148Mb_WTNSC2_rep1_4Clib_jf1	chr2	178952016	181745202
	chrX148Mb_WTNSC2_rep1_4Clib_jf1	chr3	50784905	51930210
	chrX148Mb_WTNSC2_rep1_4Clib_jf1	chr3	87027980	90693035
	chrX148Mb_WTNSC2_rep1_4Clib_jf1	chr3	95342203	96737655
	chrX148Mb_WTNSC2_rep1_4Clib_jf1	chr3	103560808	105220196
	chrX148Mb_WTNSC2_rep1_4Clib_jf1	chr3	106592159	107829055
	chrX148Mb_WTNSC2_rep1_4Clib_jf1	chr3	126535723	127552179
	chrX148Mb_WTNSC2_rep1_4Clib_jf1	chr4	123565785	125365492
	chrX148Mb_WTNSC2_rep1_4Clib_jf1	chr4	125552411	127379365
	chrX148Mb_WTNSC2_rep1_4Clib_jf1	chr4	128670990	130839317
	chrX148Mb_WTNSC2_rep1_4Clib_jf1	chr4	132078221	134086796
	chrX148Mb_WTNSC2_rep1_4Clib_jf1	chr4	134237986	142025694
	chrX148Mb_WTNSC2_rep1_4Clib_jf1	chr4	147483456	152258604
	chrX148Mb_WTNSC2_rep1_4Clib_jf1	chr4	153937780	155606679
	chrX148Mb_WTNSC2_rep1_4Clib_jf1	chr5	111430906	112650683
	chrX148Mb_WTNSC2_rep1_4Clib_jf1	chr5	123200826	126059902
	chrX148Mb_WTNSC2_rep1_4Clib_jf1	chr5	134458567	136655661
	chrX148Mb_WTNSC2_rep1_4Clib_jf1	chr5	137383312	138779871
	chrX148Mb_WTNSC2_rep1_4Clib_jf1	chr5	139947791	141461534
	chrX148Mb_WTNSC2_rep1_4Clib_jf1	chr6	30586181	31434603
	chrX148Mb_WTNSC2_rep1_4Clib_jf1	chr6	145870950	147438656
	chrX148Mb_WTNSC2_rep1_4Clib_jf1	chr7	133096351	134834987
	chrX148Mb_WTNSC2_rep1_4Clib_jf1	chr7	141121259	141976928
	chrX148Mb_WTNSC2_rep1_4Clib_jf1	chr7	149503336	150475303
	chrX148Mb_WTNSC2_rep1_4Clib_jf1	chr7	151181394	152370454
	chrX148Mb_WTNSC2_rep1_4Clib_jf1	chr8	85949550	88336448
	chrX148Mb_WTNSC2_rep1_4Clib_jf1	chr8	112784184	114681210
	chrX148Mb_WTNSC2_rep1_4Clib_jf1	chr8	121850533	124173389
	chrX148Mb_WTNSC2_rep1_4Clib_jf1	chr8	125680914	126916611
	chrX148Mb_WTNSC2_rep1_4Clib_jf1	chr8	128040057	130094771
	chrX148Mb_WTNSC2_rep1_4Clib_jf1	chr9	105847196	107302892
	chrX148Mb_WTNSC2_rep1_4Clib_jf1	chr9	107526272	111063680
	chrX148Mb_WTNSC2_rep1_4Clib_jf1	chr10	78714357	81797299
	chrX148Mb_WTNSC2_rep1_4Clib_jf1	chr10	82441250	83612164
	chrX148Mb_WTNSC2_rep1_4Clib_jf1	chr10	126695986	129048180
	chrX148Mb_WTNSC2_rep1_4Clib_jf1	chr11	69335483	70486322
	chrX148Mb_WTNSC2_rep1_4Clib_jf1	chr11	75833386	77212011
	chrX148Mb_WTNSC2_rep1_4Clib_jf1	chr11	97205422	101362410
	chrX148Mb_WTNSC2_rep1_4Clib_jf1	chr11	101956075	103162405
	chrX148Mb_WTNSC2_rep1_4Clib_jf1	chr11	105563485	107895371
	chrX148Mb_WTNSC2_rep1_4Clib_jf1	chr11	114803846	116183906
	chrX148Mb_WTNSC2_rep1_4Clib_jf1	chr11	118793727	121719946
	chrX148Mb_WTNSC2_rep1_4Clib_jf1	chr12	54791299	56543391
	chrX148Mb_WTNSC2_rep1_4Clib_jf1	chr12	84165852	85730676
	chrX148Mb_WTNSC2_rep1_4Clib_jf1	chr12	86251625	87394533
	chrX148Mb_WTNSC2_rep1_4Clib_jf1	chr12	111718305	115388244
	chrX148Mb_WTNSC2_rep1_4Clib_jf1	chr14	31227153	32834828
	chrX148Mb_WTNSC2_rep1_4Clib_jf1	chr14	54722429	55739066
	chrX148Mb_WTNSC2_rep1_4Clib_jf1	chr14	118292659	119358484
	chrX148Mb_WTNSC2_rep1_4Clib_jf1	chr15	38985114	40055176
	chrX148Mb_WTNSC2_rep1_4Clib_jf1	chr15	78438809	80039976
	chrX148Mb_WTNSC2_rep1_4Clib_jf1	chr15	80535712	82431901
	chrX148Mb_WTNSC2_rep1_4Clib_jf1	chr15	84730756	86247132
	chrX148Mb_WTNSC2_rep1_4Clib_jf1	chr15	97439623	99640049
	chrX148Mb_WTNSC2_rep1_4Clib_jf1	chr15	101246110	103484450
	chrX148Mb_WTNSC2_rep1_4Clib_jf1	chr16	90425696	91850296
	chrX148Mb_WTNSC2_rep1_4Clib_jf1	chr17	28444089	29624533
	chrX148Mb_WTNSC2_rep1_4Clib_jf1	chr18	67363652	69035165
	chrX148Mb_WTNSC2_rep1_4Clib_jf1	chr19	29214445	30428678
	chrX148Mb_WTNSC2_rep1_4Clib_jf1	chr19	45193281	47103894
	chrX148Mb_WTNSC2_rep2_4Clib_b6	chr2	164227093	166334227
	chrX148Mb_WTNSC2_rep2_4Clib_b6	chr2	178907900	180964186
	chrX148Mb_WTNSC2_rep2_4Clib_b6	chr4	147483456	149998203
	chrX148Mb_WTNSC2_rep2_4Clib_b6	chr5	134793810	136592144
	chrX148Mb_WTNSC2_rep2_4Clib_b6	chr6	85439554	87523794
	chrX148Mb_WTNSC2_rep2_4Clib_b6	chr11	105146865	107924723
	chrX148Mb_WTNSC2_rep2_4Clib_b6	chr11	114972306	116424689
	chrX148Mb_WTNSC2_rep2_4Clib_b6	chr11	120078360	121684254
	chrX148Mb_WTNSC2_rep2_4Clib_b6	chr12	72786341	73749855
	chrX148Mb_WTNSC2_rep2_4Clib_b6	chr12	112352672	113793594
	chrX148Mb_WTNSC2_rep2_4Clib_jf1	chr2	152419285	153625837
	chrX148Mb_WTNSC2_rep2_4Clib_jf1	chr2	155783459	156837813
	chrX148Mb_WTNSC2_rep2_4Clib_jf1	chr2	164242045	166703634
	chrX148Mb_WTNSC2_rep2_4Clib_jf1	chr2	179191793	181086198
	chrX148Mb_WTNSC2_rep2_4Clib_jf1	chr3	84105321	85249908
	chrX148Mb_WTNSC2_rep2_4Clib_jf1	chr3	87993105	90562304
	chrX148Mb_WTNSC2_rep2_4Clib_jf1	chr3	94835637	96369215
	chrX148Mb_WTNSC2_rep2_4Clib_jf1	chr3	104325203	105388189
	chrX148Mb_WTNSC2_rep2_4Clib_jf1	chr4	115270506	116831639
	chrX148Mb_WTNSC2_rep2_4Clib_jf1	chr4	132256003	133634030
	chrX148Mb_WTNSC2_rep2_4Clib_jf1	chr4	138671352	139998129
	chrX148Mb_WTNSC2_rep2_4Clib_jf1	chr4	144646925	150652376
	chrX148Mb_WTNSC2_rep2_4Clib_jf1	chr5	112361187	114250778
	chrX148Mb_WTNSC2_rep2_4Clib_jf1	chr5	134471991	138726660
	chrX148Mb_WTNSC2_rep2_4Clib_jf1	chr5	139948437	141427514
	chrX148Mb_WTNSC2_rep2_4Clib_jf1	chr5	142840391	144917454
	chrX148Mb_WTNSC2_rep2_4Clib_jf1	chr6	85439554	87602345
	chrX148Mb_WTNSC2_rep2_4Clib_jf1	chr6	92722851	93644779
	chrX148Mb_WTNSC2_rep2_4Clib_jf1	chr6	112403146	113904068
	chrX148Mb_WTNSC2_rep2_4Clib_jf1	chr8	71562885	72918083
	chrX148Mb_WTNSC2_rep2_4Clib_jf1	chr8	86224724	87747575
	chrX148Mb_WTNSC2_rep2_4Clib_jf1	chr8	121803881	123747422
	chrX148Mb_WTNSC2_rep2_4Clib_jf1	chr10	79252419	81015553
	chrX148Mb_WTNSC2_rep2_4Clib_jf1	chr10	126655315	128561005
	chrX148Mb_WTNSC2_rep2_4Clib_jf1	chr11	97759955	99155758
	chrX148Mb_WTNSC2_rep2_4Clib_jf1	chr11	99891769	101516481
	chrX148Mb_WTNSC2_rep2_4Clib_jf1	chr11	105702917	107871823
	chrX148Mb_WTNSC2_rep2_4Clib_jf1	chr11	114154692	118936937
	chrX148Mb_WTNSC2_rep2_4Clib_jf1	chr11	119708279	121828712
	chrX148Mb_WTNSC2_rep2_4Clib_jf1	chr12	72527439	73850964
	chrX148Mb_WTNSC2_rep2_4Clib_jf1	chr12	85435838	87363951
	chrX148Mb_WTNSC2_rep2_4Clib_jf1	chr12	111856259	115370795
	chrX148Mb_WTNSC2_rep2_4Clib_jf1	chr14	55278319	57190122
	chrX148Mb_WTNSC2_rep2_4Clib_jf1	chr14	70566462	71654870
	chrX148Mb_WTNSC2_rep2_4Clib_jf1	chr15	84262652	85716241
	chrX148Mb_WTNSC2_rep2_4Clib_jf1	chr15	98279417	100129263
	chrX148Mb_WTNSC2_rep2_4Clib_jf1	chr19	3454165	4556231
	chrX20Mb_KONSC2_rep1_4Clib_b6	chr1	89185520	91103919
	chrX20Mb_KONSC2_rep1_4Clib_b6	chr2	29699929	33141313
	chrX20Mb_KONSC2_rep1_4Clib_b6	chr5	135073546	136647601
	chrX20Mb_KONSC2_rep1_4Clib_b6	chr7	18760634	24763691
	chrX20Mb_KONSC2_rep1_4Clib_b6	chr7	30544280	32124892
	chrX20Mb_KONSC2_rep1_4Clib_b6	chr7	134310074	135411797
	chrX20Mb_KONSC2_rep1_4Clib_b6	chr7	149898103	151021090
	chrX20Mb_KONSC2_rep1_4Clib_b6	chr10	78244455	80159270
	chrX20Mb_KONSC2_rep1_4Clib_b6	chr10	83694676	84960270
	chrX20Mb_KONSC2_rep1_4Clib_b6	chr11	3003538	3989595
	chrX20Mb_KONSC2_rep1_4Clib_b6	chr15	35752347	37462491
	chrX20Mb_KONSC2_rep1_4Clib_b6	chr15	101643185	102908504
	chrX20Mb_KONSC2_rep1_4Clib_b6	chr16	4287159	5312695
	chrX20Mb_KONSC2_rep1_4Clib_b6	chr16	17448832	19663002
	chrX20Mb_KONSC2_rep1_4Clib_b6	chr17	22864828	25419472
	chrX20Mb_KONSC2_rep1_4Clib_b6	chr17	34560054	37025782
	chrX20Mb_KONSC2_rep1_4Clib_b6	chr17	45508631	47098186
	chrX20Mb_KONSC2_rep1_4Clib_b6	chr19	5327867	6956739
	chrX20Mb_KONSC2_rep1_4Clib_b6	chr19	44106886	45318117
	chrX20Mb_KONSC2_rep1_4Clib_jf1	chr2	30989744	33283279
	chrX20Mb_KONSC2_rep1_4Clib_jf1	chr3	93627529	95983617
	chrX20Mb_KONSC2_rep1_4Clib_jf1	chr7	18580130	24847759
	chrX20Mb_KONSC2_rep1_4Clib_jf1	chr7	30398536	32140096
	chrX20Mb_KONSC2_rep1_4Clib_jf1	chr8	72735783	74617381
	chrX20Mb_KONSC2_rep1_4Clib_jf1	chr11	3003538	4011930
	chrX20Mb_KONSC2_rep1_4Clib_jf1	chr15	101813575	103447349
	chrX20Mb_KONSC2_rep1_4Clib_jf1	chr17	11995755	13833694
	chrX20Mb_KONSC2_rep1_4Clib_jf1	chr17	23011353	25164957
	chrX20Mb_KONSC2_rep1_4Clib_jf1	chr17	34491311	37067427
	chrX20Mb_KONSC2_rep1_4Clib_jf1	chr19	4802170	6677483
	chrX20Mb_KONSC2_rep1_4Clib_jf1	chr19	7447053	10209216
	chrX20Mb_KONSC2_rep1_4Clib_jf1	chr19	44023831	45310699
	chrX20Mb_KONSC2_rep2_4Clib_b6	chr1	89874502	91066871
	chrX20Mb_KONSC2_rep2_4Clib_b6	chr2	28273422	29292675
	chrX20Mb_KONSC2_rep2_4Clib_b6	chr2	32625045	34369739
	chrX20Mb_KONSC2_rep2_4Clib_b6	chr2	90569373	91949911
	chrX20Mb_KONSC2_rep2_4Clib_b6	chr3	27642281	28450769
	chrX20Mb_KONSC2_rep2_4Clib_b6	chr3	93378786	96310507
	chrX20Mb_KONSC2_rep2_4Clib_b6	chr4	40494023	41504873
	chrX20Mb_KONSC2_rep2_4Clib_b6	chr4	54584223	55470854
	chrX20Mb_KONSC2_rep2_4Clib_b6	chr4	105955298	107513055
	chrX20Mb_KONSC2_rep2_4Clib_b6	chr4	134889471	136342324
	chrX20Mb_KONSC2_rep2_4Clib_b6	chr4	138482067	140318722
	chrX20Mb_KONSC2_rep2_4Clib_b6	chr5	3519015	5161737
	chrX20Mb_KONSC2_rep2_4Clib_b6	chr5	22301689	24834664
	chrX20Mb_KONSC2_rep2_4Clib_b6	chr5	29560668	30571270
	chrX20Mb_KONSC2_rep2_4Clib_b6	chr5	124207434	125949430
	chrX20Mb_KONSC2_rep2_4Clib_b6	chr5	136007674	137282667
	chrX20Mb_KONSC2_rep2_4Clib_b6	chr5	139488478	141545637
	chrX20Mb_KONSC2_rep2_4Clib_b6	chr6	28778359	29811275
	chrX20Mb_KONSC2_rep2_4Clib_b6	chr7	3317406	5347002
	chrX20Mb_KONSC2_rep2_4Clib_b6	chr7	86215224	87615687
	chrX20Mb_KONSC2_rep2_4Clib_b6	chr7	133404566	136061111
	chrX20Mb_KONSC2_rep2_4Clib_b6	chr7	149899672	151979640
	chrX20Mb_KONSC2_rep2_4Clib_b6	chr8	12148533	14126239
	chrX20Mb_KONSC2_rep2_4Clib_b6	chr8	72688458	74158908
	chrX20Mb_KONSC2_rep2_4Clib_b6	chr8	85871965	87885343
	chrX20Mb_KONSC2_rep2_4Clib_b6	chr8	107718205	109409582
	chrX20Mb_KONSC2_rep2_4Clib_b6	chr10	78207320	80976478
	chrX20Mb_KONSC2_rep2_4Clib_b6	chr11	3003538	4390149
	chrX20Mb_KONSC2_rep2_4Clib_b6	chr11	97664121	99148355
	chrX20Mb_KONSC2_rep2_4Clib_b6	chr12	55147723	56794307
	chrX20Mb_KONSC2_rep2_4Clib_b6	chr12	72527394	73630536
	chrX20Mb_KONSC2_rep2_4Clib_b6	chr12	111960256	113392756
	chrX20Mb_KONSC2_rep2_4Clib_b6	chr13	51451261	52493518
	chrX20Mb_KONSC2_rep2_4Clib_b6	chr15	75483271	78662436
	chrX20Mb_KONSC2_rep2_4Clib_b6	chr15	101479555	103411151
	chrX20Mb_KONSC2_rep2_4Clib_b6	chr16	16274721	17846046
	chrX20Mb_KONSC2_rep2_4Clib_b6	chr16	19852590	21665679
	chrX20Mb_KONSC2_rep2_4Clib_b6	chr16	96012677	97597236
	chrX20Mb_KONSC2_rep2_4Clib_b6	chr18	67346028	68475183
	chrX20Mb_KONSC2_rep2_4Clib_b6	chr19	5574016	7622143
	chrX20Mb_KONSC2_rep2_4Clib_b6	chr19	45665800	47107438
	chrX20Mb_KONSC2_rep2_4Clib_jf1	chr1	89609871	91084637
	chrX20Mb_KONSC2_rep2_4Clib_jf1	chr3	88938612	90162671
	chrX20Mb_KONSC2_rep2_4Clib_jf1	chr3	94670692	95873127
	chrX20Mb_KONSC2_rep2_4Clib_jf1	chr4	40096870	42958352
	chrX20Mb_KONSC2_rep2_4Clib_jf1	chr4	134658958	136466816
	chrX20Mb_KONSC2_rep2_4Clib_jf1	chr6	28327362	29802014
	chrX20Mb_KONSC2_rep2_4Clib_jf1	chr8	12148533	14778877
	chrX20Mb_KONSC2_rep2_4Clib_jf1	chr8	85979897	87783364
	chrX20Mb_KONSC2_rep2_4Clib_jf1	chr8	96603261	97681846
	chrX20Mb_KONSC2_rep2_4Clib_jf1	chr8	101565873	102942028
	chrX20Mb_KONSC2_rep2_4Clib_jf1	chr8	107821239	108771476
	chrX20Mb_KONSC2_rep2_4Clib_jf1	chr10	78971182	80878122
	chrX20Mb_KONSC2_rep2_4Clib_jf1	chr11	3003538	4059758
	chrX20Mb_KONSC2_rep2_4Clib_jf1	chr15	75773076	77638605
	chrX20Mb_KONSC2_rep2_4Clib_jf1	chr15	96939445	98845721
	chrX20Mb_KONSC2_rep2_4Clib_jf1	chr15	101272010	103484450
	chrX20Mb_KONSC2_rep2_4Clib_jf1	chr17	24426252	26462936
	chrX20Mb_KONSC2_rep2_4Clib_jf1	chr17	31506614	32690794
	chrX20Mb_KONSC2_rep2_4Clib_jf1	chr19	5230159	10440013
	chrX20Mb_WTNSC2_rep1_4Clib_b6	chr1	36393806	37579654
	chrX20Mb_WTNSC2_rep1_4Clib_b6	chr2	3581646	5211964
	chrX20Mb_WTNSC2_rep1_4Clib_b6	chr2	24394515	25545456
	chrX20Mb_WTNSC2_rep1_4Clib_b6	chr2	30595425	31832617
	chrX20Mb_WTNSC2_rep1_4Clib_b6	chr2	32992590	34069492
	chrX20Mb_WTNSC2_rep1_4Clib_b6	chr2	179421103	181745202
	chrX20Mb_WTNSC2_rep1_4Clib_b6	chr3	27420317	28701724
	chrX20Mb_WTNSC2_rep1_4Clib_b6	chr3	87232876	89576444
	chrX20Mb_WTNSC2_rep1_4Clib_b6	chr3	104836729	106117575
	chrX20Mb_WTNSC2_rep1_4Clib_b6	chr3	108558617	109576357
	chrX20Mb_WTNSC2_rep1_4Clib_b6	chr4	19482853	20977183
	chrX20Mb_WTNSC2_rep1_4Clib_b6	chr4	125648397	126797719
	chrX20Mb_WTNSC2_rep1_4Clib_b6	chr4	138257363	140307394
	chrX20Mb_WTNSC2_rep1_4Clib_b6	chr5	23148098	24583515
	chrX20Mb_WTNSC2_rep1_4Clib_b6	chr5	29909803	32281704
	chrX20Mb_WTNSC2_rep1_4Clib_b6	chr5	64881577	65822969
	chrX20Mb_WTNSC2_rep1_4Clib_b6	chr5	137125002	139047730
	chrX20Mb_WTNSC2_rep1_4Clib_b6	chr7	3188850	5249011
	chrX20Mb_WTNSC2_rep1_4Clib_b6	chr7	15128932	18577894
	chrX20Mb_WTNSC2_rep1_4Clib_b6	chr7	149768991	152521417
	chrX20Mb_WTNSC2_rep1_4Clib_b6	chr8	3099201	4754327
	chrX20Mb_WTNSC2_rep1_4Clib_b6	chr8	13041360	14299001
	chrX20Mb_WTNSC2_rep1_4Clib_b6	chr8	23182998	24423063
	chrX20Mb_WTNSC2_rep1_4Clib_b6	chr8	71382314	75377894
	chrX20Mb_WTNSC2_rep1_4Clib_b6	chr9	12890738	14394211
	chrX20Mb_WTNSC2_rep1_4Clib_b6	chr9	19825443	21649155
	chrX20Mb_WTNSC2_rep1_4Clib_b6	chr9	108549859	110892350
	chrX20Mb_WTNSC2_rep1_4Clib_b6	chr11	3003538	3999682
	chrX20Mb_WTNSC2_rep1_4Clib_b6	chr13	54298070	56285454
	chrX20Mb_WTNSC2_rep1_4Clib_b6	chr15	75591875	77686365
	chrX20Mb_WTNSC2_rep1_4Clib_b6	chr15	101698138	102708989
	chrX20Mb_WTNSC2_rep1_4Clib_b6	chr16	38012279	39032297
	chrX20Mb_WTNSC2_rep1_4Clib_b6	chr19	3283931	4548448
	chrX20Mb_WTNSC2_rep1_4Clib_b6	chr19	7439833	10031078
	chrX20Mb_WTNSC2_rep1_4Clib_jf1	chr2	3844556	5179296
	chrX20Mb_WTNSC2_rep1_4Clib_jf1	chr2	24020399	26423094
	chrX20Mb_WTNSC2_rep1_4Clib_jf1	chr2	29526638	31565380
	chrX20Mb_WTNSC2_rep1_4Clib_jf1	chr2	155050618	157077772
	chrX20Mb_WTNSC2_rep1_4Clib_jf1	chr2	179421103	181745202
	chrX20Mb_WTNSC2_rep1_4Clib_jf1	chr3	87243382	89534462
	chrX20Mb_WTNSC2_rep1_4Clib_jf1	chr3	95240074	96608639
	chrX20Mb_WTNSC2_rep1_4Clib_jf1	chr5	23023731	24884003
	chrX20Mb_WTNSC2_rep1_4Clib_jf1	chr5	33107476	34541722
	chrX20Mb_WTNSC2_rep1_4Clib_jf1	chr5	64836726	66072364
	chrX20Mb_WTNSC2_rep1_4Clib_jf1	chr5	134867613	136397359
	chrX20Mb_WTNSC2_rep1_4Clib_jf1	chr6	28511985	30105899
	chrX20Mb_WTNSC2_rep1_4Clib_jf1	chr6	34334679	35234318
	chrX20Mb_WTNSC2_rep1_4Clib_jf1	chr6	71238018	72517825
	chrX20Mb_WTNSC2_rep1_4Clib_jf1	chr7	3002470	5680099
	chrX20Mb_WTNSC2_rep1_4Clib_jf1	chr7	15128932	18577894
	chrX20Mb_WTNSC2_rep1_4Clib_jf1	chr7	24874310	26879312
	chrX20Mb_WTNSC2_rep1_4Clib_jf1	chr7	29500015	31060917
	chrX20Mb_WTNSC2_rep1_4Clib_jf1	chr7	149768991	151514370
	chrX20Mb_WTNSC2_rep1_4Clib_jf1	chr8	46770364	47724844
	chrX20Mb_WTNSC2_rep1_4Clib_jf1	chr8	71670027	75090763
	chrX20Mb_WTNSC2_rep1_4Clib_jf1	chr9	13294485	14479350
	chrX20Mb_WTNSC2_rep1_4Clib_jf1	chr9	19796124	22559072
	chrX20Mb_WTNSC2_rep1_4Clib_jf1	chr9	43604357	45225439
	chrX20Mb_WTNSC2_rep1_4Clib_jf1	chr9	108815571	110316528
	chrX20Mb_WTNSC2_rep1_4Clib_jf1	chr11	3003538	6725951
	chrX20Mb_WTNSC2_rep1_4Clib_jf1	chr11	77162718	78319282
	chrX20Mb_WTNSC2_rep1_4Clib_jf1	chr11	118820237	121216419
	chrX20Mb_WTNSC2_rep1_4Clib_jf1	chr12	80571544	81746373
	chrX20Mb_WTNSC2_rep1_4Clib_jf1	chr14	20963711	21929454
	chrX20Mb_WTNSC2_rep1_4Clib_jf1	chr14	55220599	56353522
	chrX20Mb_WTNSC2_rep1_4Clib_jf1	chr15	7681309	9019644
	chrX20Mb_WTNSC2_rep1_4Clib_jf1	chr15	74855426	77752465
	chrX20Mb_WTNSC2_rep1_4Clib_jf1	chr15	77877112	82024201
	chrX20Mb_WTNSC2_rep1_4Clib_jf1	chr15	101363136	103268100
	chrX20Mb_WTNSC2_rep1_4Clib_jf1	chr17	24363321	26320846
	chrX20Mb_WTNSC2_rep1_4Clib_jf1	chr17	27655070	29706663
	chrX20Mb_WTNSC2_rep1_4Clib_jf1	chr17	34595729	37046232
	chrX20Mb_WTNSC2_rep1_4Clib_jf1	chr19	3283931	5181744
	chrX20Mb_WTNSC2_rep1_4Clib_jf1	chr19	5701211	11255513
	chrX20Mb_WTNSC2_rep2_4Clib_b6	chr1	89180537	90898510
	chrX20Mb_WTNSC2_rep2_4Clib_b6	chr2	179192074	181745202
	chrX20Mb_WTNSC2_rep2_4Clib_b6	chr7	3336204	5163085
	chrX20Mb_WTNSC2_rep2_4Clib_b6	chr7	18838912	24394988
	chrX20Mb_WTNSC2_rep2_4Clib_b6	chr7	149922091	151319801
	chrX20Mb_WTNSC2_rep2_4Clib_b6	chr8	12375535	13390265
	chrX20Mb_WTNSC2_rep2_4Clib_b6	chr9	20206229	21636927
	chrX20Mb_WTNSC2_rep2_4Clib_b6	chr10	79371444	81923959
	chrX20Mb_WTNSC2_rep2_4Clib_b6	chr11	3003538	4025613
	chrX20Mb_WTNSC2_rep2_4Clib_b6	chr16	3813397	5381690
	chrX20Mb_WTNSC2_rep2_4Clib_b6	chr17	24650148	26569936
	chrX20Mb_WTNSC2_rep2_4Clib_b6	chr17	33881608	36967462
	chrX20Mb_WTNSC2_rep2_4Clib_b6	chr17	46151657	47247551
	chrX20Mb_WTNSC2_rep2_4Clib_b6	chr17	55723678	57945885
	chrX20Mb_WTNSC2_rep2_4Clib_b6	chr19	7165260	11255513
	chrX20Mb_WTNSC2_rep2_4Clib_jf1	chr1	9455801	10442458
	chrX20Mb_WTNSC2_rep2_4Clib_jf1	chr1	35795042	37534776
	chrX20Mb_WTNSC2_rep2_4Clib_jf1	chr1	89126203	91092980
	chrX20Mb_WTNSC2_rep2_4Clib_jf1	chr4	40189755	43156278
	chrX20Mb_WTNSC2_rep2_4Clib_jf1	chr7	18846614	24789138
	chrX20Mb_WTNSC2_rep2_4Clib_jf1	chr9	19986869	21781490
	chrX20Mb_WTNSC2_rep2_4Clib_jf1	chr9	43545519	44686025
	chrX20Mb_WTNSC2_rep2_4Clib_jf1	chr11	3003538	4054219
	chrX20Mb_WTNSC2_rep2_4Clib_jf1	chr11	101687254	102986723
	chrX20Mb_WTNSC2_rep2_4Clib_jf1	chr11	114688400	116269931
	chrX20Mb_WTNSC2_rep2_4Clib_jf1	chr14	31054659	32743154
	chrX20Mb_WTNSC2_rep2_4Clib_jf1	chr14	54699812	56185752
	chrX20Mb_WTNSC2_rep2_4Clib_jf1	chr17	23038614	26529819
	chrX20Mb_WTNSC2_rep2_4Clib_jf1	chr17	33851630	36468638
	chrX20Mb_WTNSC2_rep2_4Clib_jf1	chr17	56202047	57581986
	chrX20Mb_WTNSC2_rep2_4Clib_jf1	chr19	6109273	10343606
	chrX20Mb_WTNSC2_rep2_4Clib_jf1	chr19	60333026	61336200
	chrX34Mb_KONSC2_rep1_4Clib_b6	chr2	30388409	31791985
	chrX34Mb_KONSC2_rep1_4Clib_b6	chr2	31954832	33111110
	chrX34Mb_KONSC2_rep1_4Clib_b6	chr2	152282059	153519892
	chrX34Mb_KONSC2_rep1_4Clib_b6	chr8	86113996	87750574
	chrX34Mb_KONSC2_rep1_4Clib_b6	chr8	121623977	123492725
	chrX34Mb_KONSC2_rep1_4Clib_b6	chr9	20311671	22015151
	chrX34Mb_KONSC2_rep1_4Clib_b6	chr9	34366390	35316200
	chrX34Mb_KONSC2_rep1_4Clib_b6	chr9	55917650	57095081
	chrX34Mb_KONSC2_rep1_4Clib_b6	chr9	106984626	109367142
	chrX34Mb_KONSC2_rep1_4Clib_b6	chr11	3003538	3994896
	chrX34Mb_KONSC2_rep1_4Clib_b6	chr11	76192308	77423883
	chrX34Mb_KONSC2_rep1_4Clib_b6	chr11	93940815	95272466
	chrX34Mb_KONSC2_rep1_4Clib_b6	chr11	106336533	107736636
	chrX34Mb_KONSC2_rep1_4Clib_b6	chr11	116481549	117913233
	chrX34Mb_KONSC2_rep1_4Clib_b6	chr15	29776910	31264482
	chrX34Mb_KONSC2_rep1_4Clib_b6	chr15	98228885	100087134
	chrX34Mb_KONSC2_rep1_4Clib_b6	chr17	8082638	9725982
	chrX34Mb_KONSC2_rep1_4Clib_b6	chr17	10037653	11272197
	chrX34Mb_KONSC2_rep1_4Clib_b6	chr17	24951021	26830363
	chrX34Mb_KONSC2_rep1_4Clib_b6	chr17	28576809	30432835
	chrX34Mb_KONSC2_rep1_4Clib_b6	chr17	31157751	32315680
	chrX34Mb_KONSC2_rep1_4Clib_b6	chr17	46837087	47994441
	chrX34Mb_KONSC2_rep1_4Clib_b6	chr19	3520057	4713358
	chrX34Mb_KONSC2_rep1_4Clib_b6	chr19	5388169	7756668
	chrX34Mb_KONSC2_rep1_4Clib_jf1	chr1	39206295	40399920
	chrX34Mb_KONSC2_rep1_4Clib_jf1	chr1	59007017	60290837
	chrX34Mb_KONSC2_rep1_4Clib_jf1	chr2	29851985	31555555
	chrX34Mb_KONSC2_rep1_4Clib_jf1	chr2	32998018	34700276
	chrX34Mb_KONSC2_rep1_4Clib_jf1	chr2	71178775	72030931
	chrX34Mb_KONSC2_rep1_4Clib_jf1	chr2	152121833	153835617
	chrX34Mb_KONSC2_rep1_4Clib_jf1	chr2	180526125	181672045
	chrX34Mb_KONSC2_rep1_4Clib_jf1	chr3	94349177	95874253
	chrX34Mb_KONSC2_rep1_4Clib_jf1	chr4	132390486	134084016
	chrX34Mb_KONSC2_rep1_4Clib_jf1	chr5	22745611	24620882
	chrX34Mb_KONSC2_rep1_4Clib_jf1	chr5	122600267	124487178
	chrX34Mb_KONSC2_rep1_4Clib_jf1	chr8	72451746	74183762
	chrX34Mb_KONSC2_rep1_4Clib_jf1	chr8	86292696	87829750
	chrX34Mb_KONSC2_rep1_4Clib_jf1	chr8	121907502	123824376
	chrX34Mb_KONSC2_rep1_4Clib_jf1	chr9	55986940	57333300
	chrX34Mb_KONSC2_rep1_4Clib_jf1	chr9	106984626	108734690
	chrX34Mb_KONSC2_rep1_4Clib_jf1	chr11	5407240	7042662
	chrX34Mb_KONSC2_rep1_4Clib_jf1	chr11	93817490	95283357
	chrX34Mb_KONSC2_rep1_4Clib_jf1	chr15	27277606	28350341
	chrX34Mb_KONSC2_rep1_4Clib_jf1	chr15	75414860	77166024
	chrX34Mb_KONSC2_rep1_4Clib_jf1	chr15	77708111	79575382
	chrX34Mb_KONSC2_rep1_4Clib_jf1	chr15	98228885	100359523
	chrX34Mb_KONSC2_rep1_4Clib_jf1	chr17	5451537	7408590
	chrX34Mb_KONSC2_rep1_4Clib_jf1	chr17	7756152	9598976
	chrX34Mb_KONSC2_rep1_4Clib_jf1	chr17	9929833	11223656
	chrX34Mb_KONSC2_rep1_4Clib_jf1	chr17	28652591	30593852
	chrX34Mb_KONSC2_rep1_4Clib_jf1	chr17	30926867	32466041
	chrX34Mb_KONSC2_rep1_4Clib_jf1	chr17	83860003	85220599
	chrX34Mb_KONSC2_rep1_4Clib_jf1	chr19	5323946	7581970
	chrX34Mb_KONSC2_rep2_4Clib_b6	chr1	89150171	90224131
	chrX34Mb_KONSC2_rep2_4Clib_b6	chr2	26347254	29360610
	chrX34Mb_KONSC2_rep2_4Clib_b6	chr2	29809776	31030597
	chrX34Mb_KONSC2_rep2_4Clib_b6	chr2	31390089	35359125
	chrX34Mb_KONSC2_rep2_4Clib_b6	chr2	164995957	167016795
	chrX34Mb_KONSC2_rep2_4Clib_b6	chr5	20605468	21590070
	chrX34Mb_KONSC2_rep2_4Clib_b6	chr5	30283265	32945087
	chrX34Mb_KONSC2_rep2_4Clib_b6	chr5	113839963	115535574
	chrX34Mb_KONSC2_rep2_4Clib_b6	chr5	135448265	137868691
	chrX34Mb_KONSC2_rep2_4Clib_b6	chr5	139659228	141016279
	chrX34Mb_KONSC2_rep2_4Clib_b6	chr7	51923985	53360044
	chrX34Mb_KONSC2_rep2_4Clib_b6	chr7	140793757	142788076
	chrX34Mb_KONSC2_rep2_4Clib_b6	chr7	149766159	150868223
	chrX34Mb_KONSC2_rep2_4Clib_b6	chr10	92535186	93597778
	chrX34Mb_KONSC2_rep2_4Clib_b6	chr11	3003538	3994896
	chrX34Mb_KONSC2_rep2_4Clib_b6	chr15	77991595	79160699
	chrX34Mb_KONSC2_rep2_4Clib_b6	chr15	101639858	103025640
	chrX34Mb_KONSC2_rep2_4Clib_b6	chr17	9872321	10687250
	chrX34Mb_KONSC2_rep2_4Clib_b6	chr17	12247777	14406973
	chrX34Mb_KONSC2_rep2_4Clib_b6	chr17	25640110	27013422
	chrX34Mb_KONSC2_rep2_4Clib_jf1	chr2	25653934	27007407
	chrX34Mb_KONSC2_rep2_4Clib_jf1	chr2	28365854	34253429
	chrX34Mb_KONSC2_rep2_4Clib_jf1	chr2	154152152	156049384
	chrX34Mb_KONSC2_rep2_4Clib_jf1	chr2	164522511	167038012
	chrX34Mb_KONSC2_rep2_4Clib_jf1	chr2	180347962	181745202
	chrX34Mb_KONSC2_rep2_4Clib_jf1	chr3	8973189	10186326
	chrX34Mb_KONSC2_rep2_4Clib_jf1	chr3	87052487	90337130
	chrX34Mb_KONSC2_rep2_4Clib_jf1	chr4	105930269	107436517
	chrX34Mb_KONSC2_rep2_4Clib_jf1	chr4	131726546	133019259
	chrX34Mb_KONSC2_rep2_4Clib_jf1	chr4	148688459	150337441
	chrX34Mb_KONSC2_rep2_4Clib_jf1	chr5	20458371	21902131
	chrX34Mb_KONSC2_rep2_4Clib_jf1	chr5	35844893	37249109
	chrX34Mb_KONSC2_rep2_4Clib_jf1	chr5	114077201	115381945
	chrX34Mb_KONSC2_rep2_4Clib_jf1	chr5	134923861	138052431
	chrX34Mb_KONSC2_rep2_4Clib_jf1	chr8	85982600	88285343
	chrX34Mb_KONSC2_rep2_4Clib_jf1	chr11	3003538	4022017
	chrX34Mb_KONSC2_rep2_4Clib_jf1	chr11	74387997	76545572
	chrX34Mb_KONSC2_rep2_4Clib_jf1	chr11	83412590	84469149
	chrX34Mb_KONSC2_rep2_4Clib_jf1	chr11	100127303	102118470
	chrX34Mb_KONSC2_rep2_4Clib_jf1	chr11	119408645	120607268
	chrX34Mb_KONSC2_rep2_4Clib_jf1	chr12	80371952	81746373
	chrX34Mb_KONSC2_rep2_4Clib_jf1	chr12	84053831	86305282
	chrX34Mb_KONSC2_rep2_4Clib_jf1	chr12	101628450	102733900
	chrX34Mb_KONSC2_rep2_4Clib_jf1	chr14	21119039	22334454
	chrX34Mb_KONSC2_rep2_4Clib_jf1	chr14	31019678	32804600
	chrX34Mb_KONSC2_rep2_4Clib_jf1	chr15	29634144	30691406
	chrX34Mb_KONSC2_rep2_4Clib_jf1	chr15	75242379	77580429
	chrX34Mb_KONSC2_rep2_4Clib_jf1	chr15	77988011	82414647
	chrX34Mb_KONSC2_rep2_4Clib_jf1	chr15	101738683	103006305
	chrX34Mb_KONSC2_rep2_4Clib_jf1	chr17	23915616	27131477
	chrX34Mb_KONSC2_rep2_4Clib_jf1	chr17	29807361	31052427
	chrX34Mb_KONSC2_rep2_4Clib_jf1	chr17	31359059	32409568
	chrX34Mb_KONSC2_rep2_4Clib_jf1	chr18	35697756	36927777
	chrX34Mb_WTNSC2_rep1_4Clib_b6	chr11	3003538	3984030
	chrX34Mb_WTNSC2_rep1_4Clib_b6	chr12	53861149	55543979
	chrX34Mb_WTNSC2_rep1_4Clib_b6	chr15	83570181	85716241
	chrX34Mb_WTNSC2_rep1_4Clib_b6	chr17	8739496	9831274
	chrX34Mb_WTNSC2_rep1_4Clib_b6	chr18	34319594	35249461
	chrX34Mb_WTNSC2_rep1_4Clib_b6	chr19	7338059	8998526
	chrX34Mb_WTNSC2_rep1_4Clib_jf1	chr1	89139119	90686099
	chrX34Mb_WTNSC2_rep1_4Clib_jf1	chr1	91282158	92554132
	chrX34Mb_WTNSC2_rep1_4Clib_jf1	chr1	133632701	135141025
	chrX34Mb_WTNSC2_rep1_4Clib_jf1	chr1	179244458	180606271
	chrX34Mb_WTNSC2_rep1_4Clib_jf1	chr1	183331528	184235444
	chrX34Mb_WTNSC2_rep1_4Clib_jf1	chr2	24167416	26061070
	chrX34Mb_WTNSC2_rep1_4Clib_jf1	chr2	26342190	28426724
	chrX34Mb_WTNSC2_rep1_4Clib_jf1	chr2	29542281	33527644
	chrX34Mb_WTNSC2_rep1_4Clib_jf1	chr2	33990820	36111772
	chrX34Mb_WTNSC2_rep1_4Clib_jf1	chr2	154492932	157366224
	chrX34Mb_WTNSC2_rep1_4Clib_jf1	chr3	27727747	28549596
	chrX34Mb_WTNSC2_rep1_4Clib_jf1	chr3	86812703	89443323
	chrX34Mb_WTNSC2_rep1_4Clib_jf1	chr3	94427606	97095519
	chrX34Mb_WTNSC2_rep1_4Clib_jf1	chr3	108504831	109677424
	chrX34Mb_WTNSC2_rep1_4Clib_jf1	chr4	40570187	43006328
	chrX34Mb_WTNSC2_rep1_4Clib_jf1	chr4	125554914	127131774
	chrX34Mb_WTNSC2_rep1_4Clib_jf1	chr4	128720568	130123408
	chrX34Mb_WTNSC2_rep1_4Clib_jf1	chr4	134831549	135846403
	chrX34Mb_WTNSC2_rep1_4Clib_jf1	chr5	22331870	23361923
	chrX34Mb_WTNSC2_rep1_4Clib_jf1	chr5	134263878	135871482
	chrX34Mb_WTNSC2_rep1_4Clib_jf1	chr7	28618904	31043685
	chrX34Mb_WTNSC2_rep1_4Clib_jf1	chr7	52391821	53600534
	chrX34Mb_WTNSC2_rep1_4Clib_jf1	chr7	86668149	88382575
	chrX34Mb_WTNSC2_rep1_4Clib_jf1	chr8	10634371	12547150
	chrX34Mb_WTNSC2_rep1_4Clib_jf1	chr8	85166245	86853015
	chrX34Mb_WTNSC2_rep1_4Clib_jf1	chr8	87211833	88298746
	chrX34Mb_WTNSC2_rep1_4Clib_jf1	chr8	107804455	109232600
	chrX34Mb_WTNSC2_rep1_4Clib_jf1	chr9	44989448	45999994
	chrX34Mb_WTNSC2_rep1_4Clib_jf1	chr9	63946210	66228185
	chrX34Mb_WTNSC2_rep1_4Clib_jf1	chr10	79032063	82132307
	chrX34Mb_WTNSC2_rep1_4Clib_jf1	chr12	54331970	55200225
	chrX34Mb_WTNSC2_rep1_4Clib_jf1	chr12	86521549	87813188
	chrX34Mb_WTNSC2_rep1_4Clib_jf1	chr14	20612066	22400665
	chrX34Mb_WTNSC2_rep1_4Clib_jf1	chr14	24643104	27293494
	chrX34Mb_WTNSC2_rep1_4Clib_jf1	chr14	55567910	57239830
	chrX34Mb_WTNSC2_rep1_4Clib_jf1	chr14	69922797	71385099
	chrX34Mb_WTNSC2_rep1_4Clib_jf1	chr15	75863285	80990538
	chrX34Mb_WTNSC2_rep1_4Clib_jf1	chr15	84358976	85711932
	chrX34Mb_WTNSC2_rep1_4Clib_jf1	chr15	99024515	100071380
	chrX34Mb_WTNSC2_rep1_4Clib_jf1	chr16	10211268	11662135
	chrX34Mb_WTNSC2_rep1_4Clib_jf1	chr16	16563932	18008676
	chrX34Mb_WTNSC2_rep1_4Clib_jf1	chr17	7863790	10315496
	chrX34Mb_WTNSC2_rep1_4Clib_jf1	chr17	23819945	28682726
	chrX34Mb_WTNSC2_rep1_4Clib_jf1	chr17	28793055	30262042
	chrX34Mb_WTNSC2_rep1_4Clib_jf1	chr17	33796027	36468638
	chrX34Mb_WTNSC2_rep1_4Clib_jf1	chr18	34023647	36650746
	chrX34Mb_WTNSC2_rep1_4Clib_jf1	chr18	38105600	39272371
	chrX34Mb_WTNSC2_rep1_4Clib_jf1	chr18	67261331	68366008
	chrX34Mb_WTNSC2_rep1_4Clib_jf1	chr18	74833875	76245386
	chrX34Mb_WTNSC2_rep1_4Clib_jf1	chr19	3160402	6522481
	chrX34Mb_WTNSC2_rep1_4Clib_jf1	chr19	44232560	47932939
	chrX34Mb_WTNSC2_rep1_4Clib_jf1	chr19	55366037	56563076
	chrX34Mb_WTNSC2_rep2_4Clib_b6	chr1	88615725	91078435
	chrX34Mb_WTNSC2_rep2_4Clib_b6	chr11	3003538	3994896
	chrX34Mb_WTNSC2_rep2_4Clib_jf1	chr2	24394522	25789835
	chrX34Mb_WTNSC2_rep2_4Clib_jf1	chr2	26042895	27540192
	chrX34Mb_WTNSC2_rep2_4Clib_jf1	chr2	31406070	33226923
	chrX34Mb_WTNSC2_rep2_4Clib_jf1	chr3	94591167	95863980
	chrX34Mb_WTNSC2_rep2_4Clib_jf1	chr8	86228447	88285343
	chrX34Mb_WTNSC2_rep2_4Clib_jf1	chr10	59812501	60880726
	chrX34Mb_WTNSC2_rep2_4Clib_jf1	chr11	3003538	4025606
	chrX34Mb_WTNSC2_rep2_4Clib_jf1	chr11	86510594	87546351
	chrX34Mb_WTNSC2_rep2_4Clib_jf1	chr11	114779501	116260088
	chrX34Mb_WTNSC2_rep2_4Clib_jf1	chr15	80038816	82138980
	chrX34Mb_WTNSC2_rep2_4Clib_jf1	chr15	84387734	85648413
	chrX34Mb_WTNSC2_rep2_4Clib_jf1	chr15	98604302	99728282
	chrX34Mb_WTNSC2_rep2_4Clib_jf1	chr15	101902774	103125065
	chrX34Mb_WTNSC2_rep2_4Clib_jf1	chr16	30918309	32113828
	chrX34Mb_WTNSC2_rep2_4Clib_jf1	chr16	37930407	39129830
	chrX34Mb_WTNSC2_rep2_4Clib_jf1	chr17	24340607	25701866
	chrX34Mb_WTNSC2_rep2_4Clib_jf1	chr17	27052639	28894638
	chrX34Mb_WTNSC2_rep2_4Clib_jf1	chr17	31434311	32465928
	chrX34Mb_WTNSC2_rep2_4Clib_jf1	chr17	45653576	46746936
	chrX34Mb_WTNSC2_rep2_4Clib_jf1	chr18	34500212	37031307
	chrX34Mb_WTNSC2_rep2_4Clib_jf1	chr19	3955668	5579280
	chrX45Mb_KONSC2_rep1_4Clib_b6	chr5	31404918	32688810
	chrX45Mb_KONSC2_rep1_4Clib_b6	chr7	55535497	56836195
	chrX45Mb_KONSC2_rep1_4Clib_b6	chr7	151163544	152378304
	chrX45Mb_KONSC2_rep1_4Clib_b6	chr9	13133428	14055096
	chrX45Mb_KONSC2_rep1_4Clib_b6	chr11	3003538	4013305
	chrX45Mb_KONSC2_rep1_4Clib_b6	chr11	95730680	97338205
	chrX45Mb_KONSC2_rep1_4Clib_b6	chr12	53768828	55487816
	chrX45Mb_KONSC2_rep1_4Clib_b6	chr15	29160665	30976040
	chrX45Mb_KONSC2_rep1_4Clib_jf1	chr7	115907324	117526870
	chrX45Mb_KONSC2_rep1_4Clib_jf1	chr7	149921593	151263508
	chrX45Mb_KONSC2_rep1_4Clib_jf1	chr18	33877800	35570910
	chrX45Mb_KONSC2_rep2_4Clib_b6	chr12	54023160	55655854
	chrX45Mb_KONSC2_rep2_4Clib_b6	chr17	9794532	10570847
	chrX45Mb_KONSC2_rep2_4Clib_jf1	chr3	84994523	86374494
	chrX45Mb_KONSC2_rep2_4Clib_jf1	chr3	88434812	90348335
	chrX45Mb_KONSC2_rep2_4Clib_jf1	chr9	20755070	22228235
	chrX45Mb_KONSC2_rep2_4Clib_jf1	chr14	20487163	22151243
	chrX45Mb_KONSC2_rep2_4Clib_jf1	chr14	54585725	55868551
	chrX45Mb_KONSC2_rep2_4Clib_jf1	chr15	102027155	103222265
	chrX45Mb_KONSC2_rep2_4Clib_jf1	chr19	3281531	4992748
	chrX45Mb_WTNSC2_rep1_4Clib_b6	chr3	104773823	105655308
	chrX45Mb_WTNSC2_rep1_4Clib_b6	chr5	76458614	78020914
	chrX45Mb_WTNSC2_rep1_4Clib_b6	chr7	140270057	142013342
	chrX45Mb_WTNSC2_rep1_4Clib_b6	chr12	53958709	56139359
	chrX45Mb_WTNSC2_rep1_4Clib_jf1	chr3	106540161	107958015
	chrX45Mb_WTNSC2_rep1_4Clib_jf1	chr4	131445202	132601384
	chrX45Mb_WTNSC2_rep1_4Clib_jf1	chr5	122213997	123891317
	chrX45Mb_WTNSC2_rep1_4Clib_jf1	chr18	35920204	37399826
	chrX45Mb_WTNSC2_rep1_4Clib_jf1	chr19	3135279	4610646
	chrX45Mb_WTNSC2_rep1_4Clib_jf1	chr19	9177558	11040422
	chrX45Mb_WTNSC2_rep2_4Clib_b6	chr7	55643967	57185225
	chrX45Mb_WTNSC2_rep2_4Clib_b6	chr7	141481914	143265435
	chrX45Mb_WTNSC2_rep2_4Clib_b6	chr12	54191964	56143025
	chrX45Mb_WTNSC2_rep2_4Clib_jf1	chr11	3003538	4011930
	chrX56Mb_KONSC2_rep1_4Clib_b6	chr9	13393011	14255220
	chrX56Mb_KONSC2_rep1_4Clib_b6	chr12	53423012	55605592
	chrX56Mb_KONSC2_rep1_4Clib_b6	chr12	73345937	74274870
	chrX56Mb_KONSC2_rep1_4Clib_b6	chr17	30014159	31326388
	chrX56Mb_KONSC2_rep1_4Clib_jf1	NA	NA	NA
	chrX56Mb_KONSC2_rep2_4Clib_b6	chr12	52554595	53496979
	chrX56Mb_KONSC2_rep2_4Clib_b6	chr12	54095787	55992461
	chrX56Mb_KONSC2_rep2_4Clib_jf1	chr11	3003538	4022010
	chrX56Mb_WTNSC2_rep1_4Clib_b6	chr12	54289797	56009776
	chrX56Mb_WTNSC2_rep1_4Clib_b6	chr15	39600646	40875058
	chrX56Mb_WTNSC2_rep1_4Clib_jf1	chr7	94603774	95615624
	chrX56Mb_WTNSC2_rep1_4Clib_jf1	chr14	25705447	27416044
	chrX56Mb_WTNSC2_rep2_4Clib_b6	chr7	55573965	56659944
	chrX56Mb_WTNSC2_rep2_4Clib_b6	chr7	150112820	151310194
	chrX56Mb_WTNSC2_rep2_4Clib_jf1	NA	NA	NA
	chrX84Mb_KONSC2_rep1_4Clib_b6	chr11	3003538	3989709
	chrX84Mb_KONSC2_rep1_4Clib_b6	chr12	53889297	55991819
	chrX84Mb_KONSC2_rep1_4Clib_jf1	NA	NA	NA
	chrX84Mb_KONSC2_rep2_4Clib_b6	chr12	53955503	56489424
	chrX84Mb_KONSC2_rep2_4Clib_b6	chr16	41944861	43564696
	chrX84Mb_KONSC2_rep2_4Clib_jf1	NA	NA	NA
	chrX84Mb_WTNSC2_rep1_4Clib_b6	chr3	27888541	28717933
	chrX84Mb_WTNSC2_rep1_4Clib_b6	chr7	149793237	151488628
	chrX84Mb_WTNSC2_rep1_4Clib_b6	chr9	12904632	14106043
	chrX84Mb_WTNSC2_rep1_4Clib_b6	chr12	53762215	55872972
	chrX84Mb_WTNSC2_rep1_4Clib_b6	chr15	39907909	42447529
	chrX84Mb_WTNSC2_rep1_4Clib_b6	chr16	40393453	41775797
	chrX84Mb_WTNSC2_rep1_4Clib_jf1	NA	NA	NA
	chrX84Mb_WTNSC2_rep2_4Clib_b6	chr11	3003538	3999675
	chrX84Mb_WTNSC2_rep2_4Clib_b6	chr12	29540545	30813459
	chrX84Mb_WTNSC2_rep2_4Clib_b6	chr12	53875351	55986731
	chrX84Mb_WTNSC2_rep2_4Clib_jf1	NA	NA	NA
	chrX96Mb_KONSC2_rep1_4Clib_b6	chr1	171713547	172804298
	chrX96Mb_KONSC2_rep1_4Clib_b6	chr3	85228291	86469552
	chrX96Mb_KONSC2_rep1_4Clib_b6	chr5	136546278	138897757
	chrX96Mb_KONSC2_rep1_4Clib_b6	chr11	95077783	96274419
	chrX96Mb_KONSC2_rep1_4Clib_b6	chr11	119769903	120969907
	chrX96Mb_KONSC2_rep1_4Clib_b6	chr12	54179545	56017962
	chrX96Mb_KONSC2_rep1_4Clib_b6	chr15	75853105	77704673
	chrX96Mb_KONSC2_rep1_4Clib_jf1	chr1	164503532	165662874
	chrX96Mb_KONSC2_rep1_4Clib_jf1	chr4	136882702	139003215
	chrX96Mb_KONSC2_rep1_4Clib_jf1	chr5	137447876	139067741
	chrX96Mb_KONSC2_rep1_4Clib_jf1	chr6	112806175	113756039
	chrX96Mb_KONSC2_rep1_4Clib_jf1	chr6	118535061	120095898
	chrX96Mb_KONSC2_rep1_4Clib_jf1	chr10	83690076	84898345
	chrX96Mb_KONSC2_rep1_4Clib_jf1	chr10	126250107	128316208
	chrX96Mb_KONSC2_rep1_4Clib_jf1	chr15	75853105	77413751
	chrX96Mb_KONSC2_rep2_4Clib_b6	chr5	135491397	137053285
	chrX96Mb_KONSC2_rep2_4Clib_b6	chr5	139225811	141486554
	chrX96Mb_KONSC2_rep2_4Clib_b6	chr6	87310986	88329450
	chrX96Mb_KONSC2_rep2_4Clib_b6	chr11	3003538	3994896
	chrX96Mb_KONSC2_rep2_4Clib_b6	chr11	95313660	96811547
	chrX96Mb_KONSC2_rep2_4Clib_b6	chr12	26123508	27018859
	chrX96Mb_KONSC2_rep2_4Clib_b6	chr12	53762229	56009783
	chrX96Mb_KONSC2_rep2_4Clib_jf1	chr4	140262066	141586034
	chrX96Mb_KONSC2_rep2_4Clib_jf1	chr7	132803747	134753991
	chrX96Mb_KONSC2_rep2_4Clib_jf1	chr7	151392303	152481653
	chrX96Mb_KONSC2_rep2_4Clib_jf1	chr8	72260788	74451223
	chrX96Mb_KONSC2_rep2_4Clib_jf1	chr11	75298706	76339558
	chrX96Mb_KONSC2_rep2_4Clib_jf1	chr11	88029407	89112761
	chrX96Mb_KONSC2_rep2_4Clib_jf1	chr11	96157677	97787504
	chrX96Mb_KONSC2_rep2_4Clib_jf1	chr11	117569927	120620930
	chrX96Mb_KONSC2_rep2_4Clib_jf1	chr12	54144374	55582561
	chrX96Mb_KONSC2_rep2_4Clib_jf1	chr13	54020795	55710751
	chrX96Mb_KONSC2_rep2_4Clib_jf1	chr15	102451562	103447113
	chrX96Mb_KONSC2_rep2_4Clib_jf1	chr17	23873075	26743756
	chrX96Mb_KONSC2_rep2_4Clib_jf1	chr18	61013828	62531648
	chrX96Mb_KONSC2_rep2_4Clib_jf1	chr18	67978389	69023918
	chrX96Mb_WTNSC2_rep1_4Clib_b6	chr12	54329084	55660279
	chrX96Mb_WTNSC2_rep1_4Clib_b6	chr15	100606268	101629724
	chrX96Mb_WTNSC2_rep1_4Clib_jf1	chr1	136945549	138009639
	chrX96Mb_WTNSC2_rep1_4Clib_jf1	chr3	31321319	32694049
	chrX96Mb_WTNSC2_rep1_4Clib_jf1	chr3	87197483	90475362
	chrX96Mb_WTNSC2_rep1_4Clib_jf1	chr16	90774310	91804203
	chrX96Mb_WTNSC2_rep1_4Clib_jf1	chr17	25234280	26812191
	chrX96Mb_WTNSC2_rep2_4Clib_b6	chr11	3003538	3989588
	chrX96Mb_WTNSC2_rep2_4Clib_b6	chr14	69071583	70782623
	chrX96Mb_WTNSC2_rep2_4Clib_jf1	chr6	113780758	115129287
	chrX98Mb_KONSC2_rep1_4Clib_b6	chr1	87988861	89004650
	chrX98Mb_KONSC2_rep1_4Clib_b6	chr3	87053742	88157403
	chrX98Mb_KONSC2_rep1_4Clib_b6	chr3	94688148	96448268
	chrX98Mb_KONSC2_rep1_4Clib_b6	chr3	103726210	104760409
	chrX98Mb_KONSC2_rep1_4Clib_b6	chr5	134410596	135720470
	chrX98Mb_KONSC2_rep1_4Clib_b6	chr5	142900547	144657150
	chrX98Mb_KONSC2_rep1_4Clib_b6	chr6	112731663	113825643
	chrX98Mb_KONSC2_rep1_4Clib_b6	chr11	3003538	3989709
	chrX98Mb_KONSC2_rep1_4Clib_b6	chr11	76591843	78373935
	chrX98Mb_KONSC2_rep1_4Clib_b6	chr11	83456248	84673946
	chrX98Mb_KONSC2_rep1_4Clib_b6	chr11	105359019	107182697
	chrX98Mb_KONSC2_rep1_4Clib_b6	chr15	79109189	80897044
	chrX98Mb_KONSC2_rep1_4Clib_b6	chr15	98578465	100255282
	chrX98Mb_KONSC2_rep1_4Clib_b6	chr15	101624667	103234658
	chrX98Mb_KONSC2_rep1_4Clib_b6	chr17	12501647	14457688
	chrX98Mb_KONSC2_rep1_4Clib_b6	chr17	24590367	27006648
	chrX98Mb_KONSC2_rep1_4Clib_b6	chr17	33803918	35232590
	chrX98Mb_KONSC2_rep1_4Clib_b6	chr19	5949985	7410414
	chrX98Mb_KONSC2_rep1_4Clib_b6	chr19	44972182	46626677
	chrX98Mb_KONSC2_rep1_4Clib_jf1	chr2	28823653	30899041
	chrX98Mb_KONSC2_rep1_4Clib_jf1	chr2	119115179	121300640
	chrX98Mb_KONSC2_rep1_4Clib_jf1	chr2	127394451	128282391
	chrX98Mb_KONSC2_rep1_4Clib_jf1	chr2	164109759	165231926
	chrX98Mb_KONSC2_rep1_4Clib_jf1	chr2	180479901	181745202
	chrX98Mb_KONSC2_rep1_4Clib_jf1	chr3	87305045	89334208
	chrX98Mb_KONSC2_rep1_4Clib_jf1	chr4	131377156	133274612
	chrX98Mb_KONSC2_rep1_4Clib_jf1	chr4	138409395	139707926
	chrX98Mb_KONSC2_rep1_4Clib_jf1	chr5	123355229	125752998
	chrX98Mb_KONSC2_rep1_4Clib_jf1	chr5	134455664	136142150
	chrX98Mb_KONSC2_rep1_4Clib_jf1	chr5	142900547	145021790
	chrX98Mb_KONSC2_rep1_4Clib_jf1	chr8	86362759	88204779
	chrX98Mb_KONSC2_rep1_4Clib_jf1	chr8	90611816	91600610
	chrX98Mb_KONSC2_rep1_4Clib_jf1	chr8	107585385	108785190
	chrX98Mb_KONSC2_rep1_4Clib_jf1	chr8	124448095	127450346
	chrX98Mb_KONSC2_rep1_4Clib_jf1	chr8	129055810	130148073
	chrX98Mb_KONSC2_rep1_4Clib_jf1	chr9	56794375	57916494
	chrX98Mb_KONSC2_rep1_4Clib_jf1	chr11	76638380	78435901
	chrX98Mb_KONSC2_rep1_4Clib_jf1	chr11	100963788	102481251
	chrX98Mb_KONSC2_rep1_4Clib_jf1	chr11	105356294	107257274
	chrX98Mb_KONSC2_rep1_4Clib_jf1	chr11	116645112	118455896
	chrX98Mb_KONSC2_rep1_4Clib_jf1	chr11	118637011	119852064
	chrX98Mb_KONSC2_rep1_4Clib_jf1	chr15	27162030	28279958
	chrX98Mb_KONSC2_rep1_4Clib_jf1	chr15	58754413	59745561
	chrX98Mb_KONSC2_rep1_4Clib_jf1	chr15	75033116	77335391
	chrX98Mb_KONSC2_rep1_4Clib_jf1	chr15	80387935	81492529
	chrX98Mb_KONSC2_rep1_4Clib_jf1	chr15	84384603	86114221
	chrX98Mb_KONSC2_rep1_4Clib_jf1	chr15	97893848	100880065
	chrX98Mb_KONSC2_rep1_4Clib_jf1	chr15	101953607	103254005
	chrX98Mb_KONSC2_rep1_4Clib_jf1	chr16	29591490	30647123
	chrX98Mb_KONSC2_rep1_4Clib_jf1	chr16	90266052	91457284
	chrX98Mb_KONSC2_rep1_4Clib_jf1	chr17	24999594	26581881
	chrX98Mb_KONSC2_rep1_4Clib_jf1	chr17	31268561	32397480
	chrX98Mb_KONSC2_rep1_4Clib_jf1	chr18	35259467	37258046
	chrX98Mb_KONSC2_rep1_4Clib_jf1	chr19	5975794	7545237
	chrX98Mb_KONSC2_rep2_4Clib_b6	chr1	43377119	44180484
	chrX98Mb_KONSC2_rep2_4Clib_b6	chr1	89180537	91099771
	chrX98Mb_KONSC2_rep2_4Clib_b6	chr1	91752406	93499883
	chrX98Mb_KONSC2_rep2_4Clib_b6	chr1	154409075	155464734
	chrX98Mb_KONSC2_rep2_4Clib_b6	chr1	181302528	182288326
	chrX98Mb_KONSC2_rep2_4Clib_b6	chr2	29003015	30887895
	chrX98Mb_KONSC2_rep2_4Clib_b6	chr2	89800577	91471573
	chrX98Mb_KONSC2_rep2_4Clib_b6	chr2	120128973	122160152
	chrX98Mb_KONSC2_rep2_4Clib_b6	chr2	127751624	129048162
	chrX98Mb_KONSC2_rep2_4Clib_b6	chr2	154464220	156862662
	chrX98Mb_KONSC2_rep2_4Clib_b6	chr2	179076945	181620697
	chrX98Mb_KONSC2_rep2_4Clib_b6	chr3	87759007	89363407
	chrX98Mb_KONSC2_rep2_4Clib_b6	chr3	107207017	108117322
	chrX98Mb_KONSC2_rep2_4Clib_b6	chr5	30807618	34241822
	chrX98Mb_KONSC2_rep2_4Clib_b6	chr5	123438104	124527220
	chrX98Mb_KONSC2_rep2_4Clib_b6	chr5	135702586	137893767
	chrX98Mb_KONSC2_rep2_4Clib_b6	chr5	138552797	141888745
	chrX98Mb_KONSC2_rep2_4Clib_b6	chr5	142914010	146112507
	chrX98Mb_KONSC2_rep2_4Clib_b6	chr6	33622507	34510161
	chrX98Mb_KONSC2_rep2_4Clib_b6	chr6	85779142	87545175
	chrX98Mb_KONSC2_rep2_4Clib_b6	chr6	113394364	115976476
	chrX98Mb_KONSC2_rep2_4Clib_b6	chr6	118746349	120506776
	chrX98Mb_KONSC2_rep2_4Clib_b6	chr8	92717226	93871377
	chrX98Mb_KONSC2_rep2_4Clib_b6	chr8	125719154	127243374
	chrX98Mb_KONSC2_rep2_4Clib_b6	chr9	107093465	108742002
	chrX98Mb_KONSC2_rep2_4Clib_b6	chr9	121445342	122414813
	chrX98Mb_KONSC2_rep2_4Clib_b6	chr11	3003538	3999682
	chrX98Mb_KONSC2_rep2_4Clib_b6	chr11	78724000	79646427
	chrX98Mb_KONSC2_rep2_4Clib_b6	chr11	95175289	99322068
	chrX98Mb_KONSC2_rep2_4Clib_b6	chr11	100469247	102402805
	chrX98Mb_KONSC2_rep2_4Clib_b6	chr11	105702917	107895378
	chrX98Mb_KONSC2_rep2_4Clib_b6	chr11	116643987	117896182
	chrX98Mb_KONSC2_rep2_4Clib_b6	chr11	118837812	121581008
	chrX98Mb_KONSC2_rep2_4Clib_b6	chr12	55167498	56654878
	chrX98Mb_KONSC2_rep2_4Clib_b6	chr12	80977187	82045020
	chrX98Mb_KONSC2_rep2_4Clib_b6	chr12	111678727	113149846
	chrX98Mb_KONSC2_rep2_4Clib_b6	chr13	54685175	55772832
	chrX98Mb_KONSC2_rep2_4Clib_b6	chr14	31054652	33029172
	chrX98Mb_KONSC2_rep2_4Clib_b6	chr14	122315863	123343236
	chrX98Mb_KONSC2_rep2_4Clib_b6	chr15	76108582	78507282
	chrX98Mb_KONSC2_rep2_4Clib_b6	chr15	80286724	82384463
	chrX98Mb_KONSC2_rep2_4Clib_b6	chr15	98248676	103459907
	chrX98Mb_KONSC2_rep2_4Clib_b6	chr17	25663539	27503763
	chrX98Mb_KONSC2_rep2_4Clib_b6	chr17	27742441	29347368
	chrX98Mb_KONSC2_rep2_4Clib_b6	chr17	34420021	36926007
	chrX98Mb_KONSC2_rep2_4Clib_b6	chr18	34805965	36390462
	chrX98Mb_KONSC2_rep2_4Clib_b6	chr19	4430625	5620055
	chrX98Mb_KONSC2_rep2_4Clib_b6	chr19	41595764	42908367
	chrX98Mb_KONSC2_rep2_4Clib_b6	chr19	43489538	45391043
	chrX98Mb_KONSC2_rep2_4Clib_b6	chr19	45830536	47616299
	chrX98Mb_KONSC2_rep2_4Clib_jf1	chr1	89139112	92760423
	chrX98Mb_KONSC2_rep2_4Clib_jf1	chr1	93435457	95601534
	chrX98Mb_KONSC2_rep2_4Clib_jf1	chr1	135363233	138807417
	chrX98Mb_KONSC2_rep2_4Clib_jf1	chr1	154025033	155606788
	chrX98Mb_KONSC2_rep2_4Clib_jf1	chr1	181172574	183514817
	chrX98Mb_KONSC2_rep2_4Clib_jf1	chr2	24768988	26114780
	chrX98Mb_KONSC2_rep2_4Clib_jf1	chr2	26274714	27385775
	chrX98Mb_KONSC2_rep2_4Clib_jf1	chr2	29279708	30813441
	chrX98Mb_KONSC2_rep2_4Clib_jf1	chr2	31489638	33651600
	chrX98Mb_KONSC2_rep2_4Clib_jf1	chr2	90290104	92152360
	chrX98Mb_KONSC2_rep2_4Clib_jf1	chr2	119422746	122197788
	chrX98Mb_KONSC2_rep2_4Clib_jf1	chr2	126265385	127276445
	chrX98Mb_KONSC2_rep2_4Clib_jf1	chr2	127652925	129674019
	chrX98Mb_KONSC2_rep2_4Clib_jf1	chr2	154672048	157624247
	chrX98Mb_KONSC2_rep2_4Clib_jf1	chr2	178914717	181716287
	chrX98Mb_KONSC2_rep2_4Clib_jf1	chr3	87204012	90576427
	chrX98Mb_KONSC2_rep2_4Clib_jf1	chr3	94272695	96390892
	chrX98Mb_KONSC2_rep2_4Clib_jf1	chr3	102025071	103566680
	chrX98Mb_KONSC2_rep2_4Clib_jf1	chr3	106982083	108131578
	chrX98Mb_KONSC2_rep2_4Clib_jf1	chr4	105543785	107033367
	chrX98Mb_KONSC2_rep2_4Clib_jf1	chr4	116139548	117362091
	chrX98Mb_KONSC2_rep2_4Clib_jf1	chr4	128526191	130727997
	chrX98Mb_KONSC2_rep2_4Clib_jf1	chr4	131344589	134692651
	chrX98Mb_KONSC2_rep2_4Clib_jf1	chr4	137493321	139620603
	chrX98Mb_KONSC2_rep2_4Clib_jf1	chr4	154268604	155606679
	chrX98Mb_KONSC2_rep2_4Clib_jf1	chr5	30723700	31978441
	chrX98Mb_KONSC2_rep2_4Clib_jf1	chr5	32908554	34274515
	chrX98Mb_KONSC2_rep2_4Clib_jf1	chr5	123011456	124974621
	chrX98Mb_KONSC2_rep2_4Clib_jf1	chr5	135781880	136893066
	chrX98Mb_KONSC2_rep2_4Clib_jf1	chr5	139800215	141916199
	chrX98Mb_KONSC2_rep2_4Clib_jf1	chr5	142875525	145267991
	chrX98Mb_KONSC2_rep2_4Clib_jf1	chr6	34753004	35654547
	chrX98Mb_KONSC2_rep2_4Clib_jf1	chr6	47333572	48776303
	chrX98Mb_KONSC2_rep2_4Clib_jf1	chr6	83355912	84579194
	chrX98Mb_KONSC2_rep2_4Clib_jf1	chr6	85163198	88046609
	chrX98Mb_KONSC2_rep2_4Clib_jf1	chr6	113495202	114655184
	chrX98Mb_KONSC2_rep2_4Clib_jf1	chr6	118756204	120333175
	chrX98Mb_KONSC2_rep2_4Clib_jf1	chr6	124049700	125651310
	chrX98Mb_KONSC2_rep2_4Clib_jf1	chr7	133506428	135721419
	chrX98Mb_KONSC2_rep2_4Clib_jf1	chr8	109142274	110429883
	chrX98Mb_KONSC2_rep2_4Clib_jf1	chr8	112862439	114565388
	chrX98Mb_KONSC2_rep2_4Clib_jf1	chr8	126152385	127945742
	chrX98Mb_KONSC2_rep2_4Clib_jf1	chr9	106860348	109593431
	chrX98Mb_KONSC2_rep2_4Clib_jf1	chr10	61436432	62953672
	chrX98Mb_KONSC2_rep2_4Clib_jf1	chr10	79041317	80798131
	chrX98Mb_KONSC2_rep2_4Clib_jf1	chr10	126788129	128264384
	chrX98Mb_KONSC2_rep2_4Clib_jf1	chr11	78663109	80055042
	chrX98Mb_KONSC2_rep2_4Clib_jf1	chr11	96067203	98970029
	chrX98Mb_KONSC2_rep2_4Clib_jf1	chr11	100192230	102236768
	chrX98Mb_KONSC2_rep2_4Clib_jf1	chr11	105308638	107871823
	chrX98Mb_KONSC2_rep2_4Clib_jf1	chr11	118047419	121828712
	chrX98Mb_KONSC2_rep2_4Clib_jf1	chr12	73973522	74943036
	chrX98Mb_KONSC2_rep2_4Clib_jf1	chr12	80925139	81806555
	chrX98Mb_KONSC2_rep2_4Clib_jf1	chr12	87352997	89716791
	chrX98Mb_KONSC2_rep2_4Clib_jf1	chr12	111718409	113563924
	chrX98Mb_KONSC2_rep2_4Clib_jf1	chr14	21362196	22328997
	chrX98Mb_KONSC2_rep2_4Clib_jf1	chr14	31030073	32965588
	chrX98Mb_KONSC2_rep2_4Clib_jf1	chr14	64854515	66236621
	chrX98Mb_KONSC2_rep2_4Clib_jf1	chr15	75853098	82828515
	chrX98Mb_KONSC2_rep2_4Clib_jf1	chr15	98379623	101238325
	chrX98Mb_KONSC2_rep2_4Clib_jf1	chr15	101580444	102851564
	chrX98Mb_KONSC2_rep2_4Clib_jf1	chr16	31215396	32529496
	chrX98Mb_KONSC2_rep2_4Clib_jf1	chr16	97224975	98309056
	chrX98Mb_KONSC2_rep2_4Clib_jf1	chr17	23726336	27077056
	chrX98Mb_KONSC2_rep2_4Clib_jf1	chr17	27655675	29660209
	chrX98Mb_KONSC2_rep2_4Clib_jf1	chr17	31560977	32929704
	chrX98Mb_KONSC2_rep2_4Clib_jf1	chr17	34409397	36880553
	chrX98Mb_KONSC2_rep2_4Clib_jf1	chr17	44223761	45145063
	chrX98Mb_KONSC2_rep2_4Clib_jf1	chr17	46161771	47225568
	chrX98Mb_KONSC2_rep2_4Clib_jf1	chr18	34502191	36881272
	chrX98Mb_WTNSC2_rep1_4Clib_b6	chr1	87746293	88800823
	chrX98Mb_WTNSC2_rep1_4Clib_b6	chr1	89494019	91123425
	chrX98Mb_WTNSC2_rep1_4Clib_b6	chr1	181283506	182232509
	chrX98Mb_WTNSC2_rep1_4Clib_b6	chr2	32437117	34105887
	chrX98Mb_WTNSC2_rep1_4Clib_b6	chr2	151974125	153030960
	chrX98Mb_WTNSC2_rep1_4Clib_b6	chr2	180251934	181745202
	chrX98Mb_WTNSC2_rep1_4Clib_b6	chr4	41372287	43999639
	chrX98Mb_WTNSC2_rep1_4Clib_b6	chr4	105930276	106978230
	chrX98Mb_WTNSC2_rep1_4Clib_b6	chr4	134059776	135095875
	chrX98Mb_WTNSC2_rep1_4Clib_b6	chr4	146985181	149010778
	chrX98Mb_WTNSC2_rep1_4Clib_b6	chr5	22847971	23953071
	chrX98Mb_WTNSC2_rep1_4Clib_b6	chr5	29896492	31446681
	chrX98Mb_WTNSC2_rep1_4Clib_b6	chr5	32627329	34030266
	chrX98Mb_WTNSC2_rep1_4Clib_b6	chr5	34818510	36640385
	chrX98Mb_WTNSC2_rep1_4Clib_b6	chr5	134581967	137635128
	chrX98Mb_WTNSC2_rep1_4Clib_b6	chr6	113020719	114160907
	chrX98Mb_WTNSC2_rep1_4Clib_b6	chr7	108500945	109528691
	chrX98Mb_WTNSC2_rep1_4Clib_b6	chr7	120777664	121691380
	chrX98Mb_WTNSC2_rep1_4Clib_b6	chr7	140363082	141658198
	chrX98Mb_WTNSC2_rep1_4Clib_b6	chr7	149519801	151818294
	chrX98Mb_WTNSC2_rep1_4Clib_b6	chr8	122632449	123860446
	chrX98Mb_WTNSC2_rep1_4Clib_b6	chr8	124200962	127949948
	chrX98Mb_WTNSC2_rep1_4Clib_b6	chr11	117525360	118931297
	chrX98Mb_WTNSC2_rep1_4Clib_b6	chr12	84197866	86038465
	chrX98Mb_WTNSC2_rep1_4Clib_b6	chr12	112037307	113693688
	chrX98Mb_WTNSC2_rep1_4Clib_b6	chr14	26324061	28277317
	chrX98Mb_WTNSC2_rep1_4Clib_b6	chr14	31121987	32790195
	chrX98Mb_WTNSC2_rep1_4Clib_b6	chr14	64173349	65576594
	chrX98Mb_WTNSC2_rep1_4Clib_jf1	chr1	154229006	155106519
	chrX98Mb_WTNSC2_rep1_4Clib_jf1	chr1	158696805	159673813
	chrX98Mb_WTNSC2_rep1_4Clib_jf1	chr1	181703750	183558660
	chrX98Mb_WTNSC2_rep1_4Clib_jf1	chr2	28047085	32065770
	chrX98Mb_WTNSC2_rep1_4Clib_jf1	chr2	33528060	34890818
	chrX98Mb_WTNSC2_rep1_4Clib_jf1	chr2	72696987	73606910
	chrX98Mb_WTNSC2_rep1_4Clib_jf1	chr2	119518705	121368719
	chrX98Mb_WTNSC2_rep1_4Clib_jf1	chr2	126176624	127586849
	chrX98Mb_WTNSC2_rep1_4Clib_jf1	chr2	154029467	157385014
	chrX98Mb_WTNSC2_rep1_4Clib_jf1	chr2	165607561	167671032
	chrX98Mb_WTNSC2_rep1_4Clib_jf1	chr2	180261639	181745202
	chrX98Mb_WTNSC2_rep1_4Clib_jf1	chr3	87483073	90912443
	chrX98Mb_WTNSC2_rep1_4Clib_jf1	chr3	94144561	96692882
	chrX98Mb_WTNSC2_rep1_4Clib_jf1	chr3	107117084	108360411
	chrX98Mb_WTNSC2_rep1_4Clib_jf1	chr4	41327876	43740983
	chrX98Mb_WTNSC2_rep1_4Clib_jf1	chr4	106001799	107078014
	chrX98Mb_WTNSC2_rep1_4Clib_jf1	chr4	128740186	129929316
	chrX98Mb_WTNSC2_rep1_4Clib_jf1	chr4	131491287	132715123
	chrX98Mb_WTNSC2_rep1_4Clib_jf1	chr4	134012457	135104913
	chrX98Mb_WTNSC2_rep1_4Clib_jf1	chr4	136254740	139484592
	chrX98Mb_WTNSC2_rep1_4Clib_jf1	chr5	22376759	24248880
	chrX98Mb_WTNSC2_rep1_4Clib_jf1	chr5	123115795	125752991
	chrX98Mb_WTNSC2_rep1_4Clib_jf1	chr5	134173211	138351460
	chrX98Mb_WTNSC2_rep1_4Clib_jf1	chr6	112397779	114308260
	chrX98Mb_WTNSC2_rep1_4Clib_jf1	chr7	86326631	88279409
	chrX98Mb_WTNSC2_rep1_4Clib_jf1	chr7	105866808	106895624
	chrX98Mb_WTNSC2_rep1_4Clib_jf1	chr7	118561456	119465084
	chrX98Mb_WTNSC2_rep1_4Clib_jf1	chr7	149929415	151314748
	chrX98Mb_WTNSC2_rep1_4Clib_jf1	chr8	86949624	88121937
	chrX98Mb_WTNSC2_rep1_4Clib_jf1	chr8	121664443	123163165
	chrX98Mb_WTNSC2_rep1_4Clib_jf1	chr8	124173382	126428161
	chrX98Mb_WTNSC2_rep1_4Clib_jf1	chr8	126834575	127943363
	chrX98Mb_WTNSC2_rep1_4Clib_jf1	chr9	64284706	66013126
	chrX98Mb_WTNSC2_rep1_4Clib_jf1	chr9	106912569	109061431
	chrX98Mb_WTNSC2_rep1_4Clib_jf1	chr9	122668646	124068006
	chrX98Mb_WTNSC2_rep1_4Clib_jf1	chr10	79139769	81802711
	chrX98Mb_WTNSC2_rep1_4Clib_jf1	chr11	5132074	6161842
	chrX98Mb_WTNSC2_rep1_4Clib_jf1	chr11	67348905	68532704
	chrX98Mb_WTNSC2_rep1_4Clib_jf1	chr11	78599654	79623926
	chrX98Mb_WTNSC2_rep1_4Clib_jf1	chr11	97201921	98423026
	chrX98Mb_WTNSC2_rep1_4Clib_jf1	chr11	106056329	107824034
	chrX98Mb_WTNSC2_rep1_4Clib_jf1	chr11	114226808	117006491
	chrX98Mb_WTNSC2_rep1_4Clib_jf1	chr11	118754498	121665001
	chrX98Mb_WTNSC2_rep1_4Clib_jf1	chr12	80607141	82251779
	chrX98Mb_WTNSC2_rep1_4Clib_jf1	chr14	31169417	32925842
	chrX98Mb_WTNSC2_rep1_4Clib_jf1	chr15	33442141	34496518
	chrX98Mb_WTNSC2_rep1_4Clib_jf1	chr15	78909310	80470347
	chrX98Mb_WTNSC2_rep1_4Clib_jf1	chr15	80588455	81817464
	chrX98Mb_WTNSC2_rep1_4Clib_jf1	chr15	98745852	100648513
	chrX98Mb_WTNSC2_rep1_4Clib_jf1	chr16	19899891	21633914
	chrX98Mb_WTNSC2_rep1_4Clib_jf1	chr16	31322167	34807750
	chrX98Mb_WTNSC2_rep1_4Clib_jf1	chr16	95466102	97093046
	chrX98Mb_WTNSC2_rep1_4Clib_jf1	chr17	23314635	26833033
	chrX98Mb_WTNSC2_rep1_4Clib_jf1	chr17	27452227	30204828
	chrX98Mb_WTNSC2_rep1_4Clib_jf1	chr18	35544507	37309161
	chrX98Mb_WTNSC2_rep1_4Clib_jf1	chr19	5266589	7612419
	chrX98Mb_WTNSC2_rep1_4Clib_jf1	chr19	44117118	47456015
	chrX98Mb_WTNSC2_rep1_4Clib_jf1	chr19	56402580	57442896
	chrX98Mb_WTNSC2_rep2_4Clib_b6	chr1	89199496	90862155
	chrX98Mb_WTNSC2_rep2_4Clib_b6	chr1	180943891	182836420
	chrX98Mb_WTNSC2_rep2_4Clib_b6	chr1	183101922	183992398
	chrX98Mb_WTNSC2_rep2_4Clib_b6	chr2	179157239	181745202
	chrX98Mb_WTNSC2_rep2_4Clib_b6	chr3	86434745	87906141
	chrX98Mb_WTNSC2_rep2_4Clib_b6	chr3	94155616	96108691
	chrX98Mb_WTNSC2_rep2_4Clib_b6	chr4	98056109	99656256
	chrX98Mb_WTNSC2_rep2_4Clib_b6	chr4	128342192	130352646
	chrX98Mb_WTNSC2_rep2_4Clib_b6	chr4	135932176	137244334
	chrX98Mb_WTNSC2_rep2_4Clib_b6	chr4	138031854	141549529
	chrX98Mb_WTNSC2_rep2_4Clib_b6	chr5	110643847	112589218
	chrX98Mb_WTNSC2_rep2_4Clib_b6	chr5	135102099	137168500
	chrX98Mb_WTNSC2_rep2_4Clib_b6	chr7	149899672	152521417
	chrX98Mb_WTNSC2_rep2_4Clib_b6	chr8	113105008	114394094
	chrX98Mb_WTNSC2_rep2_4Clib_b6	chr8	123817540	125631604
	chrX98Mb_WTNSC2_rep2_4Clib_b6	chr10	74882987	76779263
	chrX98Mb_WTNSC2_rep2_4Clib_b6	chr11	3003538	4024665
	chrX98Mb_WTNSC2_rep2_4Clib_b6	chr11	83354180	84503588
	chrX98Mb_WTNSC2_rep2_4Clib_b6	chr11	96730574	99031701
	chrX98Mb_WTNSC2_rep2_4Clib_b6	chr11	101115739	102307390
	chrX98Mb_WTNSC2_rep2_4Clib_b6	chr11	103769625	104790676
	chrX98Mb_WTNSC2_rep2_4Clib_b6	chr11	117581037	120335893
	chrX98Mb_WTNSC2_rep2_4Clib_b6	chr14	26608646	28319892
	chrX98Mb_WTNSC2_rep2_4Clib_b6	chr14	31326358	33028571
	chrX98Mb_WTNSC2_rep2_4Clib_b6	chr14	47375547	48804443
	chrX98Mb_WTNSC2_rep2_4Clib_b6	chr14	63724530	65191169
	chrX98Mb_WTNSC2_rep2_4Clib_b6	chr16	17587625	19709297
	chrX98Mb_WTNSC2_rep2_4Clib_b6	chr17	11886716	14273531
	chrX98Mb_WTNSC2_rep2_4Clib_b6	chr17	24590374	26638546
	chrX98Mb_WTNSC2_rep2_4Clib_jf1	chr1	89196006	91038536
	chrX98Mb_WTNSC2_rep2_4Clib_jf1	chr1	91146694	92154745
	chrX98Mb_WTNSC2_rep2_4Clib_jf1	chr1	136408489	138150771
	chrX98Mb_WTNSC2_rep2_4Clib_jf1	chr1	158446080	159313476
	chrX98Mb_WTNSC2_rep2_4Clib_jf1	chr1	181609036	183461612
	chrX98Mb_WTNSC2_rep2_4Clib_jf1	chr1	183573491	184794951
	chrX98Mb_WTNSC2_rep2_4Clib_jf1	chr2	24851160	26929001
	chrX98Mb_WTNSC2_rep2_4Clib_jf1	chr2	29367603	30660745
	chrX98Mb_WTNSC2_rep2_4Clib_jf1	chr2	90513088	92048653
	chrX98Mb_WTNSC2_rep2_4Clib_jf1	chr2	118625112	120277792
	chrX98Mb_WTNSC2_rep2_4Clib_jf1	chr2	120445342	122010902
	chrX98Mb_WTNSC2_rep2_4Clib_jf1	chr2	164653811	168055302
	chrX98Mb_WTNSC2_rep2_4Clib_jf1	chr2	179733076	181745202
	chrX98Mb_WTNSC2_rep2_4Clib_jf1	chr3	89262428	90238584
	chrX98Mb_WTNSC2_rep2_4Clib_jf1	chr3	94193873	96393498
	chrX98Mb_WTNSC2_rep2_4Clib_jf1	chr4	107348888	108494438
	chrX98Mb_WTNSC2_rep2_4Clib_jf1	chr4	135002648	136694815
	chrX98Mb_WTNSC2_rep2_4Clib_jf1	chr4	137193501	141549529
	chrX98Mb_WTNSC2_rep2_4Clib_jf1	chr5	110643847	112001589
	chrX98Mb_WTNSC2_rep2_4Clib_jf1	chr5	135040048	137081747
	chrX98Mb_WTNSC2_rep2_4Clib_jf1	chr6	82371269	83968813
	chrX98Mb_WTNSC2_rep2_4Clib_jf1	chr6	112933292	113904068
	chrX98Mb_WTNSC2_rep2_4Clib_jf1	chr6	119334978	121199717
	chrX98Mb_WTNSC2_rep2_4Clib_jf1	chr7	108673001	109630516
	chrX98Mb_WTNSC2_rep2_4Clib_jf1	chr7	150039242	152002147
	chrX98Mb_WTNSC2_rep2_4Clib_jf1	chr8	96198424	97603037
	chrX98Mb_WTNSC2_rep2_4Clib_jf1	chr8	108712216	110520055
	chrX98Mb_WTNSC2_rep2_4Clib_jf1	chr8	112540534	114153691
	chrX98Mb_WTNSC2_rep2_4Clib_jf1	chr8	125275905	126629222
	chrX98Mb_WTNSC2_rep2_4Clib_jf1	chr8	128239677	129570297
	chrX98Mb_WTNSC2_rep2_4Clib_jf1	chr11	3003538	3994896
	chrX98Mb_WTNSC2_rep2_4Clib_jf1	chr11	93969942	95334660
	chrX98Mb_WTNSC2_rep2_4Clib_jf1	chr11	96598497	99247781
	chrX98Mb_WTNSC2_rep2_4Clib_jf1	chr11	100957241	103322403
	chrX98Mb_WTNSC2_rep2_4Clib_jf1	chr11	105146865	106142405
	chrX98Mb_WTNSC2_rep2_4Clib_jf1	chr11	118351933	120335893
	chrX98Mb_WTNSC2_rep2_4Clib_jf1	chr12	77013430	78312495
	chrX98Mb_WTNSC2_rep2_4Clib_jf1	chr12	84803453	86705594
	chrX98Mb_WTNSC2_rep2_4Clib_jf1	chr12	111801625	113919628
	chrX98Mb_WTNSC2_rep2_4Clib_jf1	chr14	31326358	32939566
	chrX98Mb_WTNSC2_rep2_4Clib_jf1	chr14	63997092	64964615
	chrX98Mb_WTNSC2_rep2_4Clib_jf1	chr15	77641603	79489121
	chrX98Mb_WTNSC2_rep2_4Clib_jf1	chr15	80121437	82260943
	chrX98Mb_WTNSC2_rep2_4Clib_jf1	chr15	97931999	100641039
	chrX98Mb_WTNSC2_rep2_4Clib_jf1	chr16	17401168	19042287
	chrX98Mb_WTNSC2_rep2_4Clib_jf1	chr17	23758487	26804050
	chrX98Mb_WTNSC2_rep2_4Clib_jf1	chr17	28326079	29366067
	chrX98Mb_WTNSC2_rep2_4Clib_jf1	chr18	5166842	6783985
	chrX98Mb_WTNSC2_rep2_4Clib_jf1	chr18	34007919	36652556
	chrX98Mb_WTNSC2_rep2_4Clib_jf1	chr18	75423306	77124052

## Sheet: Fig.6b
	Fig. 6a: Significant inter-chromosomal interaction of viewpoints from mESC 4C-seq experiments. Results shown in Fig. 6b are from replicate 2.
	VP_samples	chr	start	end
	chrX100Mb_KOmESC_rep1_4Clib_b6	chr1	12465614	13771578
	chrX100Mb_KOmESC_rep1_4Clib_b6	chr1	58470890	60261014
	chrX100Mb_KOmESC_rep1_4Clib_b6	chr1	74130354	75895536
	chrX100Mb_KOmESC_rep1_4Clib_b6	chr1	84758238	91146694
	chrX100Mb_KOmESC_rep1_4Clib_b6	chr1	133192609	134821544
	chrX100Mb_KOmESC_rep1_4Clib_b6	chr1	136664031	138521059
	chrX100Mb_KOmESC_rep1_4Clib_b6	chr1	173027767	174743663
	chrX100Mb_KOmESC_rep1_4Clib_b6	chr1	181925048	183342713
	chrX100Mb_KOmESC_rep1_4Clib_b6	chr2	26188803	27376746
	chrX100Mb_KOmESC_rep1_4Clib_b6	chr2	28644001	30401261
	chrX100Mb_KOmESC_rep1_4Clib_b6	chr2	32059316	33567545
	chrX100Mb_KOmESC_rep1_4Clib_b6	chr2	34269236	35097682
	chrX100Mb_KOmESC_rep1_4Clib_b6	chr2	118571105	119910202
	chrX100Mb_KOmESC_rep1_4Clib_b6	chr2	130323003	131802752
	chrX100Mb_KOmESC_rep1_4Clib_b6	chr2	151882038	152988721
	chrX100Mb_KOmESC_rep1_4Clib_b6	chr2	153888839	156132126
	chrX100Mb_KOmESC_rep1_4Clib_b6	chr2	156250152	158125765
	chrX100Mb_KOmESC_rep1_4Clib_b6	chr2	167047927	169279509
	chrX100Mb_KOmESC_rep1_4Clib_b6	chr2	179676074	181745202
	chrX100Mb_KOmESC_rep1_4Clib_b6	chr3	87795756	91043251
	chrX100Mb_KOmESC_rep1_4Clib_b6	chr3	95713944	97541790
	chrX100Mb_KOmESC_rep1_4Clib_b6	chr3	100345913	101923468
	chrX100Mb_KOmESC_rep1_4Clib_b6	chr3	102144309	104274763
	chrX100Mb_KOmESC_rep1_4Clib_b6	chr4	40668768	43158800
	chrX100Mb_KOmESC_rep1_4Clib_b6	chr4	105973851	107906539
	chrX100Mb_KOmESC_rep1_4Clib_b6	chr4	115153076	117576290
	chrX100Mb_KOmESC_rep1_4Clib_b6	chr4	122500605	125090838
	chrX100Mb_KOmESC_rep1_4Clib_b6	chr4	128186115	130315044
	chrX100Mb_KOmESC_rep1_4Clib_b6	chr4	131459916	133929548
	chrX100Mb_KOmESC_rep1_4Clib_b6	chr4	134941967	136707824
	chrX100Mb_KOmESC_rep1_4Clib_b6	chr4	139086226	140331461
	chrX100Mb_KOmESC_rep1_4Clib_b6	chr4	147938729	149613934
	chrX100Mb_KOmESC_rep1_4Clib_b6	chr4	151021507	152334084
	chrX100Mb_KOmESC_rep1_4Clib_b6	chr4	154020057	155606679
	chrX100Mb_KOmESC_rep1_4Clib_b6	chr5	30299379	31392722
	chrX100Mb_KOmESC_rep1_4Clib_b6	chr5	112161972	113205104
	chrX100Mb_KOmESC_rep1_4Clib_b6	chr5	114265890	116565370
	chrX100Mb_KOmESC_rep1_4Clib_b6	chr5	122770457	125739888
	chrX100Mb_KOmESC_rep1_4Clib_b6	chr5	134633674	136676024
	chrX100Mb_KOmESC_rep1_4Clib_b6	chr5	142691403	144635319
	chrX100Mb_KOmESC_rep1_4Clib_b6	chr5	147925478	150188392
	chrX100Mb_KOmESC_rep1_4Clib_b6	chr5	150933970	151857938
	chrX100Mb_KOmESC_rep1_4Clib_b6	chr6	51802731	52908677
	chrX100Mb_KOmESC_rep1_4Clib_b6	chr6	84783570	89354926
	chrX100Mb_KOmESC_rep1_4Clib_b6	chr6	118933405	121067028
	chrX100Mb_KOmESC_rep1_4Clib_b6	chr6	145509797	147197216
	chrX100Mb_KOmESC_rep1_4Clib_b6	chr6	148390214	149305894
	chrX100Mb_KOmESC_rep1_4Clib_b6	chr7	106958182	108373661
	chrX100Mb_KOmESC_rep1_4Clib_b6	chr8	71622559	74002624
	chrX100Mb_KOmESC_rep1_4Clib_b6	chr8	89703111	91042017
	chrX100Mb_KOmESC_rep1_4Clib_b6	chr8	106917665	110590197
	chrX100Mb_KOmESC_rep1_4Clib_b6	chr8	111874371	112651111
	chrX100Mb_KOmESC_rep1_4Clib_b6	chr8	123915953	129205092
	chrX100Mb_KOmESC_rep1_4Clib_b6	chr9	56083425	57887682
	chrX100Mb_KOmESC_rep1_4Clib_b6	chr9	59043214	60044059
	chrX100Mb_KOmESC_rep1_4Clib_b6	chr9	106542632	110461976
	chrX100Mb_KOmESC_rep1_4Clib_b6	chr9	122911178	124068006
	chrX100Mb_KOmESC_rep1_4Clib_b6	chr10	68259279	69347540
	chrX100Mb_KOmESC_rep1_4Clib_b6	chr10	78729350	81896479
	chrX100Mb_KOmESC_rep1_4Clib_b6	chr10	120137727	121139185
	chrX100Mb_KOmESC_rep1_4Clib_b6	chr11	3003538	4013298
	chrX100Mb_KOmESC_rep1_4Clib_b6	chr11	68382736	70174486
	chrX100Mb_KOmESC_rep1_4Clib_b6	chr11	78070877	79182485
	chrX100Mb_KOmESC_rep1_4Clib_b6	chr11	87044100	88745404
	chrX100Mb_KOmESC_rep1_4Clib_b6	chr11	93932904	97907910
	chrX100Mb_KOmESC_rep1_4Clib_b6	chr11	101551394	103689609
	chrX100Mb_KOmESC_rep1_4Clib_b6	chr11	106168369	107793412
	chrX100Mb_KOmESC_rep1_4Clib_b6	chr11	117007794	119493515
	chrX100Mb_KOmESC_rep1_4Clib_b6	chr12	85207680	88052803
	chrX100Mb_KOmESC_rep1_4Clib_b6	chr12	106118025	107274597
	chrX100Mb_KOmESC_rep1_4Clib_b6	chr12	111244621	113243511
	chrX100Mb_KOmESC_rep1_4Clib_b6	chr13	58603534	59610870
	chrX100Mb_KOmESC_rep1_4Clib_b6	chr13	97671701	99067430
	chrX100Mb_KOmESC_rep1_4Clib_b6	chr14	54471309	56121338
	chrX100Mb_KOmESC_rep1_4Clib_b6	chr14	57842910	59016624
	chrX100Mb_KOmESC_rep1_4Clib_b6	chr14	61251072	62645598
	chrX100Mb_KOmESC_rep1_4Clib_b6	chr15	38288912	39199856
	chrX100Mb_KOmESC_rep1_4Clib_b6	chr15	57774422	58661240
	chrX100Mb_KOmESC_rep1_4Clib_b6	chr15	75246086	80067949
	chrX100Mb_KOmESC_rep1_4Clib_b6	chr15	80745175	82889997
	chrX100Mb_KOmESC_rep1_4Clib_b6	chr15	84370837	86386725
	chrX100Mb_KOmESC_rep1_4Clib_b6	chr15	87475780	88902950
	chrX100Mb_KOmESC_rep1_4Clib_b6	chr15	95491299	96555742
	chrX100Mb_KOmESC_rep1_4Clib_b6	chr15	98659761	103484450
	chrX100Mb_KOmESC_rep1_4Clib_b6	chr16	17065095	18865690
	chrX100Mb_KOmESC_rep1_4Clib_b6	chr16	30532522	32854175
	chrX100Mb_KOmESC_rep1_4Clib_b6	chr16	33401628	35380564
	chrX100Mb_KOmESC_rep1_4Clib_b6	chr16	90047100	90990094
	chrX100Mb_KOmESC_rep1_4Clib_b6	chr16	91420842	92222466
	chrX100Mb_KOmESC_rep1_4Clib_b6	chr16	93277690	95611116
	chrX100Mb_KOmESC_rep1_4Clib_b6	chr16	95825166	96794024
	chrX100Mb_KOmESC_rep1_4Clib_b6	chr17	27855361	29840377
	chrX100Mb_KOmESC_rep1_4Clib_b6	chr17	33809242	36638049
	chrX100Mb_KOmESC_rep1_4Clib_b6	chr17	47056210	48839474
	chrX100Mb_KOmESC_rep1_4Clib_b6	chr17	86329977	88330584
	chrX100Mb_KOmESC_rep1_4Clib_b6	chr18	24228313	25063489
	chrX100Mb_KOmESC_rep1_4Clib_b6	chr18	33975783	35646862
	chrX100Mb_KOmESC_rep1_4Clib_b6	chr18	37066739	38569486
	chrX100Mb_KOmESC_rep1_4Clib_b6	chr18	66944479	68708244
	chrX100Mb_KOmESC_rep1_4Clib_b6	chr19	36590094	37503048
	chrX100Mb_KOmESC_rep1_4Clib_b6	chr19	44083579	48319884
	chrX100Mb_KOmESC_rep1_4Clib_jf1	chr1	54471909	55488104
	chrX100Mb_KOmESC_rep1_4Clib_jf1	chr1	89480523	92060423
	chrX100Mb_KOmESC_rep1_4Clib_jf1	chr1	136726208	138190532
	chrX100Mb_KOmESC_rep1_4Clib_jf1	chr1	153907777	155492809
	chrX100Mb_KOmESC_rep1_4Clib_jf1	chr1	156964690	159447691
	chrX100Mb_KOmESC_rep1_4Clib_jf1	chr1	172247194	174161584
	chrX100Mb_KOmESC_rep1_4Clib_jf1	chr1	183371363	185342168
	chrX100Mb_KOmESC_rep1_4Clib_jf1	chr2	28047085	30213502
	chrX100Mb_KOmESC_rep1_4Clib_jf1	chr2	31450284	33292001
	chrX100Mb_KOmESC_rep1_4Clib_jf1	chr2	33767336	35113699
	chrX100Mb_KOmESC_rep1_4Clib_jf1	chr2	118601312	120020864
	chrX100Mb_KOmESC_rep1_4Clib_jf1	chr2	152791725	153839389
	chrX100Mb_KOmESC_rep1_4Clib_jf1	chr2	153977902	156386389
	chrX100Mb_KOmESC_rep1_4Clib_jf1	chr2	156573324	157870396
	chrX100Mb_KOmESC_rep1_4Clib_jf1	chr2	166551359	169071237
	chrX100Mb_KOmESC_rep1_4Clib_jf1	chr2	169333366	170827473
	chrX100Mb_KOmESC_rep1_4Clib_jf1	chr2	179442533	181745202
	chrX100Mb_KOmESC_rep1_4Clib_jf1	chr3	84965434	86310241
	chrX100Mb_KOmESC_rep1_4Clib_jf1	chr3	87423372	89691209
	chrX100Mb_KOmESC_rep1_4Clib_jf1	chr3	94142355	95629670
	chrX100Mb_KOmESC_rep1_4Clib_jf1	chr3	95746423	97828537
	chrX100Mb_KOmESC_rep1_4Clib_jf1	chr3	100763511	101756813
	chrX100Mb_KOmESC_rep1_4Clib_jf1	chr3	102803580	104923891
	chrX100Mb_KOmESC_rep1_4Clib_jf1	chr3	107158970	108514783
	chrX100Mb_KOmESC_rep1_4Clib_jf1	chr4	106193421	107548428
	chrX100Mb_KOmESC_rep1_4Clib_jf1	chr4	108134598	109483865
	chrX100Mb_KOmESC_rep1_4Clib_jf1	chr4	115773106	117452917
	chrX100Mb_KOmESC_rep1_4Clib_jf1	chr4	118835608	119802145
	chrX100Mb_KOmESC_rep1_4Clib_jf1	chr4	123624250	124889741
	chrX100Mb_KOmESC_rep1_4Clib_jf1	chr4	128134056	136262413
	chrX100Mb_KOmESC_rep1_4Clib_jf1	chr4	139086226	140331461
	chrX100Mb_KOmESC_rep1_4Clib_jf1	chr4	144067385	148935733
	chrX100Mb_KOmESC_rep1_4Clib_jf1	chr4	151133999	152334084
	chrX100Mb_KOmESC_rep1_4Clib_jf1	chr4	153156577	154839370
	chrX100Mb_KOmESC_rep1_4Clib_jf1	chr5	120600972	126239295
	chrX100Mb_KOmESC_rep1_4Clib_jf1	chr5	127359571	128302047
	chrX100Mb_KOmESC_rep1_4Clib_jf1	chr5	134150996	137328712
	chrX100Mb_KOmESC_rep1_4Clib_jf1	chr5	141514658	144768152
	chrX100Mb_KOmESC_rep1_4Clib_jf1	chr5	148268242	149706816
	chrX100Mb_KOmESC_rep1_4Clib_jf1	chr5	150023777	150876877
	chrX100Mb_KOmESC_rep1_4Clib_jf1	chr5	151016753	152534362
	chrX100Mb_KOmESC_rep1_4Clib_jf1	chr6	29243385	30567339
	chrX100Mb_KOmESC_rep1_4Clib_jf1	chr6	85770540	86842860
	chrX100Mb_KOmESC_rep1_4Clib_jf1	chr6	87389629	88874819
	chrX100Mb_KOmESC_rep1_4Clib_jf1	chr6	112742880	113937698
	chrX100Mb_KOmESC_rep1_4Clib_jf1	chr6	115405038	116649482
	chrX100Mb_KOmESC_rep1_4Clib_jf1	chr6	117259006	118676564
	chrX100Mb_KOmESC_rep1_4Clib_jf1	chr6	119264572	121071775
	chrX100Mb_KOmESC_rep1_4Clib_jf1	chr6	134320473	135768557
	chrX100Mb_KOmESC_rep1_4Clib_jf1	chr6	148625385	149516553
	chrX100Mb_KOmESC_rep1_4Clib_jf1	chr7	133336060	134498812
	chrX100Mb_KOmESC_rep1_4Clib_jf1	chr7	151292378	152521417
	chrX100Mb_KOmESC_rep1_4Clib_jf1	chr8	71508030	74144125
	chrX100Mb_KOmESC_rep1_4Clib_jf1	chr8	90104176	90961212
	chrX100Mb_KOmESC_rep1_4Clib_jf1	chr8	107232471	111254006
	chrX100Mb_KOmESC_rep1_4Clib_jf1	chr8	112904799	114598178
	chrX100Mb_KOmESC_rep1_4Clib_jf1	chr8	124746557	126705795
	chrX100Mb_KOmESC_rep1_4Clib_jf1	chr8	126905418	129242546
	chrX100Mb_KOmESC_rep1_4Clib_jf1	chr9	43681914	44816344
	chrX100Mb_KOmESC_rep1_4Clib_jf1	chr9	57369942	58805546
	chrX100Mb_KOmESC_rep1_4Clib_jf1	chr9	59073772	60044059
	chrX100Mb_KOmESC_rep1_4Clib_jf1	chr9	64359110	65996622
	chrX100Mb_KOmESC_rep1_4Clib_jf1	chr9	106817628	110334694
	chrX100Mb_KOmESC_rep1_4Clib_jf1	chr10	78497026	81869725
	chrX100Mb_KOmESC_rep1_4Clib_jf1	chr10	119495143	120942482
	chrX100Mb_KOmESC_rep1_4Clib_jf1	chr11	3003538	4047957
	chrX100Mb_KOmESC_rep1_4Clib_jf1	chr11	75839068	76928983
	chrX100Mb_KOmESC_rep1_4Clib_jf1	chr11	78762122	80467102
	chrX100Mb_KOmESC_rep1_4Clib_jf1	chr11	85547605	86668377
	chrX100Mb_KOmESC_rep1_4Clib_jf1	chr11	87154736	88527607
	chrX100Mb_KOmESC_rep1_4Clib_jf1	chr11	94200043	96508663
	chrX100Mb_KOmESC_rep1_4Clib_jf1	chr11	98100904	99276923
	chrX100Mb_KOmESC_rep1_4Clib_jf1	chr11	102441128	103745452
	chrX100Mb_KOmESC_rep1_4Clib_jf1	chr11	106320271	107793412
	chrX100Mb_KOmESC_rep1_4Clib_jf1	chr11	113887972	115785175
	chrX100Mb_KOmESC_rep1_4Clib_jf1	chr12	57456989	58322738
	chrX100Mb_KOmESC_rep1_4Clib_jf1	chr12	85197522	88549054
	chrX100Mb_KOmESC_rep1_4Clib_jf1	chr12	104581713	107294114
	chrX100Mb_KOmESC_rep1_4Clib_jf1	chr12	110983611	113392358
	chrX100Mb_KOmESC_rep1_4Clib_jf1	chr13	63612131	64897167
	chrX100Mb_KOmESC_rep1_4Clib_jf1	chr13	94104076	94927929
	chrX100Mb_KOmESC_rep1_4Clib_jf1	chr14	30970101	32039036
	chrX100Mb_KOmESC_rep1_4Clib_jf1	chr14	56561478	57728205
	chrX100Mb_KOmESC_rep1_4Clib_jf1	chr14	63444337	64668945
	chrX100Mb_KOmESC_rep1_4Clib_jf1	chr14	64928191	66156449
	chrX100Mb_KOmESC_rep1_4Clib_jf1	chr14	120472616	121988955
	chrX100Mb_KOmESC_rep1_4Clib_jf1	chr15	75121856	77681997
	chrX100Mb_KOmESC_rep1_4Clib_jf1	chr15	77783095	79478188
	chrX100Mb_KOmESC_rep1_4Clib_jf1	chr15	80075185	86105040
	chrX100Mb_KOmESC_rep1_4Clib_jf1	chr15	95177941	96674619
	chrX100Mb_KOmESC_rep1_4Clib_jf1	chr15	98332241	99915494
	chrX100Mb_KOmESC_rep1_4Clib_jf1	chr15	100111894	103319761
	chrX100Mb_KOmESC_rep1_4Clib_jf1	chr17	28037024	31702945
	chrX100Mb_KOmESC_rep1_4Clib_jf1	chr17	45915790	47041230
	chrX100Mb_KOmESC_rep1_4Clib_jf1	chr17	86495095	87774281
	chrX100Mb_KOmESC_rep1_4Clib_jf1	chr19	5008022	7479841
	chrX100Mb_KOmESC_rep1_4Clib_jf1	chr19	44083579	45712203
	chrX100Mb_KOmESC_rep2_4Clib_b6	chr1	59651366	60601119
	chrX100Mb_KOmESC_rep2_4Clib_b6	chr1	73946762	75538338
	chrX100Mb_KOmESC_rep2_4Clib_b6	chr1	89156676	91035318
	chrX100Mb_KOmESC_rep2_4Clib_b6	chr1	93145171	94048939
	chrX100Mb_KOmESC_rep2_4Clib_b6	chr1	133903845	137693086
	chrX100Mb_KOmESC_rep2_4Clib_b6	chr1	157331333	158657774
	chrX100Mb_KOmESC_rep2_4Clib_b6	chr1	172590195	173622289
	chrX100Mb_KOmESC_rep2_4Clib_b6	chr1	180793255	183460184
	chrX100Mb_KOmESC_rep2_4Clib_b6	chr2	29721423	31346905
	chrX100Mb_KOmESC_rep2_4Clib_b6	chr2	31615139	33117419
	chrX100Mb_KOmESC_rep2_4Clib_b6	chr2	153257200	154986417
	chrX100Mb_KOmESC_rep2_4Clib_b6	chr2	155863301	157550402
	chrX100Mb_KOmESC_rep2_4Clib_b6	chr2	167768629	168803649
	chrX100Mb_KOmESC_rep2_4Clib_b6	chr3	8265350	9810355
	chrX100Mb_KOmESC_rep2_4Clib_b6	chr3	30343076	31155186
	chrX100Mb_KOmESC_rep2_4Clib_b6	chr3	84063073	85228291
	chrX100Mb_KOmESC_rep2_4Clib_b6	chr3	85966579	87738118
	chrX100Mb_KOmESC_rep2_4Clib_b6	chr3	87940297	90501785
	chrX100Mb_KOmESC_rep2_4Clib_b6	chr3	95247073	97258508
	chrX100Mb_KOmESC_rep2_4Clib_b6	chr3	100911578	101868509
	chrX100Mb_KOmESC_rep2_4Clib_b6	chr4	40843876	43597855
	chrX100Mb_KOmESC_rep2_4Clib_b6	chr4	107382931	108979300
	chrX100Mb_KOmESC_rep2_4Clib_b6	chr4	115722972	117494704
	chrX100Mb_KOmESC_rep2_4Clib_b6	chr4	122588970	124395410
	chrX100Mb_KOmESC_rep2_4Clib_b6	chr4	124535472	126006997
	chrX100Mb_KOmESC_rep2_4Clib_b6	chr4	129671711	134852625
	chrX100Mb_KOmESC_rep2_4Clib_b6	chr4	135060998	136694815
	chrX100Mb_KOmESC_rep2_4Clib_b6	chr4	139353688	140575447
	chrX100Mb_KOmESC_rep2_4Clib_b6	chr4	144229779	148571375
	chrX100Mb_KOmESC_rep2_4Clib_b6	chr5	106591107	107382719
	chrX100Mb_KOmESC_rep2_4Clib_b6	chr5	114871971	117269619
	chrX100Mb_KOmESC_rep2_4Clib_b6	chr5	120899196	124083945
	chrX100Mb_KOmESC_rep2_4Clib_b6	chr5	130041993	131277892
	chrX100Mb_KOmESC_rep2_4Clib_b6	chr5	139485282	140743811
	chrX100Mb_KOmESC_rep2_4Clib_b6	chr6	85195034	86753018
	chrX100Mb_KOmESC_rep2_4Clib_b6	chr6	87128261	88176355
	chrX100Mb_KOmESC_rep2_4Clib_b6	chr6	119199262	120547019
	chrX100Mb_KOmESC_rep2_4Clib_b6	chr6	124211094	125470410
	chrX100Mb_KOmESC_rep2_4Clib_b6	chr6	133930313	134825932
	chrX100Mb_KOmESC_rep2_4Clib_b6	chr6	145639422	146791897
	chrX100Mb_KOmESC_rep2_4Clib_b6	chr7	106176956	107258620
	chrX100Mb_KOmESC_rep2_4Clib_b6	chr7	132389366	134754843
	chrX100Mb_KOmESC_rep2_4Clib_b6	chr7	151292170	152521417
	chrX100Mb_KOmESC_rep2_4Clib_b6	chr8	85835041	87860476
	chrX100Mb_KOmESC_rep2_4Clib_b6	chr8	89694535	91919917
	chrX100Mb_KOmESC_rep2_4Clib_b6	chr8	92752061	94343431
	chrX100Mb_KOmESC_rep2_4Clib_b6	chr8	107242162	108668211
	chrX100Mb_KOmESC_rep2_4Clib_b6	chr8	108837188	110707816
	chrX100Mb_KOmESC_rep2_4Clib_b6	chr8	112106904	115097528
	chrX100Mb_KOmESC_rep2_4Clib_b6	chr8	118966787	120550630
	chrX100Mb_KOmESC_rep2_4Clib_b6	chr8	127113839	128239670
	chrX100Mb_KOmESC_rep2_4Clib_b6	chr9	54731785	56121963
	chrX100Mb_KOmESC_rep2_4Clib_b6	chr9	60070900	62362424
	chrX100Mb_KOmESC_rep2_4Clib_b6	chr9	64551016	65655066
	chrX100Mb_KOmESC_rep2_4Clib_b6	chr9	96309194	97372239
	chrX100Mb_KOmESC_rep2_4Clib_b6	chr9	106649718	108514749
	chrX100Mb_KOmESC_rep2_4Clib_b6	chr9	122267742	123065468
	chrX100Mb_KOmESC_rep2_4Clib_b6	chr10	60292680	61452045
	chrX100Mb_KOmESC_rep2_4Clib_b6	chr10	126604572	128264384
	chrX100Mb_KOmESC_rep2_4Clib_b6	chr11	83590658	85484268
	chrX100Mb_KOmESC_rep2_4Clib_b6	chr11	86541502	87666902
	chrX100Mb_KOmESC_rep2_4Clib_b6	chr11	93690600	96278962
	chrX100Mb_KOmESC_rep2_4Clib_b6	chr11	97030423	98915239
	chrX100Mb_KOmESC_rep2_4Clib_b6	chr11	116232717	117590324
	chrX100Mb_KOmESC_rep2_4Clib_b6	chr11	117925245	120269997
	chrX100Mb_KOmESC_rep2_4Clib_b6	chr12	71376791	72820365
	chrX100Mb_KOmESC_rep2_4Clib_b6	chr12	85852325	87377457
	chrX100Mb_KOmESC_rep2_4Clib_b6	chr12	112693014	115156404
	chrX100Mb_KOmESC_rep2_4Clib_b6	chr13	94841403	96342970
	chrX100Mb_KOmESC_rep2_4Clib_b6	chr13	98544491	99352177
	chrX100Mb_KOmESC_rep2_4Clib_b6	chr13	111841135	112925983
	chrX100Mb_KOmESC_rep2_4Clib_b6	chr14	54464987	57597618
	chrX100Mb_KOmESC_rep2_4Clib_b6	chr14	61934268	66452724
	chrX100Mb_KOmESC_rep2_4Clib_b6	chr14	69608452	71217677
	chrX100Mb_KOmESC_rep2_4Clib_b6	chr15	37953890	39279402
	chrX100Mb_KOmESC_rep2_4Clib_b6	chr15	74085339	76142607
	chrX100Mb_KOmESC_rep2_4Clib_b6	chr15	76702729	85159730
	chrX100Mb_KOmESC_rep2_4Clib_b6	chr15	88165327	89305112
	chrX100Mb_KOmESC_rep2_4Clib_b6	chr15	96473992	99758380
	chrX100Mb_KOmESC_rep2_4Clib_b6	chr15	101551605	103466584
	chrX100Mb_KOmESC_rep2_4Clib_b6	chr16	16368274	17465730
	chrX100Mb_KOmESC_rep2_4Clib_b6	chr16	34580262	36335199
	chrX100Mb_KOmESC_rep2_4Clib_b6	chr16	91125212	92222466
	chrX100Mb_KOmESC_rep2_4Clib_b6	chr16	96889315	98309056
	chrX100Mb_KOmESC_rep2_4Clib_b6	chr18	34610158	36613604
	chrX100Mb_KOmESC_rep2_4Clib_b6	chr18	67247615	68936026
	chrX100Mb_KOmESC_rep2_4Clib_jf1	chr1	35961343	37465655
	chrX100Mb_KOmESC_rep2_4Clib_jf1	chr1	84434233	88569677
	chrX100Mb_KOmESC_rep2_4Clib_jf1	chr1	89139112	91034365
	chrX100Mb_KOmESC_rep2_4Clib_jf1	chr1	93656033	95452712
	chrX100Mb_KOmESC_rep2_4Clib_jf1	chr1	129519632	130491771
	chrX100Mb_KOmESC_rep2_4Clib_jf1	chr1	134532317	138180924
	chrX100Mb_KOmESC_rep2_4Clib_jf1	chr1	181179464	183122268
	chrX100Mb_KOmESC_rep2_4Clib_jf1	chr1	183294964	184182081
	chrX100Mb_KOmESC_rep2_4Clib_jf1	chr1	186240024	187858062
	chrX100Mb_KOmESC_rep2_4Clib_jf1	chr2	28722167	31354168
	chrX100Mb_KOmESC_rep2_4Clib_jf1	chr2	31489638	33572121
	chrX100Mb_KOmESC_rep2_4Clib_jf1	chr2	103822157	105006502
	chrX100Mb_KOmESC_rep2_4Clib_jf1	chr2	120282424	121993491
	chrX100Mb_KOmESC_rep2_4Clib_jf1	chr2	151662922	154464220
	chrX100Mb_KOmESC_rep2_4Clib_jf1	chr2	155855303	157849368
	chrX100Mb_KOmESC_rep2_4Clib_jf1	chr2	163405569	164461953
	chrX100Mb_KOmESC_rep2_4Clib_jf1	chr2	165510089	168249862
	chrX100Mb_KOmESC_rep2_4Clib_jf1	chr2	169857578	170788682
	chrX100Mb_KOmESC_rep2_4Clib_jf1	chr2	180388066	181672045
	chrX100Mb_KOmESC_rep2_4Clib_jf1	chr3	8195927	9782683
	chrX100Mb_KOmESC_rep2_4Clib_jf1	chr3	34261418	35131561
	chrX100Mb_KOmESC_rep2_4Clib_jf1	chr3	83981252	85239817
	chrX100Mb_KOmESC_rep2_4Clib_jf1	chr3	86785582	90501785
	chrX100Mb_KOmESC_rep2_4Clib_jf1	chr3	94128984	97789414
	chrX100Mb_KOmESC_rep2_4Clib_jf1	chr3	101945623	103726869
	chrX100Mb_KOmESC_rep2_4Clib_jf1	chr3	120824407	121941864
	chrX100Mb_KOmESC_rep2_4Clib_jf1	chr4	41104252	43511333
	chrX100Mb_KOmESC_rep2_4Clib_jf1	chr4	115568126	117597857
	chrX100Mb_KOmESC_rep2_4Clib_jf1	chr4	120023243	121170599
	chrX100Mb_KOmESC_rep2_4Clib_jf1	chr4	123354721	124441298
	chrX100Mb_KOmESC_rep2_4Clib_jf1	chr4	128108785	130254912
	chrX100Mb_KOmESC_rep2_4Clib_jf1	chr4	131345111	136630536
	chrX100Mb_KOmESC_rep2_4Clib_jf1	chr4	144211398	148533012
	chrX100Mb_KOmESC_rep2_4Clib_jf1	chr5	29845795	30915511
	chrX100Mb_KOmESC_rep2_4Clib_jf1	chr5	35788048	36949514
	chrX100Mb_KOmESC_rep2_4Clib_jf1	chr5	109997746	112733878
	chrX100Mb_KOmESC_rep2_4Clib_jf1	chr5	113460744	117269619
	chrX100Mb_KOmESC_rep2_4Clib_jf1	chr5	121103804	123199358
	chrX100Mb_KOmESC_rep2_4Clib_jf1	chr5	129214208	131251802
	chrX100Mb_KOmESC_rep2_4Clib_jf1	chr5	148421208	150055136
	chrX100Mb_KOmESC_rep2_4Clib_jf1	chr7	105714994	107903711
	chrX100Mb_KOmESC_rep2_4Clib_jf1	chr7	132602068	134507600
	chrX100Mb_KOmESC_rep2_4Clib_jf1	chr7	148047031	149318155
	chrX100Mb_KOmESC_rep2_4Clib_jf1	chr8	71478805	73096734
	chrX100Mb_KOmESC_rep2_4Clib_jf1	chr8	85678829	87776031
	chrX100Mb_KOmESC_rep2_4Clib_jf1	chr8	90915440	92126395
	chrX100Mb_KOmESC_rep2_4Clib_jf1	chr8	108431672	110577969
	chrX100Mb_KOmESC_rep2_4Clib_jf1	chr8	113105322	114893544
	chrX100Mb_KOmESC_rep2_4Clib_jf1	chr8	119261693	120967089
	chrX100Mb_KOmESC_rep2_4Clib_jf1	chr8	127417897	128492774
	chrX100Mb_KOmESC_rep2_4Clib_jf1	chr10	60384831	62069168
	chrX100Mb_KOmESC_rep2_4Clib_jf1	chr10	79275026	82218082
	chrX100Mb_KOmESC_rep2_4Clib_jf1	chr11	75291554	76725283
	chrX100Mb_KOmESC_rep2_4Clib_jf1	chr11	83704613	85375943
	chrX100Mb_KOmESC_rep2_4Clib_jf1	chr11	93982059	96734832
	chrX100Mb_KOmESC_rep2_4Clib_jf1	chr11	97429709	99107498
	chrX100Mb_KOmESC_rep2_4Clib_jf1	chr11	100016708	101530275
	chrX100Mb_KOmESC_rep2_4Clib_jf1	chr11	114423929	117591727
	chrX100Mb_KOmESC_rep2_4Clib_jf1	chr11	117814356	120275085
	chrX100Mb_KOmESC_rep2_4Clib_jf1	chr13	53953513	54940439
	chrX100Mb_KOmESC_rep2_4Clib_jf1	chr14	54705107	58108035
	chrX100Mb_KOmESC_rep2_4Clib_jf1	chr14	61210899	62379472
	chrX100Mb_KOmESC_rep2_4Clib_jf1	chr14	64453343	65839424
	chrX100Mb_KOmESC_rep2_4Clib_jf1	chr14	69826356	71104862
	chrX100Mb_KOmESC_rep2_4Clib_jf1	chr14	98852186	99829548
	chrX100Mb_KOmESC_rep2_4Clib_jf1	chr14	118334761	119180183
	chrX100Mb_KOmESC_rep2_4Clib_jf1	chr15	74443126	76172262
	chrX100Mb_KOmESC_rep2_4Clib_jf1	chr15	76849771	83691602
	chrX100Mb_KOmESC_rep2_4Clib_jf1	chr15	97710592	100746197
	chrX100Mb_KOmESC_rep2_4Clib_jf1	chr15	101378939	103484450
	chrX100Mb_KOmESC_rep2_4Clib_jf1	chr16	31480335	33374826
	chrX100Mb_KOmESC_rep2_4Clib_jf1	chr16	34540209	36696610
	chrX100Mb_KOmESC_rep2_4Clib_jf1	chr16	90995598	92551643
	chrX100Mb_KOmESC_rep2_4Clib_jf1	chr16	95610114	96851519
	chrX100Mb_KOmESC_rep2_4Clib_jf1	chr16	97193073	98309056
	chrX100Mb_KOmESC_rep2_4Clib_jf1	chr17	27922393	29405713
	chrX100Mb_KOmESC_rep2_4Clib_jf1	chr17	46981523	48992498
	chrX100Mb_KOmESC_rep2_4Clib_jf1	chr18	35212561	36652556
	chrX100Mb_KOmESC_rep2_4Clib_jf1	chr18	61037624	62248247
	chrX100Mb_KOmESC_rep2_4Clib_jf1	chr19	5489333	7006185
	chrX100Mb_KOmESC_rep2_4Clib_jf1	chr19	44108037	45516770
	chrX100Mb_WTmESC_rep1_4Clib_b6	chr1	74408622	76241819
	chrX100Mb_WTmESC_rep1_4Clib_b6	chr1	87796275	90862155
	chrX100Mb_WTmESC_rep1_4Clib_b6	chr1	91195083	92437443
	chrX100Mb_WTmESC_rep1_4Clib_b6	chr1	94528408	96035625
	chrX100Mb_WTmESC_rep1_4Clib_b6	chr1	133323958	134891398
	chrX100Mb_WTmESC_rep1_4Clib_b6	chr1	135030870	137299336
	chrX100Mb_WTmESC_rep1_4Clib_b6	chr1	180499308	184371082
	chrX100Mb_WTmESC_rep1_4Clib_b6	chr1	195074754	195923248
	chrX100Mb_WTmESC_rep1_4Clib_b6	chr2	32274194	33586093
	chrX100Mb_WTmESC_rep1_4Clib_b6	chr2	119676636	120850635
	chrX100Mb_WTmESC_rep1_4Clib_b6	chr2	126627973	128998598
	chrX100Mb_WTmESC_rep1_4Clib_b6	chr2	129541771	130817130
	chrX100Mb_WTmESC_rep1_4Clib_b6	chr2	151819710	156001522
	chrX100Mb_WTmESC_rep1_4Clib_b6	chr2	162788165	169047329
	chrX100Mb_WTmESC_rep1_4Clib_b6	chr2	171724377	172835075
	chrX100Mb_WTmESC_rep1_4Clib_b6	chr2	179379996	180971575
	chrX100Mb_WTmESC_rep1_4Clib_b6	chr3	87263429	90545554
	chrX100Mb_WTmESC_rep1_4Clib_b6	chr3	100334484	102002915
	chrX100Mb_WTmESC_rep1_4Clib_b6	chr4	115407170	116903662
	chrX100Mb_WTmESC_rep1_4Clib_b6	chr4	118704309	120084227
	chrX100Mb_WTmESC_rep1_4Clib_b6	chr4	124589891	126502152
	chrX100Mb_WTmESC_rep1_4Clib_b6	chr4	127921310	130631589
	chrX100Mb_WTmESC_rep1_4Clib_b6	chr4	136309373	137677406
	chrX100Mb_WTmESC_rep1_4Clib_b6	chr4	139998129	141403855
	chrX100Mb_WTmESC_rep1_4Clib_b6	chr4	144686595	151906993
	chrX100Mb_WTmESC_rep1_4Clib_b6	chr5	29315526	30495450
	chrX100Mb_WTmESC_rep1_4Clib_b6	chr5	115368033	117173374
	chrX100Mb_WTmESC_rep1_4Clib_b6	chr5	120571744	121909803
	chrX100Mb_WTmESC_rep1_4Clib_b6	chr5	134409086	135606897
	chrX100Mb_WTmESC_rep1_4Clib_b6	chr7	145903134	147109306
	chrX100Mb_WTmESC_rep1_4Clib_b6	chr7	149605924	152521234
	chrX100Mb_WTmESC_rep1_4Clib_b6	chr8	26494562	27643236
	chrX100Mb_WTmESC_rep1_4Clib_b6	chr8	85637985	87857486
	chrX100Mb_WTmESC_rep1_4Clib_b6	chr8	89720977	91234628
	chrX100Mb_WTmESC_rep1_4Clib_b6	chr8	96428887	97389889
	chrX100Mb_WTmESC_rep1_4Clib_b6	chr8	106354898	110223147
	chrX100Mb_WTmESC_rep1_4Clib_b6	chr8	111670699	114094486
	chrX100Mb_WTmESC_rep1_4Clib_b6	chr8	119127324	121013824
	chrX100Mb_WTmESC_rep1_4Clib_b6	chr8	125229839	129819937
	chrX100Mb_WTmESC_rep1_4Clib_b6	chr9	120042909	121501706
	chrX100Mb_WTmESC_rep1_4Clib_b6	chr9	122986308	124068006
	chrX100Mb_WTmESC_rep1_4Clib_b6	chr10	79144129	80618644
	chrX100Mb_WTmESC_rep1_4Clib_b6	chr10	82123632	83169410
	chrX100Mb_WTmESC_rep1_4Clib_b6	chr10	84353780	85747822
	chrX100Mb_WTmESC_rep1_4Clib_b6	chr10	125926943	127874280
	chrX100Mb_WTmESC_rep1_4Clib_b6	chr11	83902121	85669721
	chrX100Mb_WTmESC_rep1_4Clib_b6	chr11	93775381	96667103
	chrX100Mb_WTmESC_rep1_4Clib_b6	chr11	101919226	103674758
	chrX100Mb_WTmESC_rep1_4Clib_b6	chr11	106035949	107110545
	chrX100Mb_WTmESC_rep1_4Clib_b6	chr11	115031387	116350704
	chrX100Mb_WTmESC_rep1_4Clib_b6	chr11	116896737	118201337
	chrX100Mb_WTmESC_rep1_4Clib_b6	chr11	118324669	120512481
	chrX100Mb_WTmESC_rep1_4Clib_b6	chr12	21171832	25839038
	chrX100Mb_WTmESC_rep1_4Clib_b6	chr12	71713768	72679151
	chrX100Mb_WTmESC_rep1_4Clib_b6	chr12	81711138	83615070
	chrX100Mb_WTmESC_rep1_4Clib_b6	chr12	83954336	88428074
	chrX100Mb_WTmESC_rep1_4Clib_b6	chr12	112058690	114838816
	chrX100Mb_WTmESC_rep1_4Clib_b6	chr13	40596701	41968245
	chrX100Mb_WTmESC_rep1_4Clib_b6	chr13	94399291	95955943
	chrX100Mb_WTmESC_rep1_4Clib_b6	chr14	55505168	56792261
	chrX100Mb_WTmESC_rep1_4Clib_b6	chr14	76115861	77320404
	chrX100Mb_WTmESC_rep1_4Clib_b6	chr15	75838125	79963994
	chrX100Mb_WTmESC_rep1_4Clib_b6	chr15	80776132	82641671
	chrX100Mb_WTmESC_rep1_4Clib_b6	chr15	84274421	86386725
	chrX100Mb_WTmESC_rep1_4Clib_b6	chr15	96687762	100810722
	chrX100Mb_WTmESC_rep1_4Clib_b6	chr15	101552470	103484450
	chrX100Mb_WTmESC_rep1_4Clib_b6	chr17	26127272	27030106
	chrX100Mb_WTmESC_rep1_4Clib_b6	chr17	30674766	31753664
	chrX100Mb_WTmESC_rep1_4Clib_b6	chr17	32522451	36756250
	chrX100Mb_WTmESC_rep1_4Clib_b6	chr17	46704334	47792547
	chrX100Mb_WTmESC_rep1_4Clib_b6	chr17	83871620	85018514
	chrX100Mb_WTmESC_rep1_4Clib_b6	chr17	86583574	87407400
	chrX100Mb_WTmESC_rep1_4Clib_b6	chr18	34039765	35310830
	chrX100Mb_WTmESC_rep1_4Clib_b6	chr18	35477927	36964457
	chrX100Mb_WTmESC_rep1_4Clib_b6	chr18	60719756	62339507
	chrX100Mb_WTmESC_rep1_4Clib_b6	chr18	64998945	66221894
	chrX100Mb_WTmESC_rep1_4Clib_b6	chr18	66360666	67670262
	chrX100Mb_WTmESC_rep1_4Clib_b6	chr18	74592522	76469992
	chrX100Mb_WTmESC_rep1_4Clib_b6	chr19	44047291	45830529
	chrX100Mb_WTmESC_rep1_4Clib_jf1	chr1	74019277	75784360
	chrX100Mb_WTmESC_rep1_4Clib_jf1	chr1	88587298	92614410
	chrX100Mb_WTmESC_rep1_4Clib_jf1	chr1	133457442	137917387
	chrX100Mb_WTmESC_rep1_4Clib_jf1	chr1	154627839	155802633
	chrX100Mb_WTmESC_rep1_4Clib_jf1	chr1	180718232	183745513
	chrX100Mb_WTmESC_rep1_4Clib_jf1	chr2	26047208	27781930
	chrX100Mb_WTmESC_rep1_4Clib_jf1	chr2	29675980	30926428
	chrX100Mb_WTmESC_rep1_4Clib_jf1	chr2	70819774	72040945
	chrX100Mb_WTmESC_rep1_4Clib_jf1	chr2	90490792	91699440
	chrX100Mb_WTmESC_rep1_4Clib_jf1	chr2	127317498	128171532
	chrX100Mb_WTmESC_rep1_4Clib_jf1	chr2	129608229	131299522
	chrX100Mb_WTmESC_rep1_4Clib_jf1	chr2	152388966	155376330
	chrX100Mb_WTmESC_rep1_4Clib_jf1	chr2	156313572	157820759
	chrX100Mb_WTmESC_rep1_4Clib_jf1	chr2	165713865	169060133
	chrX100Mb_WTmESC_rep1_4Clib_jf1	chr2	180685286	181745202
	chrX100Mb_WTmESC_rep1_4Clib_jf1	chr3	87603862	90956215
	chrX100Mb_WTmESC_rep1_4Clib_jf1	chr3	96780879	98820751
	chrX100Mb_WTmESC_rep1_4Clib_jf1	chr3	103042357	104117114
	chrX100Mb_WTmESC_rep1_4Clib_jf1	chr4	115153069	117770968
	chrX100Mb_WTmESC_rep1_4Clib_jf1	chr4	118420435	120897580
	chrX100Mb_WTmESC_rep1_4Clib_jf1	chr4	125040556	127311926
	chrX100Mb_WTmESC_rep1_4Clib_jf1	chr4	128269171	130684625
	chrX100Mb_WTmESC_rep1_4Clib_jf1	chr4	132255996	133974082
	chrX100Mb_WTmESC_rep1_4Clib_jf1	chr4	136385962	139681052
	chrX100Mb_WTmESC_rep1_4Clib_jf1	chr4	144154045	150474266
	chrX100Mb_WTmESC_rep1_4Clib_jf1	chr4	150583188	152187323
	chrX100Mb_WTmESC_rep1_4Clib_jf1	chr5	29184576	30571270
	chrX100Mb_WTmESC_rep1_4Clib_jf1	chr5	113940836	115309449
	chrX100Mb_WTmESC_rep1_4Clib_jf1	chr5	120600972	122208342
	chrX100Mb_WTmESC_rep1_4Clib_jf1	chr5	129918028	130993810
	chrX100Mb_WTmESC_rep1_4Clib_jf1	chr5	149821972	150773400
	chrX100Mb_WTmESC_rep1_4Clib_jf1	chr6	85570289	87117244
	chrX100Mb_WTmESC_rep1_4Clib_jf1	chr6	87325591	89463796
	chrX100Mb_WTmESC_rep1_4Clib_jf1	chr6	90730803	91809232
	chrX100Mb_WTmESC_rep1_4Clib_jf1	chr6	126849314	128579574
	chrX100Mb_WTmESC_rep1_4Clib_jf1	chr7	50610930	51896535
	chrX100Mb_WTmESC_rep1_4Clib_jf1	chr7	146023207	147105823
	chrX100Mb_WTmESC_rep1_4Clib_jf1	chr7	151114400	152521417
	chrX100Mb_WTmESC_rep1_4Clib_jf1	chr8	72288453	74110898
	chrX100Mb_WTmESC_rep1_4Clib_jf1	chr8	89794469	90781431
	chrX100Mb_WTmESC_rep1_4Clib_jf1	chr8	106354898	110223147
	chrX100Mb_WTmESC_rep1_4Clib_jf1	chr8	111868832	114642028
	chrX100Mb_WTmESC_rep1_4Clib_jf1	chr8	122518756	124241251
	chrX100Mb_WTmESC_rep1_4Clib_jf1	chr8	125808676	129926227
	chrX100Mb_WTmESC_rep1_4Clib_jf1	chr9	66590786	67572375
	chrX100Mb_WTmESC_rep1_4Clib_jf1	chr9	71776197	72855953
	chrX100Mb_WTmESC_rep1_4Clib_jf1	chr9	118875107	122054713
	chrX100Mb_WTmESC_rep1_4Clib_jf1	chr10	79144129	80619001
	chrX100Mb_WTmESC_rep1_4Clib_jf1	chr10	126200137	128899246
	chrX100Mb_WTmESC_rep1_4Clib_jf1	chr11	83902121	85927510
	chrX100Mb_WTmESC_rep1_4Clib_jf1	chr11	114091932	116490040
	chrX100Mb_WTmESC_rep1_4Clib_jf1	chr12	16344965	17268871
	chrX100Mb_WTmESC_rep1_4Clib_jf1	chr12	82504665	83468875
	chrX100Mb_WTmESC_rep1_4Clib_jf1	chr12	84068100	86252023
	chrX100Mb_WTmESC_rep1_4Clib_jf1	chr12	103115973	104253022
	chrX100Mb_WTmESC_rep1_4Clib_jf1	chr12	110883871	114894217
	chrX100Mb_WTmESC_rep1_4Clib_jf1	chr14	54765182	56973378
	chrX100Mb_WTmESC_rep1_4Clib_jf1	chr14	63936184	65110992
	chrX100Mb_WTmESC_rep1_4Clib_jf1	chr14	76267119	77569071
	chrX100Mb_WTmESC_rep1_4Clib_jf1	chr15	76233704	79978428
	chrX100Mb_WTmESC_rep1_4Clib_jf1	chr15	80240623	83971979
	chrX100Mb_WTmESC_rep1_4Clib_jf1	chr15	84691466	85851089
	chrX100Mb_WTmESC_rep1_4Clib_jf1	chr15	95493101	96889608
	chrX100Mb_WTmESC_rep1_4Clib_jf1	chr15	97765310	101306415
	chrX100Mb_WTmESC_rep1_4Clib_jf1	chr15	101856438	103484450
	chrX100Mb_WTmESC_rep1_4Clib_jf1	chr16	13265051	14553307
	chrX100Mb_WTmESC_rep1_4Clib_jf1	chr16	31261220	33968618
	chrX100Mb_WTmESC_rep1_4Clib_jf1	chr16	34775116	36163528
	chrX100Mb_WTmESC_rep1_4Clib_jf1	chr16	91631147	92491315
	chrX100Mb_WTmESC_rep1_4Clib_jf1	chr16	92707151	94741682
	chrX100Mb_WTmESC_rep1_4Clib_jf1	chr16	95499902	98309056
	chrX100Mb_WTmESC_rep1_4Clib_jf1	chr17	30542646	32379353
	chrX100Mb_WTmESC_rep1_4Clib_jf1	chr17	33114850	35903633
	chrX100Mb_WTmESC_rep1_4Clib_jf1	chr17	45145063	46331412
	chrX100Mb_WTmESC_rep1_4Clib_jf1	chr17	46711616	48231402
	chrX100Mb_WTmESC_rep1_4Clib_jf1	chr17	66188769	67198010
	chrX100Mb_WTmESC_rep1_4Clib_jf1	chr18	33987715	35328218
	chrX100Mb_WTmESC_rep1_4Clib_jf1	chr18	36004385	37463480
	chrX100Mb_WTmESC_rep1_4Clib_jf1	chr18	60844495	62456178
	chrX100Mb_WTmESC_rep1_4Clib_jf1	chr19	45293543	47248087
	chrX100Mb_WTmESC_rep2_4Clib_b6	chr1	74211032	75198344
	chrX100Mb_WTmESC_rep2_4Clib_b6	chr1	87670528	92428282
	chrX100Mb_WTmESC_rep2_4Clib_b6	chr1	92630701	95199858
	chrX100Mb_WTmESC_rep2_4Clib_b6	chr1	136474455	138148769
	chrX100Mb_WTmESC_rep2_4Clib_b6	chr1	180189316	184750797
	chrX100Mb_WTmESC_rep2_4Clib_b6	chr1	194896171	195941255
	chrX100Mb_WTmESC_rep2_4Clib_b6	chr2	28739532	30427888
	chrX100Mb_WTmESC_rep2_4Clib_b6	chr2	155310023	157684238
	chrX100Mb_WTmESC_rep2_4Clib_b6	chr2	180653518	181745202
	chrX100Mb_WTmESC_rep2_4Clib_b6	chr3	88935652	89943174
	chrX100Mb_WTmESC_rep2_4Clib_b6	chr3	107391231	108658728
	chrX100Mb_WTmESC_rep2_4Clib_b6	chr4	40773432	43201533
	chrX100Mb_WTmESC_rep2_4Clib_b6	chr4	124135259	125629355
	chrX100Mb_WTmESC_rep2_4Clib_b6	chr4	129523642	130733775
	chrX100Mb_WTmESC_rep2_4Clib_b6	chr4	131382224	133466758
	chrX100Mb_WTmESC_rep2_4Clib_b6	chr4	138520011	140199398
	chrX100Mb_WTmESC_rep2_4Clib_b6	chr4	144694557	150065318
	chrX100Mb_WTmESC_rep2_4Clib_b6	chr4	151222224	152548004
	chrX100Mb_WTmESC_rep2_4Clib_b6	chr5	112208902	113840367
	chrX100Mb_WTmESC_rep2_4Clib_b6	chr5	114660497	116423483
	chrX100Mb_WTmESC_rep2_4Clib_b6	chr5	119137963	122928654
	chrX100Mb_WTmESC_rep2_4Clib_b6	chr5	129274604	130860421
	chrX100Mb_WTmESC_rep2_4Clib_b6	chr5	134588506	137289376
	chrX100Mb_WTmESC_rep2_4Clib_b6	chr5	139208885	141330407
	chrX100Mb_WTmESC_rep2_4Clib_b6	chr5	144058392	145662413
	chrX100Mb_WTmESC_rep2_4Clib_b6	chr5	149554804	150687391
	chrX100Mb_WTmESC_rep2_4Clib_b6	chr8	71751984	74002624
	chrX100Mb_WTmESC_rep2_4Clib_b6	chr8	85472625	86806175
	chrX100Mb_WTmESC_rep2_4Clib_b6	chr8	96887624	98232059
	chrX100Mb_WTmESC_rep2_4Clib_b6	chr8	107824623	109146211
	chrX100Mb_WTmESC_rep2_4Clib_b6	chr8	113179313	114290218
	chrX100Mb_WTmESC_rep2_4Clib_b6	chr8	118956334	120454197
	chrX100Mb_WTmESC_rep2_4Clib_b6	chr8	121958350	123824524
	chrX100Mb_WTmESC_rep2_4Clib_b6	chr8	126929911	128911738
	chrX100Mb_WTmESC_rep2_4Clib_b6	chr9	69496253	70550662
	chrX100Mb_WTmESC_rep2_4Clib_b6	chr9	107399269	110398650
	chrX100Mb_WTmESC_rep2_4Clib_b6	chr9	113918178	115561049
	chrX100Mb_WTmESC_rep2_4Clib_b6	chr9	118400760	119834902
	chrX100Mb_WTmESC_rep2_4Clib_b6	chr9	122698759	124068006
	chrX100Mb_WTmESC_rep2_4Clib_b6	chr11	3003538	4013298
	chrX100Mb_WTmESC_rep2_4Clib_b6	chr11	118204452	120215845
	chrX100Mb_WTmESC_rep2_4Clib_b6	chr12	84834328	86218816
	chrX100Mb_WTmESC_rep2_4Clib_b6	chr12	86844960	88684370
	chrX100Mb_WTmESC_rep2_4Clib_b6	chr12	105997526	107756357
	chrX100Mb_WTmESC_rep2_4Clib_b6	chr12	110440786	112586852
	chrX100Mb_WTmESC_rep2_4Clib_b6	chr12	112689167	113921774
	chrX100Mb_WTmESC_rep2_4Clib_b6	chr14	55575094	57243118
	chrX100Mb_WTmESC_rep2_4Clib_b6	chr14	64605494	65433382
	chrX100Mb_WTmESC_rep2_4Clib_b6	chr15	76501228	77681997
	chrX100Mb_WTmESC_rep2_4Clib_b6	chr15	80039976	80948826
	chrX100Mb_WTmESC_rep2_4Clib_b6	chr15	95869823	96800389
	chrX100Mb_WTmESC_rep2_4Clib_b6	chr15	99426627	101279837
	chrX100Mb_WTmESC_rep2_4Clib_b6	chr16	32414494	34175532
	chrX100Mb_WTmESC_rep2_4Clib_b6	chr16	95378828	96785390
	chrX100Mb_WTmESC_rep2_4Clib_b6	chr17	47421638	49257784
	chrX100Mb_WTmESC_rep2_4Clib_b6	chr18	35249468	37343214
	chrX100Mb_WTmESC_rep2_4Clib_b6	chr18	74686112	76783755
	chrX100Mb_WTmESC_rep2_4Clib_jf1	chr1	89101641	92155141
	chrX100Mb_WTmESC_rep2_4Clib_jf1	chr1	93306502	94185232
	chrX100Mb_WTmESC_rep2_4Clib_jf1	chr1	135880873	137696825
	chrX100Mb_WTmESC_rep2_4Clib_jf1	chr1	157503112	158695825
	chrX100Mb_WTmESC_rep2_4Clib_jf1	chr1	181967495	183284889
	chrX100Mb_WTmESC_rep2_4Clib_jf1	chr2	156034098	157639184
	chrX100Mb_WTmESC_rep2_4Clib_jf1	chr3	87414450	90713718
	chrX100Mb_WTmESC_rep2_4Clib_jf1	chr3	94272688	96492877
	chrX100Mb_WTmESC_rep2_4Clib_jf1	chr3	101582996	102551672
	chrX100Mb_WTmESC_rep2_4Clib_jf1	chr3	107186687	108856727
	chrX100Mb_WTmESC_rep2_4Clib_jf1	chr4	40358448	41327752
	chrX100Mb_WTmESC_rep2_4Clib_jf1	chr4	124316328	125376142
	chrX100Mb_WTmESC_rep2_4Clib_jf1	chr4	130676739	133762991
	chrX100Mb_WTmESC_rep2_4Clib_jf1	chr4	138626484	139911119
	chrX100Mb_WTmESC_rep2_4Clib_jf1	chr4	140550889	141979003
	chrX100Mb_WTmESC_rep2_4Clib_jf1	chr4	144915349	151021218
	chrX100Mb_WTmESC_rep2_4Clib_jf1	chr4	151198525	152477093
	chrX100Mb_WTmESC_rep2_4Clib_jf1	chr4	153402427	154862951
	chrX100Mb_WTmESC_rep2_4Clib_jf1	chr5	114618248	116067680
	chrX100Mb_WTmESC_rep2_4Clib_jf1	chr5	119176893	121139461
	chrX100Mb_WTmESC_rep2_4Clib_jf1	chr5	135498852	137124995
	chrX100Mb_WTmESC_rep2_4Clib_jf1	chr5	142834565	145984741
	chrX100Mb_WTmESC_rep2_4Clib_jf1	chr7	107166880	108851083
	chrX100Mb_WTmESC_rep2_4Clib_jf1	chr7	134851744	135867162
	chrX100Mb_WTmESC_rep2_4Clib_jf1	chr7	147442949	149198879
	chrX100Mb_WTmESC_rep2_4Clib_jf1	chr8	56113795	58813907
	chrX100Mb_WTmESC_rep2_4Clib_jf1	chr8	72024240	74291530
	chrX100Mb_WTmESC_rep2_4Clib_jf1	chr8	80916584	81883471
	chrX100Mb_WTmESC_rep2_4Clib_jf1	chr8	90984165	92134000
	chrX100Mb_WTmESC_rep2_4Clib_jf1	chr8	107277255	110745947
	chrX100Mb_WTmESC_rep2_4Clib_jf1	chr8	118927480	120551684
	chrX100Mb_WTmESC_rep2_4Clib_jf1	chr8	121990184	123419055
	chrX100Mb_WTmESC_rep2_4Clib_jf1	chr8	125349199	128803394
	chrX100Mb_WTmESC_rep2_4Clib_jf1	chr9	61477780	62639439
	chrX100Mb_WTmESC_rep2_4Clib_jf1	chr9	107513211	109115311
	chrX100Mb_WTmESC_rep2_4Clib_jf1	chr9	114335085	115400887
	chrX100Mb_WTmESC_rep2_4Clib_jf1	chr9	120234586	121387706
	chrX100Mb_WTmESC_rep2_4Clib_jf1	chr9	122694243	124068006
	chrX100Mb_WTmESC_rep2_4Clib_jf1	chr11	3003538	3989595
	chrX100Mb_WTmESC_rep2_4Clib_jf1	chr12	3877533	4955831
	chrX100Mb_WTmESC_rep2_4Clib_jf1	chr12	72071221	73746350
	chrX100Mb_WTmESC_rep2_4Clib_jf1	chr12	77388878	78320061
	chrX100Mb_WTmESC_rep2_4Clib_jf1	chr12	84834328	86211402
	chrX100Mb_WTmESC_rep2_4Clib_jf1	chr12	86844960	88389046
	chrX100Mb_WTmESC_rep2_4Clib_jf1	chr12	109422443	110530387
	chrX100Mb_WTmESC_rep2_4Clib_jf1	chr12	111382403	112349236
	chrX100Mb_WTmESC_rep2_4Clib_jf1	chr14	31253449	32228889
	chrX100Mb_WTmESC_rep2_4Clib_jf1	chr14	53128711	56991883
	chrX100Mb_WTmESC_rep2_4Clib_jf1	chr14	60892632	61813809
	chrX100Mb_WTmESC_rep2_4Clib_jf1	chr14	64605494	66131623
	chrX100Mb_WTmESC_rep2_4Clib_jf1	chr14	70246271	71279587
	chrX100Mb_WTmESC_rep2_4Clib_jf1	chr14	79342936	80688214
	chrX100Mb_WTmESC_rep2_4Clib_jf1	chr14	121888170	122866053
	chrX100Mb_WTmESC_rep2_4Clib_jf1	chr15	95628840	96542343
	chrX100Mb_WTmESC_rep2_4Clib_jf1	chr15	99282142	101042160
	chrX100Mb_WTmESC_rep2_4Clib_jf1	chr15	101951676	103218302
	chrX100Mb_WTmESC_rep2_4Clib_jf1	chr16	32463699	33964887
	chrX100Mb_WTmESC_rep2_4Clib_jf1	chr16	95613435	96785390
	chrX100Mb_WTmESC_rep2_4Clib_jf1	chr17	33405590	35841547
	chrX100Mb_WTmESC_rep2_4Clib_jf1	chr17	47951657	49276495
	chrX100Mb_WTmESC_rep2_4Clib_jf1	chr18	35346745	36954196
	chrX100Mb_WTmESC_rep2_4Clib_jf1	chr18	74885394	76056677
	chrX100Mb_WTmESC_rep2_4Clib_jf1	chr19	3619065	4958582
	chrX100Mb_WTmESC_rep2_4Clib_jf1	chr19	43710533	45593108
	chrX148Mb_KOmESC_rep1_4Clib_b6	chr1	74016076	75736430
	chrX148Mb_KOmESC_rep1_4Clib_b6	chr1	88462901	91035311
	chrX148Mb_KOmESC_rep1_4Clib_b6	chr1	120261456	122163528
	chrX148Mb_KOmESC_rep1_4Clib_b6	chr1	133145701	136005912
	chrX148Mb_KOmESC_rep1_4Clib_b6	chr1	136260738	137327200
	chrX148Mb_KOmESC_rep1_4Clib_b6	chr1	138222018	139179816
	chrX148Mb_KOmESC_rep1_4Clib_b6	chr1	156364482	157831000
	chrX148Mb_KOmESC_rep1_4Clib_b6	chr1	172356410	174392218
	chrX148Mb_KOmESC_rep1_4Clib_b6	chr1	178990345	184393018
	chrX148Mb_KOmESC_rep1_4Clib_b6	chr1	192477447	194440873
	chrX148Mb_KOmESC_rep1_4Clib_b6	chr2	28859373	30660745
	chrX148Mb_KOmESC_rep1_4Clib_b6	chr2	30960551	32959797
	chrX148Mb_KOmESC_rep1_4Clib_b6	chr2	118157634	119996128
	chrX148Mb_KOmESC_rep1_4Clib_b6	chr2	120220813	121748919
	chrX148Mb_KOmESC_rep1_4Clib_b6	chr2	126015294	127710261
	chrX148Mb_KOmESC_rep1_4Clib_b6	chr2	129976309	132958512
	chrX148Mb_KOmESC_rep1_4Clib_b6	chr2	151434977	153627415
	chrX148Mb_KOmESC_rep1_4Clib_b6	chr2	155867542	158792425
	chrX148Mb_KOmESC_rep1_4Clib_b6	chr2	162856084	169047329
	chrX148Mb_KOmESC_rep1_4Clib_b6	chr2	171503986	173276161
	chrX148Mb_KOmESC_rep1_4Clib_b6	chr2	173680619	178942159
	chrX148Mb_KOmESC_rep1_4Clib_b6	chr2	179217030	181745202
	chrX148Mb_KOmESC_rep1_4Clib_b6	chr3	86959767	90998725
	chrX148Mb_KOmESC_rep1_4Clib_b6	chr3	93145489	96862878
	chrX148Mb_KOmESC_rep1_4Clib_b6	chr3	100322809	101629588
	chrX148Mb_KOmESC_rep1_4Clib_b6	chr3	102193446	105103111
	chrX148Mb_KOmESC_rep1_4Clib_b6	chr3	106981819	108766500
	chrX148Mb_KOmESC_rep1_4Clib_b6	chr3	121053612	121973887
	chrX148Mb_KOmESC_rep1_4Clib_b6	chr3	126627350	128009095
	chrX148Mb_KOmESC_rep1_4Clib_b6	chr3	129044834	130038976
	chrX148Mb_KOmESC_rep1_4Clib_b6	chr3	137234460	138755790
	chrX148Mb_KOmESC_rep1_4Clib_b6	chr4	106001799	108418126
	chrX148Mb_KOmESC_rep1_4Clib_b6	chr4	115709210	119224934
	chrX148Mb_KOmESC_rep1_4Clib_b6	chr4	119529639	120492195
	chrX148Mb_KOmESC_rep1_4Clib_b6	chr4	121719068	124888944
	chrX148Mb_KOmESC_rep1_4Clib_b6	chr4	125697886	130690745
	chrX148Mb_KOmESC_rep1_4Clib_b6	chr4	131116358	133771745
	chrX148Mb_KOmESC_rep1_4Clib_b6	chr4	134645511	135729212
	chrX148Mb_KOmESC_rep1_4Clib_b6	chr4	136113394	138285453
	chrX148Mb_KOmESC_rep1_4Clib_b6	chr4	138498870	142088421
	chrX148Mb_KOmESC_rep1_4Clib_b6	chr4	143946156	150728681
	chrX148Mb_KOmESC_rep1_4Clib_b6	chr4	152321867	155606679
	chrX148Mb_KOmESC_rep1_4Clib_b6	chr5	113584451	116423476
	chrX148Mb_KOmESC_rep1_4Clib_b6	chr5	121010962	124129775
	chrX148Mb_KOmESC_rep1_4Clib_b6	chr5	124465972	126413453
	chrX148Mb_KOmESC_rep1_4Clib_b6	chr5	129076054	131268734
	chrX148Mb_KOmESC_rep1_4Clib_b6	chr5	134397511	141431256
	chrX148Mb_KOmESC_rep1_4Clib_b6	chr5	142743240	146184194
	chrX148Mb_KOmESC_rep1_4Clib_b6	chr5	146682808	151885404
	chrX148Mb_KOmESC_rep1_4Clib_b6	chr6	71347189	72950884
	chrX148Mb_KOmESC_rep1_4Clib_b6	chr6	85064731	87243003
	chrX148Mb_KOmESC_rep1_4Clib_b6	chr6	87588538	88948548
	chrX148Mb_KOmESC_rep1_4Clib_b6	chr6	117555774	118513912
	chrX148Mb_KOmESC_rep1_4Clib_b6	chr6	119704605	121238330
	chrX148Mb_KOmESC_rep1_4Clib_b6	chr6	123754258	125965307
	chrX148Mb_KOmESC_rep1_4Clib_b6	chr6	126809149	128619590
	chrX148Mb_KOmESC_rep1_4Clib_b6	chr6	134388200	135533236
	chrX148Mb_KOmESC_rep1_4Clib_b6	chr6	135852363	136760029
	chrX148Mb_KOmESC_rep1_4Clib_b6	chr6	142441290	143435956
	chrX148Mb_KOmESC_rep1_4Clib_b6	chr6	144174286	145071314
	chrX148Mb_KOmESC_rep1_4Clib_b6	chr6	147380746	149516553
	chrX148Mb_KOmESC_rep1_4Clib_b6	chr7	105762773	109201730
	chrX148Mb_KOmESC_rep1_4Clib_b6	chr7	116136261	117734469
	chrX148Mb_KOmESC_rep1_4Clib_b6	chr7	132781198	136187780
	chrX148Mb_KOmESC_rep1_4Clib_b6	chr7	147397883	149237499
	chrX148Mb_KOmESC_rep1_4Clib_b6	chr8	71668301	75703460
	chrX148Mb_KOmESC_rep1_4Clib_b6	chr8	86743359	88539180
	chrX148Mb_KOmESC_rep1_4Clib_b6	chr8	93372145	94268420
	chrX148Mb_KOmESC_rep1_4Clib_b6	chr8	96665501	98556678
	chrX148Mb_KOmESC_rep1_4Clib_b6	chr8	107427557	110658432
	chrX148Mb_KOmESC_rep1_4Clib_b6	chr8	111955525	114740968
	chrX148Mb_KOmESC_rep1_4Clib_b6	chr8	119004160	120712888
	chrX148Mb_KOmESC_rep1_4Clib_b6	chr8	122193209	124278377
	chrX148Mb_KOmESC_rep1_4Clib_b6	chr8	125614567	130243633
	chrX148Mb_KOmESC_rep1_4Clib_b6	chr9	65011544	66532926
	chrX148Mb_KOmESC_rep1_4Clib_b6	chr9	70905259	72184644
	chrX148Mb_KOmESC_rep1_4Clib_b6	chr9	95413192	96754956
	chrX148Mb_KOmESC_rep1_4Clib_b6	chr9	102638628	103995733
	chrX148Mb_KOmESC_rep1_4Clib_b6	chr9	105926560	111722763
	chrX148Mb_KOmESC_rep1_4Clib_b6	chr9	118409641	124058996
	chrX148Mb_KOmESC_rep1_4Clib_b6	chr10	60251311	62953679
	chrX148Mb_KOmESC_rep1_4Clib_b6	chr10	74983868	78187557
	chrX148Mb_KOmESC_rep1_4Clib_b6	chr10	78312103	83141738
	chrX148Mb_KOmESC_rep1_4Clib_b6	chr10	83670783	85593087
	chrX148Mb_KOmESC_rep1_4Clib_b6	chr10	93020119	93906933
	chrX148Mb_KOmESC_rep1_4Clib_b6	chr10	94658417	95558671
	chrX148Mb_KOmESC_rep1_4Clib_b6	chr10	115981798	116965143
	chrX148Mb_KOmESC_rep1_4Clib_b6	chr10	119447075	121168572
	chrX148Mb_KOmESC_rep1_4Clib_b6	chr10	125683335	128992655
	chrX148Mb_KOmESC_rep1_4Clib_b6	chr11	74769955	76975939
	chrX148Mb_KOmESC_rep1_4Clib_b6	chr11	77221862	78599474
	chrX148Mb_KOmESC_rep1_4Clib_b6	chr11	79274641	80282318
	chrX148Mb_KOmESC_rep1_4Clib_b6	chr11	84159269	85529630
	chrX148Mb_KOmESC_rep1_4Clib_b6	chr11	86709174	88588761
	chrX148Mb_KOmESC_rep1_4Clib_b6	chr11	93678282	99441308
	chrX148Mb_KOmESC_rep1_4Clib_b6	chr11	101771143	107914395
	chrX148Mb_KOmESC_rep1_4Clib_b6	chr11	113303461	121828712
	chrX148Mb_KOmESC_rep1_4Clib_b6	chr12	70695500	72757854
	chrX148Mb_KOmESC_rep1_4Clib_b6	chr12	76318954	78632578
	chrX148Mb_KOmESC_rep1_4Clib_b6	chr12	79697142	82824475
	chrX148Mb_KOmESC_rep1_4Clib_b6	chr12	84915710	87363944
	chrX148Mb_KOmESC_rep1_4Clib_b6	chr12	87645438	88792655
	chrX148Mb_KOmESC_rep1_4Clib_b6	chr12	99855943	100874831
	chrX148Mb_KOmESC_rep1_4Clib_b6	chr12	103417862	104453488
	chrX148Mb_KOmESC_rep1_4Clib_b6	chr12	105424263	107700545
	chrX148Mb_KOmESC_rep1_4Clib_b6	chr12	109849438	114447057
	chrX148Mb_KOmESC_rep1_4Clib_b6	chr13	93046468	94412574
	chrX148Mb_KOmESC_rep1_4Clib_b6	chr13	97246235	98920155
	chrX148Mb_KOmESC_rep1_4Clib_b6	chr15	73869475	80600592
	chrX148Mb_KOmESC_rep1_4Clib_b6	chr15	81027987	83513891
	chrX148Mb_KOmESC_rep1_4Clib_b6	chr15	96966259	103484450
	chrX148Mb_KOmESC_rep1_4Clib_b6	chr16	30138622	34310166
	chrX148Mb_KOmESC_rep1_4Clib_b6	chr16	89696498	91445501
	chrX148Mb_KOmESC_rep1_4Clib_b6	chr17	27932037	31745487
	chrX148Mb_KOmESC_rep1_4Clib_b6	chr17	65616545	67077571
	chrX148Mb_KOmESC_rep1_4Clib_b6	chr17	80212258	81147220
	chrX148Mb_KOmESC_rep1_4Clib_b6	chr17	83387848	86190601
	chrX148Mb_KOmESC_rep1_4Clib_b6	chr17	87089369	88827748
	chrX148Mb_KOmESC_rep1_4Clib_b6	chr19	3863260	5137149
	chrX148Mb_KOmESC_rep1_4Clib_jf1	chr1	84344483	89293835
	chrX148Mb_KOmESC_rep1_4Clib_jf1	chr1	93776911	94939367
	chrX148Mb_KOmESC_rep1_4Clib_jf1	chr1	132475274	135806931
	chrX148Mb_KOmESC_rep1_4Clib_jf1	chr1	136553143	137483853
	chrX148Mb_KOmESC_rep1_4Clib_jf1	chr1	162214441	163765381
	chrX148Mb_KOmESC_rep1_4Clib_jf1	chr1	167156635	168255241
	chrX148Mb_KOmESC_rep1_4Clib_jf1	chr1	172290520	174952351
	chrX148Mb_KOmESC_rep1_4Clib_jf1	chr1	178990345	183747623
	chrX148Mb_KOmESC_rep1_4Clib_jf1	chr1	192297302	194440873
	chrX148Mb_KOmESC_rep1_4Clib_jf1	chr2	26343201	27408565
	chrX148Mb_KOmESC_rep1_4Clib_jf1	chr2	30970973	32978541
	chrX148Mb_KOmESC_rep1_4Clib_jf1	chr2	34566460	35422127
	chrX148Mb_KOmESC_rep1_4Clib_jf1	chr2	69574009	70442517
	chrX148Mb_KOmESC_rep1_4Clib_jf1	chr2	90105436	91708658
	chrX148Mb_KOmESC_rep1_4Clib_jf1	chr2	118960342	122041329
	chrX148Mb_KOmESC_rep1_4Clib_jf1	chr2	126012755	127176699
	chrX148Mb_KOmESC_rep1_4Clib_jf1	chr2	130082776	132041958
	chrX148Mb_KOmESC_rep1_4Clib_jf1	chr2	151634741	155863301
	chrX148Mb_KOmESC_rep1_4Clib_jf1	chr2	157522837	159102461
	chrX148Mb_KOmESC_rep1_4Clib_jf1	chr2	162553319	168966683
	chrX148Mb_KOmESC_rep1_4Clib_jf1	chr2	171865603	173891242
	chrX148Mb_KOmESC_rep1_4Clib_jf1	chr2	174435143	178798972
	chrX148Mb_KOmESC_rep1_4Clib_jf1	chr2	179265643	181745202
	chrX148Mb_KOmESC_rep1_4Clib_jf1	chr3	85507213	90533265
	chrX148Mb_KOmESC_rep1_4Clib_jf1	chr3	93149549	96412552
	chrX148Mb_KOmESC_rep1_4Clib_jf1	chr3	100273763	101413292
	chrX148Mb_KOmESC_rep1_4Clib_jf1	chr3	102205756	104691627
	chrX148Mb_KOmESC_rep1_4Clib_jf1	chr3	107139719	108834329
	chrX148Mb_KOmESC_rep1_4Clib_jf1	chr3	120930220	122545284
	chrX148Mb_KOmESC_rep1_4Clib_jf1	chr3	126399755	128044055
	chrX148Mb_KOmESC_rep1_4Clib_jf1	chr3	128685393	130063534
	chrX148Mb_KOmESC_rep1_4Clib_jf1	chr3	137084126	137933622
	chrX148Mb_KOmESC_rep1_4Clib_jf1	chr4	41244945	44226731
	chrX148Mb_KOmESC_rep1_4Clib_jf1	chr4	105650658	108418126
	chrX148Mb_KOmESC_rep1_4Clib_jf1	chr4	115559622	119050444
	chrX148Mb_KOmESC_rep1_4Clib_jf1	chr4	121282470	125090831
	chrX148Mb_KOmESC_rep1_4Clib_jf1	chr4	125442915	126938204
	chrX148Mb_KOmESC_rep1_4Clib_jf1	chr4	128262748	130473431
	chrX148Mb_KOmESC_rep1_4Clib_jf1	chr4	131008136	133062270
	chrX148Mb_KOmESC_rep1_4Clib_jf1	chr4	136142592	142190615
	chrX148Mb_KOmESC_rep1_4Clib_jf1	chr4	143525994	152111887
	chrX148Mb_KOmESC_rep1_4Clib_jf1	chr4	152557080	155606679
	chrX148Mb_KOmESC_rep1_4Clib_jf1	chr5	34204717	35556387
	chrX148Mb_KOmESC_rep1_4Clib_jf1	chr5	100328387	101505960
	chrX148Mb_KOmESC_rep1_4Clib_jf1	chr5	113533326	116543842
	chrX148Mb_KOmESC_rep1_4Clib_jf1	chr5	121791365	122932708
	chrX148Mb_KOmESC_rep1_4Clib_jf1	chr5	124062794	126431779
	chrX148Mb_KOmESC_rep1_4Clib_jf1	chr5	129209345	130631063
	chrX148Mb_KOmESC_rep1_4Clib_jf1	chr5	134416501	137636937
	chrX148Mb_KOmESC_rep1_4Clib_jf1	chr5	138158994	141583165
	chrX148Mb_KOmESC_rep1_4Clib_jf1	chr5	144033398	151855829
	chrX148Mb_KOmESC_rep1_4Clib_jf1	chr6	86049347	87270990
	chrX148Mb_KOmESC_rep1_4Clib_jf1	chr6	112923253	114210098
	chrX148Mb_KOmESC_rep1_4Clib_jf1	chr6	115251335	116391748
	chrX148Mb_KOmESC_rep1_4Clib_jf1	chr6	117226841	118647504
	chrX148Mb_KOmESC_rep1_4Clib_jf1	chr6	119549724	121284299
	chrX148Mb_KOmESC_rep1_4Clib_jf1	chr6	126954468	129008658
	chrX148Mb_KOmESC_rep1_4Clib_jf1	chr6	135835249	137084641
	chrX148Mb_KOmESC_rep1_4Clib_jf1	chr6	142443616	143548732
	chrX148Mb_KOmESC_rep1_4Clib_jf1	chr6	144743425	145840582
	chrX148Mb_KOmESC_rep1_4Clib_jf1	chr6	147921464	149516553
	chrX148Mb_KOmESC_rep1_4Clib_jf1	chr7	103230550	104322640
	chrX148Mb_KOmESC_rep1_4Clib_jf1	chr7	104998795	107421241
	chrX148Mb_KOmESC_rep1_4Clib_jf1	chr7	108014066	109909655
	chrX148Mb_KOmESC_rep1_4Clib_jf1	chr7	116433843	117370654
	chrX148Mb_KOmESC_rep1_4Clib_jf1	chr7	122947564	124173989
	chrX148Mb_KOmESC_rep1_4Clib_jf1	chr7	132781191	136339685
	chrX148Mb_KOmESC_rep1_4Clib_jf1	chr7	146263533	149359168
	chrX148Mb_KOmESC_rep1_4Clib_jf1	chr7	151384281	152521417
	chrX148Mb_KOmESC_rep1_4Clib_jf1	chr8	71757732	74878772
	chrX148Mb_KOmESC_rep1_4Clib_jf1	chr8	86596542	88539180
	chrX148Mb_KOmESC_rep1_4Clib_jf1	chr8	96496386	98516573
	chrX148Mb_KOmESC_rep1_4Clib_jf1	chr8	106766815	110445809
	chrX148Mb_KOmESC_rep1_4Clib_jf1	chr8	110638117	112027332
	chrX148Mb_KOmESC_rep1_4Clib_jf1	chr8	112593669	114725984
	chrX148Mb_KOmESC_rep1_4Clib_jf1	chr8	118969364	120586271
	chrX148Mb_KOmESC_rep1_4Clib_jf1	chr8	122255871	124200969
	chrX148Mb_KOmESC_rep1_4Clib_jf1	chr8	126189257	128492642
	chrX148Mb_KOmESC_rep1_4Clib_jf1	chr8	128858382	130292727
	chrX148Mb_KOmESC_rep1_4Clib_jf1	chr9	56403229	57442725
	chrX148Mb_KOmESC_rep1_4Clib_jf1	chr9	66353150	67659188
	chrX148Mb_KOmESC_rep1_4Clib_jf1	chr9	102371562	104080390
	chrX148Mb_KOmESC_rep1_4Clib_jf1	chr9	106184051	111646390
	chrX148Mb_KOmESC_rep1_4Clib_jf1	chr9	113485283	115379281
	chrX148Mb_KOmESC_rep1_4Clib_jf1	chr9	118409641	122568399
	chrX148Mb_KOmESC_rep1_4Clib_jf1	chr9	122721783	123709783
	chrX148Mb_KOmESC_rep1_4Clib_jf1	chr10	60001902	61766644
	chrX148Mb_KOmESC_rep1_4Clib_jf1	chr10	74823267	77908152
	chrX148Mb_KOmESC_rep1_4Clib_jf1	chr10	78950637	83260564
	chrX148Mb_KOmESC_rep1_4Clib_jf1	chr10	83569582	85434346
	chrX148Mb_KOmESC_rep1_4Clib_jf1	chr10	92535186	93802956
	chrX148Mb_KOmESC_rep1_4Clib_jf1	chr10	115384573	117856690
	chrX148Mb_KOmESC_rep1_4Clib_jf1	chr10	125977608	128817160
	chrX148Mb_KOmESC_rep1_4Clib_jf1	chr11	75127684	76170631
	chrX148Mb_KOmESC_rep1_4Clib_jf1	chr11	76958885	78987575
	chrX148Mb_KOmESC_rep1_4Clib_jf1	chr11	79274641	80500696
	chrX148Mb_KOmESC_rep1_4Clib_jf1	chr11	83766589	85639794
	chrX148Mb_KOmESC_rep1_4Clib_jf1	chr11	86684316	89104168
	chrX148Mb_KOmESC_rep1_4Clib_jf1	chr11	93870872	99247788
	chrX148Mb_KOmESC_rep1_4Clib_jf1	chr11	100957241	104480672
	chrX148Mb_KOmESC_rep1_4Clib_jf1	chr11	105076759	107778285
	chrX148Mb_KOmESC_rep1_4Clib_jf1	chr11	113346328	118586699
	chrX148Mb_KOmESC_rep1_4Clib_jf1	chr11	118703545	121828712
	chrX148Mb_KOmESC_rep1_4Clib_jf1	chr12	17741722	25493156
	chrX148Mb_KOmESC_rep1_4Clib_jf1	chr12	71691190	72728733
	chrX148Mb_KOmESC_rep1_4Clib_jf1	chr12	76631550	78391040
	chrX148Mb_KOmESC_rep1_4Clib_jf1	chr12	79700831	82397020
	chrX148Mb_KOmESC_rep1_4Clib_jf1	chr12	83941312	86782975
	chrX148Mb_KOmESC_rep1_4Clib_jf1	chr12	86928198	90034760
	chrX148Mb_KOmESC_rep1_4Clib_jf1	chr12	105558422	107692229
	chrX148Mb_KOmESC_rep1_4Clib_jf1	chr12	110103295	114404461
	chrX148Mb_KOmESC_rep1_4Clib_jf1	chr13	54625925	56878613
	chrX148Mb_KOmESC_rep1_4Clib_jf1	chr13	63783433	64945347
	chrX148Mb_KOmESC_rep1_4Clib_jf1	chr13	93199406	94095687
	chrX148Mb_KOmESC_rep1_4Clib_jf1	chr13	94332886	95705454
	chrX148Mb_KOmESC_rep1_4Clib_jf1	chr13	97247969	98470141
	chrX148Mb_KOmESC_rep1_4Clib_jf1	chr13	112515117	114020627
	chrX148Mb_KOmESC_rep1_4Clib_jf1	chr14	31600156	32961262
	chrX148Mb_KOmESC_rep1_4Clib_jf1	chr14	55541497	57381483
	chrX148Mb_KOmESC_rep1_4Clib_jf1	chr14	63868502	65445936
	chrX148Mb_KOmESC_rep1_4Clib_jf1	chr15	76403726	80865773
	chrX148Mb_KOmESC_rep1_4Clib_jf1	chr15	81511027	83678525
	chrX148Mb_KOmESC_rep1_4Clib_jf1	chr15	97838397	103484450
	chrX148Mb_KOmESC_rep1_4Clib_jf1	chr16	17342461	18285729
	chrX148Mb_KOmESC_rep1_4Clib_jf1	chr16	21435071	22572905
	chrX148Mb_KOmESC_rep1_4Clib_jf1	chr16	29949250	34311899
	chrX148Mb_KOmESC_rep1_4Clib_jf1	chr16	89743757	92784324
	chrX148Mb_KOmESC_rep1_4Clib_jf1	chr16	93726191	95252211
	chrX148Mb_KOmESC_rep1_4Clib_jf1	chr17	23352116	24901913
	chrX148Mb_KOmESC_rep1_4Clib_jf1	chr17	28205153	31658211
	chrX148Mb_KOmESC_rep1_4Clib_jf1	chr17	35472065	37465849
	chrX148Mb_KOmESC_rep1_4Clib_jf1	chr17	45185578	47015668
	chrX148Mb_KOmESC_rep1_4Clib_jf1	chr17	80195988	81193835
	chrX148Mb_KOmESC_rep1_4Clib_jf1	chr17	83435578	86177052
	chrX148Mb_KOmESC_rep1_4Clib_jf1	chr17	87182886	88190437
	chrX148Mb_KOmESC_rep1_4Clib_jf1	chr18	35053178	38917660
	chrX148Mb_KOmESC_rep1_4Clib_jf1	chr18	65342145	66739117
	chrX148Mb_KOmESC_rep1_4Clib_jf1	chr18	66987326	68820502
	chrX148Mb_KOmESC_rep1_4Clib_jf1	chr18	74807283	76290941
	chrX148Mb_KOmESC_rep1_4Clib_jf1	chr18	81612283	83371759
	chrX148Mb_KOmESC_rep1_4Clib_jf1	chr19	3334730	6204929
	chrX148Mb_KOmESC_rep1_4Clib_jf1	chr19	43812168	47595973
	chrX148Mb_KOmESC_rep2_4Clib_b6	chr1	88054578	89009660
	chrX148Mb_KOmESC_rep2_4Clib_b6	chr1	91265744	92657681
	chrX148Mb_KOmESC_rep2_4Clib_b6	chr1	94035601	95918427
	chrX148Mb_KOmESC_rep2_4Clib_b6	chr1	133410626	138856568
	chrX148Mb_KOmESC_rep2_4Clib_b6	chr1	154153927	155834605
	chrX148Mb_KOmESC_rep2_4Clib_b6	chr1	162522409	163530236
	chrX148Mb_KOmESC_rep2_4Clib_b6	chr1	168570092	169509855
	chrX148Mb_KOmESC_rep2_4Clib_b6	chr1	172224792	174302717
	chrX148Mb_KOmESC_rep2_4Clib_b6	chr1	181737286	185512148
	chrX148Mb_KOmESC_rep2_4Clib_b6	chr2	34244131	35170049
	chrX148Mb_KOmESC_rep2_4Clib_b6	chr2	89957604	92532656
	chrX148Mb_KOmESC_rep2_4Clib_b6	chr2	118242099	122051217
	chrX148Mb_KOmESC_rep2_4Clib_b6	chr2	126568308	128237407
	chrX148Mb_KOmESC_rep2_4Clib_b6	chr2	129450222	130467817
	chrX148Mb_KOmESC_rep2_4Clib_b6	chr2	150071798	153176361
	chrX148Mb_KOmESC_rep2_4Clib_b6	chr2	154021580	158357256
	chrX148Mb_KOmESC_rep2_4Clib_b6	chr2	162612721	165751461
	chrX148Mb_KOmESC_rep2_4Clib_b6	chr2	166065367	169419841
	chrX148Mb_KOmESC_rep2_4Clib_b6	chr2	179091095	181745202
	chrX148Mb_KOmESC_rep2_4Clib_b6	chr3	87608902	90135042
	chrX148Mb_KOmESC_rep2_4Clib_b6	chr3	93193253	96343607
	chrX148Mb_KOmESC_rep2_4Clib_b6	chr3	101157959	104812405
	chrX148Mb_KOmESC_rep2_4Clib_b6	chr3	106877395	108453148
	chrX148Mb_KOmESC_rep2_4Clib_b6	chr4	107450846	108769685
	chrX148Mb_KOmESC_rep2_4Clib_b6	chr4	114863396	118410439
	chrX148Mb_KOmESC_rep2_4Clib_b6	chr4	123236612	127111941
	chrX148Mb_KOmESC_rep2_4Clib_b6	chr4	128785372	130964673
	chrX148Mb_KOmESC_rep2_4Clib_b6	chr4	133040006	134971614
	chrX148Mb_KOmESC_rep2_4Clib_b6	chr4	137236878	143037200
	chrX148Mb_KOmESC_rep2_4Clib_b6	chr4	144047981	150147802
	chrX148Mb_KOmESC_rep2_4Clib_b6	chr4	150620291	151822702
	chrX148Mb_KOmESC_rep2_4Clib_b6	chr5	108035272	109214030
	chrX148Mb_KOmESC_rep2_4Clib_b6	chr5	110508423	111437128
	chrX148Mb_KOmESC_rep2_4Clib_b6	chr5	113565945	116794807
	chrX148Mb_KOmESC_rep2_4Clib_b6	chr5	122087636	126295247
	chrX148Mb_KOmESC_rep2_4Clib_b6	chr5	128487336	131316411
	chrX148Mb_KOmESC_rep2_4Clib_b6	chr5	136149447	137242424
	chrX148Mb_KOmESC_rep2_4Clib_b6	chr5	140061813	141472638
	chrX148Mb_KOmESC_rep2_4Clib_b6	chr5	142449652	145218950
	chrX148Mb_KOmESC_rep2_4Clib_b6	chr5	146709850	152279356
	chrX148Mb_KOmESC_rep2_4Clib_b6	chr6	112812421	113911376
	chrX148Mb_KOmESC_rep2_4Clib_b6	chr6	114342719	115284044
	chrX148Mb_KOmESC_rep2_4Clib_b6	chr6	117430162	118622656
	chrX148Mb_KOmESC_rep2_4Clib_b6	chr6	127560507	128762310
	chrX148Mb_KOmESC_rep2_4Clib_b6	chr7	128378181	129825529
	chrX148Mb_KOmESC_rep2_4Clib_b6	chr7	134927276	135902628
	chrX148Mb_KOmESC_rep2_4Clib_b6	chr7	137301816	138285156
	chrX148Mb_KOmESC_rep2_4Clib_b6	chr7	149211272	151748202
	chrX148Mb_KOmESC_rep2_4Clib_b6	chr8	72498577	74002624
	chrX148Mb_KOmESC_rep2_4Clib_b6	chr8	106724970	108764914
	chrX148Mb_KOmESC_rep2_4Clib_b6	chr8	112041039	114964932
	chrX148Mb_KOmESC_rep2_4Clib_b6	chr8	126667037	128669910
	chrX148Mb_KOmESC_rep2_4Clib_b6	chr9	106289959	111542154
	chrX148Mb_KOmESC_rep2_4Clib_b6	chr9	113371790	115891843
	chrX148Mb_KOmESC_rep2_4Clib_b6	chr9	119610153	121661344
	chrX148Mb_KOmESC_rep2_4Clib_b6	chr10	75084988	78121229
	chrX148Mb_KOmESC_rep2_4Clib_b6	chr10	78828400	81886177
	chrX148Mb_KOmESC_rep2_4Clib_b6	chr10	125921410	129155318
	chrX148Mb_KOmESC_rep2_4Clib_b6	chr11	3056798	4024658
	chrX148Mb_KOmESC_rep2_4Clib_b6	chr11	74477482	75619777
	chrX148Mb_KOmESC_rep2_4Clib_b6	chr11	86643992	88576174
	chrX148Mb_KOmESC_rep2_4Clib_b6	chr11	93632472	97807592
	chrX148Mb_KOmESC_rep2_4Clib_b6	chr11	98014464	99315978
	chrX148Mb_KOmESC_rep2_4Clib_b6	chr11	100173233	103414606
	chrX148Mb_KOmESC_rep2_4Clib_b6	chr11	105131752	107757427
	chrX148Mb_KOmESC_rep2_4Clib_b6	chr11	113303454	118586706
	chrX148Mb_KOmESC_rep2_4Clib_b6	chr11	119398804	121828712
	chrX148Mb_KOmESC_rep2_4Clib_b6	chr12	76925264	78158817
	chrX148Mb_KOmESC_rep2_4Clib_b6	chr12	81216958	82221948
	chrX148Mb_KOmESC_rep2_4Clib_b6	chr12	84895013	87516892
	chrX148Mb_KOmESC_rep2_4Clib_b6	chr12	87987930	89962424
	chrX148Mb_KOmESC_rep2_4Clib_b6	chr12	106740211	107950856
	chrX148Mb_KOmESC_rep2_4Clib_b6	chr12	109725977	110885928
	chrX148Mb_KOmESC_rep2_4Clib_b6	chr12	111025435	115688921
	chrX148Mb_KOmESC_rep2_4Clib_b6	chr13	97326463	99877418
	chrX148Mb_KOmESC_rep2_4Clib_b6	chr13	100761082	102142258
	chrX148Mb_KOmESC_rep2_4Clib_b6	chr14	51422008	52966534
	chrX148Mb_KOmESC_rep2_4Clib_b6	chr14	76077654	77093415
	chrX148Mb_KOmESC_rep2_4Clib_b6	chr14	118369196	119357232
	chrX148Mb_KOmESC_rep2_4Clib_b6	chr14	120845495	122575992
	chrX148Mb_KOmESC_rep2_4Clib_b6	chr15	77629712	80665762
	chrX148Mb_KOmESC_rep2_4Clib_b6	chr15	81381298	82829693
	chrX148Mb_KOmESC_rep2_4Clib_b6	chr15	95858100	96956130
	chrX148Mb_KOmESC_rep2_4Clib_b6	chr15	97514420	99610041
	chrX148Mb_KOmESC_rep2_4Clib_b6	chr15	99795403	101164125
	chrX148Mb_KOmESC_rep2_4Clib_b6	chr15	101483183	103306183
	chrX148Mb_KOmESC_rep2_4Clib_b6	chr16	21585288	22698009
	chrX148Mb_KOmESC_rep2_4Clib_b6	chr17	28937090	30291533
	chrX148Mb_KOmESC_rep2_4Clib_b6	chr17	30608710	32277021
	chrX148Mb_KOmESC_rep2_4Clib_b6	chr17	45488981	46821974
	chrX148Mb_KOmESC_rep2_4Clib_b6	chr17	84312082	85980895
	chrX148Mb_KOmESC_rep2_4Clib_b6	chr17	87534960	88764910
	chrX148Mb_KOmESC_rep2_4Clib_b6	chr19	37061223	37944297
	chrX148Mb_KOmESC_rep2_4Clib_b6	chr19	44313516	48093777
	chrX148Mb_KOmESC_rep2_4Clib_jf1	chr1	73801936	75737993
	chrX148Mb_KOmESC_rep2_4Clib_jf1	chr1	91395011	92496896
	chrX148Mb_KOmESC_rep2_4Clib_jf1	chr1	133377139	134588767
	chrX148Mb_KOmESC_rep2_4Clib_jf1	chr1	135724674	136892144
	chrX148Mb_KOmESC_rep2_4Clib_jf1	chr1	137007046	139008076
	chrX148Mb_KOmESC_rep2_4Clib_jf1	chr1	154302097	155464741
	chrX148Mb_KOmESC_rep2_4Clib_jf1	chr1	166974956	167877875
	chrX148Mb_KOmESC_rep2_4Clib_jf1	chr1	172117224	174080438
	chrX148Mb_KOmESC_rep2_4Clib_jf1	chr1	181505502	185585755
	chrX148Mb_KOmESC_rep2_4Clib_jf1	chr1	192464041	194358416
	chrX148Mb_KOmESC_rep2_4Clib_jf1	chr2	31466095	32732361
	chrX148Mb_KOmESC_rep2_4Clib_jf1	chr2	34084393	35170049
	chrX148Mb_KOmESC_rep2_4Clib_jf1	chr2	90321626	91727883
	chrX148Mb_KOmESC_rep2_4Clib_jf1	chr2	120189106	121395526
	chrX148Mb_KOmESC_rep2_4Clib_jf1	chr2	128778144	131287951
	chrX148Mb_KOmESC_rep2_4Clib_jf1	chr2	150706491	153131956
	chrX148Mb_KOmESC_rep2_4Clib_jf1	chr2	154302831	157438859
	chrX148Mb_KOmESC_rep2_4Clib_jf1	chr2	162479544	169144537
	chrX148Mb_KOmESC_rep2_4Clib_jf1	chr2	178047497	181745202
	chrX148Mb_KOmESC_rep2_4Clib_jf1	chr3	86866529	90780251
	chrX148Mb_KOmESC_rep2_4Clib_jf1	chr3	93136944	96499869
	chrX148Mb_KOmESC_rep2_4Clib_jf1	chr3	100661078	101629588
	chrX148Mb_KOmESC_rep2_4Clib_jf1	chr3	102307408	103882299
	chrX148Mb_KOmESC_rep2_4Clib_jf1	chr3	107117077	108638369
	chrX148Mb_KOmESC_rep2_4Clib_jf1	chr3	128885645	129710180
	chrX148Mb_KOmESC_rep2_4Clib_jf1	chr3	137408200	139005960
	chrX148Mb_KOmESC_rep2_4Clib_jf1	chr4	107362283	108822954
	chrX148Mb_KOmESC_rep2_4Clib_jf1	chr4	115805771	118725069
	chrX148Mb_KOmESC_rep2_4Clib_jf1	chr4	119380358	121315951
	chrX148Mb_KOmESC_rep2_4Clib_jf1	chr4	123570471	126846916
	chrX148Mb_KOmESC_rep2_4Clib_jf1	chr4	129061983	130581198
	chrX148Mb_KOmESC_rep2_4Clib_jf1	chr4	132076095	134519990
	chrX148Mb_KOmESC_rep2_4Clib_jf1	chr4	137799763	138855297
	chrX148Mb_KOmESC_rep2_4Clib_jf1	chr4	139002544	142442419
	chrX148Mb_KOmESC_rep2_4Clib_jf1	chr4	144115172	150147802
	chrX148Mb_KOmESC_rep2_4Clib_jf1	chr4	153871444	155606679
	chrX148Mb_KOmESC_rep2_4Clib_jf1	chr5	35469747	37166366
	chrX148Mb_KOmESC_rep2_4Clib_jf1	chr5	113500876	114808311
	chrX148Mb_KOmESC_rep2_4Clib_jf1	chr5	120960882	126225414
	chrX148Mb_KOmESC_rep2_4Clib_jf1	chr5	128635137	130947125
	chrX148Mb_KOmESC_rep2_4Clib_jf1	chr5	134375023	137982329
	chrX148Mb_KOmESC_rep2_4Clib_jf1	chr5	139375256	141450738
	chrX148Mb_KOmESC_rep2_4Clib_jf1	chr5	142415073	145261862
	chrX148Mb_KOmESC_rep2_4Clib_jf1	chr5	145959876	151924202
	chrX148Mb_KOmESC_rep2_4Clib_jf1	chr6	112812421	116299287
	chrX148Mb_KOmESC_rep2_4Clib_jf1	chr7	149211279	151181711
	chrX148Mb_KOmESC_rep2_4Clib_jf1	chr7	151357278	152521417
	chrX148Mb_KOmESC_rep2_4Clib_jf1	chr8	72606829	74119810
	chrX148Mb_KOmESC_rep2_4Clib_jf1	chr8	106834453	109496697
	chrX148Mb_KOmESC_rep2_4Clib_jf1	chr8	112373058	115081797
	chrX148Mb_KOmESC_rep2_4Clib_jf1	chr8	121145566	122369686
	chrX148Mb_KOmESC_rep2_4Clib_jf1	chr8	124877345	128701211
	chrX148Mb_KOmESC_rep2_4Clib_jf1	chr9	70307767	71707638
	chrX148Mb_KOmESC_rep2_4Clib_jf1	chr9	105470246	110829253
	chrX148Mb_KOmESC_rep2_4Clib_jf1	chr9	118928489	121350922
	chrX148Mb_KOmESC_rep2_4Clib_jf1	chr9	121927183	122754379
	chrX148Mb_KOmESC_rep2_4Clib_jf1	chr10	74674202	76759891
	chrX148Mb_KOmESC_rep2_4Clib_jf1	chr10	76904464	78223294
	chrX148Mb_KOmESC_rep2_4Clib_jf1	chr10	78560742	81895037
	chrX148Mb_KOmESC_rep2_4Clib_jf1	chr10	84117535	85632636
	chrX148Mb_KOmESC_rep2_4Clib_jf1	chr10	116392097	118240967
	chrX148Mb_KOmESC_rep2_4Clib_jf1	chr10	119075376	120545320
	chrX148Mb_KOmESC_rep2_4Clib_jf1	chr10	125819840	129125433
	chrX148Mb_KOmESC_rep2_4Clib_jf1	chr11	3003538	4062777
	chrX148Mb_KOmESC_rep2_4Clib_jf1	chr11	59577248	61026764
	chrX148Mb_KOmESC_rep2_4Clib_jf1	chr11	74106203	75621074
	chrX148Mb_KOmESC_rep2_4Clib_jf1	chr11	86571885	88658544
	chrX148Mb_KOmESC_rep2_4Clib_jf1	chr11	93582785	95505332
	chrX148Mb_KOmESC_rep2_4Clib_jf1	chr11	96157128	97528188
	chrX148Mb_KOmESC_rep2_4Clib_jf1	chr11	100388953	103372254
	chrX148Mb_KOmESC_rep2_4Clib_jf1	chr11	105405800	108030564
	chrX148Mb_KOmESC_rep2_4Clib_jf1	chr11	113989085	116514604
	chrX148Mb_KOmESC_rep2_4Clib_jf1	chr11	116645119	121828712
	chrX148Mb_KOmESC_rep2_4Clib_jf1	chr12	80796983	82504658
	chrX148Mb_KOmESC_rep2_4Clib_jf1	chr12	84877477	87714420
	chrX148Mb_KOmESC_rep2_4Clib_jf1	chr12	105307551	106699510
	chrX148Mb_KOmESC_rep2_4Clib_jf1	chr12	108368847	109398329
	chrX148Mb_KOmESC_rep2_4Clib_jf1	chr12	111222442	115390342
	chrX148Mb_KOmESC_rep2_4Clib_jf1	chr13	94336659	95529572
	chrX148Mb_KOmESC_rep2_4Clib_jf1	chr13	97184641	100094293
	chrX148Mb_KOmESC_rep2_4Clib_jf1	chr13	100840296	102407902
	chrX148Mb_KOmESC_rep2_4Clib_jf1	chr14	63506317	66272332
	chrX148Mb_KOmESC_rep2_4Clib_jf1	chr14	121521002	122572585
	chrX148Mb_KOmESC_rep2_4Clib_jf1	chr15	37689427	39031611
	chrX148Mb_KOmESC_rep2_4Clib_jf1	chr15	75365955	77635895
	chrX148Mb_KOmESC_rep2_4Clib_jf1	chr15	77964425	80610053
	chrX148Mb_KOmESC_rep2_4Clib_jf1	chr15	81697946	83421276
	chrX148Mb_KOmESC_rep2_4Clib_jf1	chr15	84569793	86191836
	chrX148Mb_KOmESC_rep2_4Clib_jf1	chr15	95801057	97464197
	chrX148Mb_KOmESC_rep2_4Clib_jf1	chr15	97798469	101278681
	chrX148Mb_KOmESC_rep2_4Clib_jf1	chr15	101685870	103265496
	chrX148Mb_KOmESC_rep2_4Clib_jf1	chr17	30512370	32386097
	chrX148Mb_KOmESC_rep2_4Clib_jf1	chr17	84792638	85980895
	chrX148Mb_KOmESC_rep2_4Clib_jf1	chr17	86991757	88182075
	chrX148Mb_KOmESC_rep2_4Clib_jf1	chr18	65340772	66623043
	chrX148Mb_KOmESC_rep2_4Clib_jf1	chr19	44540967	47706930
	chrX148Mb_WTmESC_rep1_4Clib_b6	chr1	59519100	60503188
	chrX148Mb_WTmESC_rep1_4Clib_b6	chr1	74050213	75354996
	chrX148Mb_WTmESC_rep1_4Clib_b6	chr1	89178424	90720420
	chrX148Mb_WTmESC_rep1_4Clib_b6	chr1	133421201	138742460
	chrX148Mb_WTmESC_rep1_4Clib_b6	chr1	157371257	159226305
	chrX148Mb_WTmESC_rep1_4Clib_b6	chr1	172213775	174046534
	chrX148Mb_WTmESC_rep1_4Clib_b6	chr1	178550944	179301995
	chrX148Mb_WTmESC_rep1_4Clib_b6	chr1	180703134	185329194
	chrX148Mb_WTmESC_rep1_4Clib_b6	chr1	186268965	187512933
	chrX148Mb_WTmESC_rep1_4Clib_b6	chr2	29013164	31560651
	chrX148Mb_WTmESC_rep1_4Clib_b6	chr2	75140510	76132560
	chrX148Mb_WTmESC_rep1_4Clib_b6	chr2	90370870	92022754
	chrX148Mb_WTmESC_rep1_4Clib_b6	chr2	119476567	121162971
	chrX148Mb_WTmESC_rep1_4Clib_b6	chr2	126228447	129519940
	chrX148Mb_WTmESC_rep1_4Clib_b6	chr2	151849797	156353764
	chrX148Mb_WTmESC_rep1_4Clib_b6	chr2	157003308	158005254
	chrX148Mb_WTmESC_rep1_4Clib_b6	chr2	162036396	166452844
	chrX148Mb_WTmESC_rep1_4Clib_b6	chr2	167142837	168672054
	chrX148Mb_WTmESC_rep1_4Clib_b6	chr2	171740570	173169029
	chrX148Mb_WTmESC_rep1_4Clib_b6	chr2	178435338	179370452
	chrX148Mb_WTmESC_rep1_4Clib_b6	chr2	179761297	181745202
	chrX148Mb_WTmESC_rep1_4Clib_b6	chr3	87031255	90226860
	chrX148Mb_WTmESC_rep1_4Clib_b6	chr3	94628216	97595823
	chrX148Mb_WTmESC_rep1_4Clib_b6	chr3	99899734	105211567
	chrX148Mb_WTmESC_rep1_4Clib_b6	chr3	107025658	108804258
	chrX148Mb_WTmESC_rep1_4Clib_b6	chr3	137307489	138512795
	chrX148Mb_WTmESC_rep1_4Clib_b6	chr4	40818649	43951001
	chrX148Mb_WTmESC_rep1_4Clib_b6	chr4	98381863	99300313
	chrX148Mb_WTmESC_rep1_4Clib_b6	chr4	107160724	108946578
	chrX148Mb_WTmESC_rep1_4Clib_b6	chr4	115364613	118455619
	chrX148Mb_WTmESC_rep1_4Clib_b6	chr4	122900584	124552261
	chrX148Mb_WTmESC_rep1_4Clib_b6	chr4	128993354	131134356
	chrX148Mb_WTmESC_rep1_4Clib_b6	chr4	135095196	136200243
	chrX148Mb_WTmESC_rep1_4Clib_b6	chr4	139686325	142096475
	chrX148Mb_WTmESC_rep1_4Clib_b6	chr4	142990620	150454427
	chrX148Mb_WTmESC_rep1_4Clib_b6	chr4	152983086	155606679
	chrX148Mb_WTmESC_rep1_4Clib_b6	chr5	114694179	116780693
	chrX148Mb_WTmESC_rep1_4Clib_b6	chr5	121527602	123305864
	chrX148Mb_WTmESC_rep1_4Clib_b6	chr5	123838167	126421778
	chrX148Mb_WTmESC_rep1_4Clib_b6	chr5	129537009	130975853
	chrX148Mb_WTmESC_rep1_4Clib_b6	chr5	134767662	136534514
	chrX148Mb_WTmESC_rep1_4Clib_b6	chr5	136796329	141657251
	chrX148Mb_WTmESC_rep1_4Clib_b6	chr5	144707944	147284910
	chrX148Mb_WTmESC_rep1_4Clib_b6	chr5	148059838	152144541
	chrX148Mb_WTmESC_rep1_4Clib_b6	chr6	84774849	86670815
	chrX148Mb_WTmESC_rep1_4Clib_b6	chr6	87197355	88424164
	chrX148Mb_WTmESC_rep1_4Clib_b6	chr6	112438999	113713374
	chrX148Mb_WTmESC_rep1_4Clib_b6	chr6	114403310	116847948
	chrX148Mb_WTmESC_rep1_4Clib_b6	chr6	117628448	118867054
	chrX148Mb_WTmESC_rep1_4Clib_b6	chr6	119231733	121068661
	chrX148Mb_WTmESC_rep1_4Clib_b6	chr6	121398828	122814382
	chrX148Mb_WTmESC_rep1_4Clib_b6	chr6	127053047	129383872
	chrX148Mb_WTmESC_rep1_4Clib_b6	chr6	134198982	137008859
	chrX148Mb_WTmESC_rep1_4Clib_b6	chr6	148501141	149510117
	chrX148Mb_WTmESC_rep1_4Clib_b6	chr7	106261729	107549131
	chrX148Mb_WTmESC_rep1_4Clib_b6	chr7	132565700	134444602
	chrX148Mb_WTmESC_rep1_4Clib_b6	chr7	150067540	152518669
	chrX148Mb_WTmESC_rep1_4Clib_b6	chr8	85371476	88188920
	chrX148Mb_WTmESC_rep1_4Clib_b6	chr8	90235595	91630849
	chrX148Mb_WTmESC_rep1_4Clib_b6	chr8	93750456	95347286
	chrX148Mb_WTmESC_rep1_4Clib_b6	chr8	96686087	98434325
	chrX148Mb_WTmESC_rep1_4Clib_b6	chr8	107168190	115187293
	chrX148Mb_WTmESC_rep1_4Clib_b6	chr8	118423400	120636662
	chrX148Mb_WTmESC_rep1_4Clib_b6	chr8	121349051	123247258
	chrX148Mb_WTmESC_rep1_4Clib_b6	chr8	123525752	129198263
	chrX148Mb_WTmESC_rep1_4Clib_b6	chr9	95213405	96018431
	chrX148Mb_WTmESC_rep1_4Clib_b6	chr9	105991562	110910543
	chrX148Mb_WTmESC_rep1_4Clib_b6	chr9	113736099	115434360
	chrX148Mb_WTmESC_rep1_4Clib_b6	chr9	119077415	121467751
	chrX148Mb_WTmESC_rep1_4Clib_b6	chr9	122459653	123595447
	chrX148Mb_WTmESC_rep1_4Clib_b6	chr10	60350722	63070084
	chrX148Mb_WTmESC_rep1_4Clib_b6	chr10	75631874	77907902
	chrX148Mb_WTmESC_rep1_4Clib_b6	chr10	78437904	80786010
	chrX148Mb_WTmESC_rep1_4Clib_b6	chr10	82093874	83470092
	chrX148Mb_WTmESC_rep1_4Clib_b6	chr10	84412529	85789620
	chrX148Mb_WTmESC_rep1_4Clib_b6	chr10	94307669	95137493
	chrX148Mb_WTmESC_rep1_4Clib_b6	chr10	115983509	117513460
	chrX148Mb_WTmESC_rep1_4Clib_b6	chr10	120451135	121428387
	chrX148Mb_WTmESC_rep1_4Clib_b6	chr10	125919304	128759576
	chrX148Mb_WTmESC_rep1_4Clib_b6	chr11	3003538	4022017
	chrX148Mb_WTmESC_rep1_4Clib_b6	chr11	74859344	76277553
	chrX148Mb_WTmESC_rep1_4Clib_b6	chr11	77045134	78478169
	chrX148Mb_WTmESC_rep1_4Clib_b6	chr11	87830882	89159120
	chrX148Mb_WTmESC_rep1_4Clib_b6	chr11	93291620	96580739
	chrX148Mb_WTmESC_rep1_4Clib_b6	chr11	102689360	104544071
	chrX148Mb_WTmESC_rep1_4Clib_b6	chr11	105317060	107994769
	chrX148Mb_WTmESC_rep1_4Clib_b6	chr11	113791816	117075606
	chrX148Mb_WTmESC_rep1_4Clib_b6	chr11	117374136	118586699
	chrX148Mb_WTmESC_rep1_4Clib_b6	chr12	52751678	53677006
	chrX148Mb_WTmESC_rep1_4Clib_b6	chr12	70517950	71360405
	chrX148Mb_WTmESC_rep1_4Clib_b6	chr12	77050058	78318011
	chrX148Mb_WTmESC_rep1_4Clib_b6	chr12	80806255	82620561
	chrX148Mb_WTmESC_rep1_4Clib_b6	chr12	84219281	87299448
	chrX148Mb_WTmESC_rep1_4Clib_b6	chr12	105299632	107085922
	chrX148Mb_WTmESC_rep1_4Clib_b6	chr12	108867104	110597295
	chrX148Mb_WTmESC_rep1_4Clib_b6	chr12	111679033	115523122
	chrX148Mb_WTmESC_rep1_4Clib_b6	chr14	70019420	71341719
	chrX148Mb_WTmESC_rep1_4Clib_b6	chr15	78305536	81742165
	chrX148Mb_WTmESC_rep1_4Clib_b6	chr15	83017981	84101427
	chrX148Mb_WTmESC_rep1_4Clib_b6	chr15	95569282	103466240
	chrX148Mb_WTmESC_rep1_4Clib_b6	chr16	93714767	95680220
	chrX148Mb_WTmESC_rep1_4Clib_b6	chr16	96942548	98309056
	chrX148Mb_WTmESC_rep1_4Clib_b6	chr17	29993048	32956959
	chrX148Mb_WTmESC_rep1_4Clib_b6	chr17	55470703	56766582
	chrX148Mb_WTmESC_rep1_4Clib_b6	chr18	34719532	36215033
	chrX148Mb_WTmESC_rep1_4Clib_b6	chr18	65635793	68216151
	chrX148Mb_WTmESC_rep1_4Clib_b6	chr18	74735330	76112617
	chrX148Mb_WTmESC_rep1_4Clib_b6	chr18	76226701	78505018
	chrX148Mb_WTmESC_rep1_4Clib_b6	chr18	82227337	83207698
	chrX148Mb_WTmESC_rep1_4Clib_jf1	chr1	89185520	90768652
	chrX148Mb_WTmESC_rep1_4Clib_jf1	chr1	134755092	136691391
	chrX148Mb_WTmESC_rep1_4Clib_jf1	chr1	136883769	138528688
	chrX148Mb_WTmESC_rep1_4Clib_jf1	chr1	157401873	158568072
	chrX148Mb_WTmESC_rep1_4Clib_jf1	chr1	172127947	173943823
	chrX148Mb_WTmESC_rep1_4Clib_jf1	chr1	179545496	184590355
	chrX148Mb_WTmESC_rep1_4Clib_jf1	chr1	186115690	187490253
	chrX148Mb_WTmESC_rep1_4Clib_jf1	chr1	187728881	188812761
	chrX148Mb_WTmESC_rep1_4Clib_jf1	chr1	192776358	193975578
	chrX148Mb_WTmESC_rep1_4Clib_jf1	chr2	26348242	27621211
	chrX148Mb_WTmESC_rep1_4Clib_jf1	chr2	29112891	30923799
	chrX148Mb_WTmESC_rep1_4Clib_jf1	chr2	90569373	91573138
	chrX148Mb_WTmESC_rep1_4Clib_jf1	chr2	118579258	121536554
	chrX148Mb_WTmESC_rep1_4Clib_jf1	chr2	126076704	128028618
	chrX148Mb_WTmESC_rep1_4Clib_jf1	chr2	128328654	129463196
	chrX148Mb_WTmESC_rep1_4Clib_jf1	chr2	151763610	158661291
	chrX148Mb_WTmESC_rep1_4Clib_jf1	chr2	162033879	166422798
	chrX148Mb_WTmESC_rep1_4Clib_jf1	chr2	167142837	168990893
	chrX148Mb_WTmESC_rep1_4Clib_jf1	chr2	171741821	173752178
	chrX148Mb_WTmESC_rep1_4Clib_jf1	chr2	179732532	181745202
	chrX148Mb_WTmESC_rep1_4Clib_jf1	chr3	85417755	86363174
	chrX148Mb_WTmESC_rep1_4Clib_jf1	chr3	87462820	90370244
	chrX148Mb_WTmESC_rep1_4Clib_jf1	chr3	93387769	97595823
	chrX148Mb_WTmESC_rep1_4Clib_jf1	chr3	100256373	101943358
	chrX148Mb_WTmESC_rep1_4Clib_jf1	chr3	102807213	104101181
	chrX148Mb_WTmESC_rep1_4Clib_jf1	chr3	153006754	154027946
	chrX148Mb_WTmESC_rep1_4Clib_jf1	chr4	40945392	44168636
	chrX148Mb_WTmESC_rep1_4Clib_jf1	chr4	105940827	109140255
	chrX148Mb_WTmESC_rep1_4Clib_jf1	chr4	115461026	117641583
	chrX148Mb_WTmESC_rep1_4Clib_jf1	chr4	119997271	120838458
	chrX148Mb_WTmESC_rep1_4Clib_jf1	chr4	124666715	126815612
	chrX148Mb_WTmESC_rep1_4Clib_jf1	chr4	128987861	131188448
	chrX148Mb_WTmESC_rep1_4Clib_jf1	chr4	131837527	133302267
	chrX148Mb_WTmESC_rep1_4Clib_jf1	chr4	137661476	138778843
	chrX148Mb_WTmESC_rep1_4Clib_jf1	chr4	139053608	142094648
	chrX148Mb_WTmESC_rep1_4Clib_jf1	chr4	142830722	150492825
	chrX148Mb_WTmESC_rep1_4Clib_jf1	chr4	152922091	155606679
	chrX148Mb_WTmESC_rep1_4Clib_jf1	chr5	110603826	111549063
	chrX148Mb_WTmESC_rep1_4Clib_jf1	chr5	113475552	116338619
	chrX148Mb_WTmESC_rep1_4Clib_jf1	chr5	117945216	122574726
	chrX148Mb_WTmESC_rep1_4Clib_jf1	chr5	122810653	126421778
	chrX148Mb_WTmESC_rep1_4Clib_jf1	chr5	134283750	141674164
	chrX148Mb_WTmESC_rep1_4Clib_jf1	chr5	142748519	147412570
	chrX148Mb_WTmESC_rep1_4Clib_jf1	chr5	149020739	151924202
	chrX148Mb_WTmESC_rep1_4Clib_jf1	chr6	84371115	88424171
	chrX148Mb_WTmESC_rep1_4Clib_jf1	chr6	89702693	91404093
	chrX148Mb_WTmESC_rep1_4Clib_jf1	chr6	112471137	113543471
	chrX148Mb_WTmESC_rep1_4Clib_jf1	chr6	115369252	116904832
	chrX148Mb_WTmESC_rep1_4Clib_jf1	chr6	119222034	122090213
	chrX148Mb_WTmESC_rep1_4Clib_jf1	chr6	124254747	125943655
	chrX148Mb_WTmESC_rep1_4Clib_jf1	chr6	126918299	129105827
	chrX148Mb_WTmESC_rep1_4Clib_jf1	chr6	134562411	135785105
	chrX148Mb_WTmESC_rep1_4Clib_jf1	chr7	86578280	87913737
	chrX148Mb_WTmESC_rep1_4Clib_jf1	chr7	106355153	108025629
	chrX148Mb_WTmESC_rep1_4Clib_jf1	chr7	108694673	109721998
	chrX148Mb_WTmESC_rep1_4Clib_jf1	chr7	116498858	118590398
	chrX148Mb_WTmESC_rep1_4Clib_jf1	chr7	132565700	134690757
	chrX148Mb_WTmESC_rep1_4Clib_jf1	chr7	137250540	138096882
	chrX148Mb_WTmESC_rep1_4Clib_jf1	chr7	148045728	149439463
	chrX148Mb_WTmESC_rep1_4Clib_jf1	chr7	149782833	152521417
	chrX148Mb_WTmESC_rep1_4Clib_jf1	chr8	26207813	27184128
	chrX148Mb_WTmESC_rep1_4Clib_jf1	chr8	71585688	74417800
	chrX148Mb_WTmESC_rep1_4Clib_jf1	chr8	86124236	88313621
	chrX148Mb_WTmESC_rep1_4Clib_jf1	chr8	93737755	95326523
	chrX148Mb_WTmESC_rep1_4Clib_jf1	chr8	106725780	111239972
	chrX148Mb_WTmESC_rep1_4Clib_jf1	chr8	112262596	114967180
	chrX148Mb_WTmESC_rep1_4Clib_jf1	chr8	118633698	120342121
	chrX148Mb_WTmESC_rep1_4Clib_jf1	chr8	121235382	123363990
	chrX148Mb_WTmESC_rep1_4Clib_jf1	chr8	123629688	127015723
	chrX148Mb_WTmESC_rep1_4Clib_jf1	chr8	127153631	128961381
	chrX148Mb_WTmESC_rep1_4Clib_jf1	chr9	56791779	57781832
	chrX148Mb_WTmESC_rep1_4Clib_jf1	chr9	107758152	110976324
	chrX148Mb_WTmESC_rep1_4Clib_jf1	chr9	114567882	115656002
	chrX148Mb_WTmESC_rep1_4Clib_jf1	chr9	118664389	121471515
	chrX148Mb_WTmESC_rep1_4Clib_jf1	chr9	121804656	123854199
	chrX148Mb_WTmESC_rep1_4Clib_jf1	chr10	61326679	63111141
	chrX148Mb_WTmESC_rep1_4Clib_jf1	chr10	67591212	68954570
	chrX148Mb_WTmESC_rep1_4Clib_jf1	chr10	76402899	83495482
	chrX148Mb_WTmESC_rep1_4Clib_jf1	chr10	84405392	86180989
	chrX148Mb_WTmESC_rep1_4Clib_jf1	chr10	119952914	121820039
	chrX148Mb_WTmESC_rep1_4Clib_jf1	chr10	125585332	129085179
	chrX148Mb_WTmESC_rep1_4Clib_jf1	chr11	3003538	4054226
	chrX148Mb_WTmESC_rep1_4Clib_jf1	chr11	94879093	96470137
	chrX148Mb_WTmESC_rep1_4Clib_jf1	chr11	97528195	99762650
	chrX148Mb_WTmESC_rep1_4Clib_jf1	chr11	102689360	103962919
	chrX148Mb_WTmESC_rep1_4Clib_jf1	chr11	104091775	104998486
	chrX148Mb_WTmESC_rep1_4Clib_jf1	chr11	105245072	107865631
	chrX148Mb_WTmESC_rep1_4Clib_jf1	chr11	113173843	118831107
	chrX148Mb_WTmESC_rep1_4Clib_jf1	chr12	80775025	82848847
	chrX148Mb_WTmESC_rep1_4Clib_jf1	chr12	84193730	88483014
	chrX148Mb_WTmESC_rep1_4Clib_jf1	chr12	99564248	100961738
	chrX148Mb_WTmESC_rep1_4Clib_jf1	chr12	106008372	107295840
	chrX148Mb_WTmESC_rep1_4Clib_jf1	chr12	109064088	110533361
	chrX148Mb_WTmESC_rep1_4Clib_jf1	chr12	111657160	113582874
	chrX148Mb_WTmESC_rep1_4Clib_jf1	chr12	113718338	115327867
	chrX148Mb_WTmESC_rep1_4Clib_jf1	chr14	31828143	33045862
	chrX148Mb_WTmESC_rep1_4Clib_jf1	chr14	54527060	56290275
	chrX148Mb_WTmESC_rep1_4Clib_jf1	chr14	64705821	65569866
	chrX148Mb_WTmESC_rep1_4Clib_jf1	chr14	69671153	71372593
	chrX148Mb_WTmESC_rep1_4Clib_jf1	chr14	120376250	123314308
	chrX148Mb_WTmESC_rep1_4Clib_jf1	chr15	75076245	76688705
	chrX148Mb_WTmESC_rep1_4Clib_jf1	chr15	78524288	82401993
	chrX148Mb_WTmESC_rep1_4Clib_jf1	chr15	83005465	84129801
	chrX148Mb_WTmESC_rep1_4Clib_jf1	chr15	95638540	103224119
	chrX148Mb_WTmESC_rep1_4Clib_jf1	chr16	16885574	18084824
	chrX148Mb_WTmESC_rep1_4Clib_jf1	chr16	29974304	33330059
	chrX148Mb_WTmESC_rep1_4Clib_jf1	chr16	91016655	92128450
	chrX148Mb_WTmESC_rep1_4Clib_jf1	chr16	94593906	96774605
	chrX148Mb_WTmESC_rep1_4Clib_jf1	chr16	97127595	98064946
	chrX148Mb_WTmESC_rep1_4Clib_jf1	chr17	29267895	33881958
	chrX148Mb_WTmESC_rep1_4Clib_jf1	chr17	45397527	47067190
	chrX148Mb_WTmESC_rep1_4Clib_jf1	chr17	47442018	48740954
	chrX148Mb_WTmESC_rep1_4Clib_jf1	chr17	83911562	84938135
	chrX148Mb_WTmESC_rep1_4Clib_jf1	chr18	33716876	35644519
	chrX148Mb_WTmESC_rep1_4Clib_jf1	chr18	35920197	37101794
	chrX148Mb_WTmESC_rep1_4Clib_jf1	chr18	67121749	68209699
	chrX148Mb_WTmESC_rep1_4Clib_jf1	chr18	75215771	78375024
	chrX148Mb_WTmESC_rep1_4Clib_jf1	chr19	43339528	44818578
	chrX148Mb_WTmESC_rep2_4Clib_b6	chr1	120451788	121593484
	chrX148Mb_WTmESC_rep2_4Clib_b6	chr1	132833892	136166262
	chrX148Mb_WTmESC_rep2_4Clib_b6	chr1	136414331	138731487
	chrX148Mb_WTmESC_rep2_4Clib_b6	chr1	153879565	156009719
	chrX148Mb_WTmESC_rep2_4Clib_b6	chr1	172273119	174372630
	chrX148Mb_WTmESC_rep2_4Clib_b6	chr1	182091974	184244903
	chrX148Mb_WTmESC_rep2_4Clib_b6	chr1	191536442	194189851
	chrX148Mb_WTmESC_rep2_4Clib_b6	chr2	117747898	121973959
	chrX148Mb_WTmESC_rep2_4Clib_b6	chr2	130567993	132076845
	chrX148Mb_WTmESC_rep2_4Clib_b6	chr2	145728779	146523159
	chrX148Mb_WTmESC_rep2_4Clib_b6	chr2	151893760	158147243
	chrX148Mb_WTmESC_rep2_4Clib_b6	chr2	162367994	164730080
	chrX148Mb_WTmESC_rep2_4Clib_b6	chr2	167735052	169047336
	chrX148Mb_WTmESC_rep2_4Clib_b6	chr2	172608464	174330062
	chrX148Mb_WTmESC_rep2_4Clib_b6	chr2	178943976	181745202
	chrX148Mb_WTmESC_rep2_4Clib_b6	chr3	87179538	90377463
	chrX148Mb_WTmESC_rep2_4Clib_b6	chr3	94443031	96492877
	chrX148Mb_WTmESC_rep2_4Clib_b6	chr3	106638471	108869871
	chrX148Mb_WTmESC_rep2_4Clib_b6	chr4	106085642	108361107
	chrX148Mb_WTmESC_rep2_4Clib_b6	chr4	115806286	117358655
	chrX148Mb_WTmESC_rep2_4Clib_b6	chr4	117811395	119478301
	chrX148Mb_WTmESC_rep2_4Clib_b6	chr4	123554842	125027376
	chrX148Mb_WTmESC_rep2_4Clib_b6	chr4	126134742	127249250
	chrX148Mb_WTmESC_rep2_4Clib_b6	chr4	131087308	132846655
	chrX148Mb_WTmESC_rep2_4Clib_b6	chr4	135189466	137185119
	chrX148Mb_WTmESC_rep2_4Clib_b6	chr4	137547733	138976846
	chrX148Mb_WTmESC_rep2_4Clib_b6	chr4	139883588	142324659
	chrX148Mb_WTmESC_rep2_4Clib_b6	chr4	144342376	150318478
	chrX148Mb_WTmESC_rep2_4Clib_b6	chr4	150454420	152410418
	chrX148Mb_WTmESC_rep2_4Clib_b6	chr4	153005969	155606679
	chrX148Mb_WTmESC_rep2_4Clib_b6	chr5	112524972	113677878
	chrX148Mb_WTmESC_rep2_4Clib_b6	chr5	128743311	130806566
	chrX148Mb_WTmESC_rep2_4Clib_b6	chr5	134191707	136311733
	chrX148Mb_WTmESC_rep2_4Clib_b6	chr5	137015562	138415044
	chrX148Mb_WTmESC_rep2_4Clib_b6	chr5	139515038	141791819
	chrX148Mb_WTmESC_rep2_4Clib_b6	chr5	142561948	151675873
	chrX148Mb_WTmESC_rep2_4Clib_b6	chr6	84387889	86744413
	chrX148Mb_WTmESC_rep2_4Clib_b6	chr6	114833737	116039150
	chrX148Mb_WTmESC_rep2_4Clib_b6	chr6	119219817	120623594
	chrX148Mb_WTmESC_rep2_4Clib_b6	chr6	144286587	145420175
	chrX148Mb_WTmESC_rep2_4Clib_b6	chr7	108105851	109580592
	chrX148Mb_WTmESC_rep2_4Clib_b6	chr7	116296735	117617495
	chrX148Mb_WTmESC_rep2_4Clib_b6	chr7	132893293	135423951
	chrX148Mb_WTmESC_rep2_4Clib_b6	chr7	145957644	146985943
	chrX148Mb_WTmESC_rep2_4Clib_b6	chr7	147530040	152521417
	chrX148Mb_WTmESC_rep2_4Clib_b6	chr8	71849924	74251237
	chrX148Mb_WTmESC_rep2_4Clib_b6	chr8	90486727	91310674
	chrX148Mb_WTmESC_rep2_4Clib_b6	chr8	97152347	98484508
	chrX148Mb_WTmESC_rep2_4Clib_b6	chr8	106104828	108898196
	chrX148Mb_WTmESC_rep2_4Clib_b6	chr8	108999707	110623737
	chrX148Mb_WTmESC_rep2_4Clib_b6	chr8	111578900	114792789
	chrX148Mb_WTmESC_rep2_4Clib_b6	chr8	118795565	120816829
	chrX148Mb_WTmESC_rep2_4Clib_b6	chr8	121744425	123764159
	chrX148Mb_WTmESC_rep2_4Clib_b6	chr8	125216822	128365039
	chrX148Mb_WTmESC_rep2_4Clib_b6	chr9	105760810	106752905
	chrX148Mb_WTmESC_rep2_4Clib_b6	chr9	106892228	111480755
	chrX148Mb_WTmESC_rep2_4Clib_b6	chr9	113480868	115668379
	chrX148Mb_WTmESC_rep2_4Clib_b6	chr9	118349417	121510901
	chrX148Mb_WTmESC_rep2_4Clib_b6	chr9	122523969	123557516
	chrX148Mb_WTmESC_rep2_4Clib_b6	chr10	76547621	77773187
	chrX148Mb_WTmESC_rep2_4Clib_b6	chr10	78942030	82153834
	chrX148Mb_WTmESC_rep2_4Clib_b6	chr10	125904010	129434536
	chrX148Mb_WTmESC_rep2_4Clib_b6	chr11	3003538	3999675
	chrX148Mb_WTmESC_rep2_4Clib_b6	chr11	74143619	75612382
	chrX148Mb_WTmESC_rep2_4Clib_b6	chr11	87326580	89315372
	chrX148Mb_WTmESC_rep2_4Clib_b6	chr11	94856339	97492554
	chrX148Mb_WTmESC_rep2_4Clib_b6	chr11	100735022	101900538
	chrX148Mb_WTmESC_rep2_4Clib_b6	chr11	102419829	104330775
	chrX148Mb_WTmESC_rep2_4Clib_b6	chr11	105032181	107892686
	chrX148Mb_WTmESC_rep2_4Clib_b6	chr11	113831677	117591912
	chrX148Mb_WTmESC_rep2_4Clib_b6	chr11	118180210	120886326
	chrX148Mb_WTmESC_rep2_4Clib_b6	chr12	3424704	4843767
	chrX148Mb_WTmESC_rep2_4Clib_b6	chr12	84895282	87352997
	chrX148Mb_WTmESC_rep2_4Clib_b6	chr12	87498142	89798638
	chrX148Mb_WTmESC_rep2_4Clib_b6	chr12	106462246	107550560
	chrX148Mb_WTmESC_rep2_4Clib_b6	chr12	111085293	115618621
	chrX148Mb_WTmESC_rep2_4Clib_b6	chr13	62371453	63981944
	chrX148Mb_WTmESC_rep2_4Clib_b6	chr13	98741868	100514030
	chrX148Mb_WTmESC_rep2_4Clib_b6	chr13	112856814	113744266
	chrX148Mb_WTmESC_rep2_4Clib_b6	chr15	73503526	74783400
	chrX148Mb_WTmESC_rep2_4Clib_b6	chr15	75272014	77702585
	chrX148Mb_WTmESC_rep2_4Clib_b6	chr15	78944669	82707674
	chrX148Mb_WTmESC_rep2_4Clib_b6	chr15	96080167	97917266
	chrX148Mb_WTmESC_rep2_4Clib_b6	chr15	98581611	103484450
	chrX148Mb_WTmESC_rep2_4Clib_b6	chr16	17673025	18985222
	chrX148Mb_WTmESC_rep2_4Clib_b6	chr16	30014433	32374871
	chrX148Mb_WTmESC_rep2_4Clib_b6	chr16	89982915	91200077
	chrX148Mb_WTmESC_rep2_4Clib_b6	chr16	95499902	98309056
	chrX148Mb_WTmESC_rep2_4Clib_b6	chr18	34210631	36774735
	chrX148Mb_WTmESC_rep2_4Clib_b6	chr18	61978941	63444688
	chrX148Mb_WTmESC_rep2_4Clib_b6	chr18	66886470	68554485
	chrX148Mb_WTmESC_rep2_4Clib_b6	chr18	74475513	75497537
	chrX148Mb_WTmESC_rep2_4Clib_jf1	chr1	74321768	75649630
	chrX148Mb_WTmESC_rep2_4Clib_jf1	chr1	93885195	94968548
	chrX148Mb_WTmESC_rep2_4Clib_jf1	chr1	132988191	138304192
	chrX148Mb_WTmESC_rep2_4Clib_jf1	chr1	162097202	162969763
	chrX148Mb_WTmESC_rep2_4Clib_jf1	chr1	172273119	174255656
	chrX148Mb_WTmESC_rep2_4Clib_jf1	chr1	179188075	181098242
	chrX148Mb_WTmESC_rep2_4Clib_jf1	chr1	181944985	183831340
	chrX148Mb_WTmESC_rep2_4Clib_jf1	chr1	192359440	193950628
	chrX148Mb_WTmESC_rep2_4Clib_jf1	chr2	31654626	33307044
	chrX148Mb_WTmESC_rep2_4Clib_jf1	chr2	118676077	121599970
	chrX148Mb_WTmESC_rep2_4Clib_jf1	chr2	129028017	132172167
	chrX148Mb_WTmESC_rep2_4Clib_jf1	chr2	150413465	158100158
	chrX148Mb_WTmESC_rep2_4Clib_jf1	chr2	162943636	164097207
	chrX148Mb_WTmESC_rep2_4Clib_jf1	chr2	164993175	166260286
	chrX148Mb_WTmESC_rep2_4Clib_jf1	chr2	167735052	168796921
	chrX148Mb_WTmESC_rep2_4Clib_jf1	chr2	170727522	171642042
	chrX148Mb_WTmESC_rep2_4Clib_jf1	chr2	173554143	177848097
	chrX148Mb_WTmESC_rep2_4Clib_jf1	chr2	178761422	181745202
	chrX148Mb_WTmESC_rep2_4Clib_jf1	chr3	28274673	29154638
	chrX148Mb_WTmESC_rep2_4Clib_jf1	chr3	86810825	90577140
	chrX148Mb_WTmESC_rep2_4Clib_jf1	chr3	94330018	96524128
	chrX148Mb_WTmESC_rep2_4Clib_jf1	chr3	107141121	108288901
	chrX148Mb_WTmESC_rep2_4Clib_jf1	chr3	115966457	116973015
	chrX148Mb_WTmESC_rep2_4Clib_jf1	chr3	121863534	123078514
	chrX148Mb_WTmESC_rep2_4Clib_jf1	chr4	106516199	108696363
	chrX148Mb_WTmESC_rep2_4Clib_jf1	chr4	115434922	116486375
	chrX148Mb_WTmESC_rep2_4Clib_jf1	chr4	117753337	119740664
	chrX148Mb_WTmESC_rep2_4Clib_jf1	chr4	122517489	123860814
	chrX148Mb_WTmESC_rep2_4Clib_jf1	chr4	128951331	130352646
	chrX148Mb_WTmESC_rep2_4Clib_jf1	chr4	131160117	133004972
	chrX148Mb_WTmESC_rep2_4Clib_jf1	chr4	133766245	136604642
	chrX148Mb_WTmESC_rep2_4Clib_jf1	chr4	137447877	139702148
	chrX148Mb_WTmESC_rep2_4Clib_jf1	chr4	140435103	142297436
	chrX148Mb_WTmESC_rep2_4Clib_jf1	chr4	144810524	148798255
	chrX148Mb_WTmESC_rep2_4Clib_jf1	chr4	150413470	152393576
	chrX148Mb_WTmESC_rep2_4Clib_jf1	chr4	153270274	155591636
	chrX148Mb_WTmESC_rep2_4Clib_jf1	chr5	110070162	111642036
	chrX148Mb_WTmESC_rep2_4Clib_jf1	chr5	123703470	126347304
	chrX148Mb_WTmESC_rep2_4Clib_jf1	chr5	134887863	136352190
	chrX148Mb_WTmESC_rep2_4Clib_jf1	chr5	136610714	138711180
	chrX148Mb_WTmESC_rep2_4Clib_jf1	chr5	139291817	142257505
	chrX148Mb_WTmESC_rep2_4Clib_jf1	chr5	142736648	148721224
	chrX148Mb_WTmESC_rep2_4Clib_jf1	chr5	149275113	151842225
	chrX148Mb_WTmESC_rep2_4Clib_jf1	chr6	84430403	86835325
	chrX148Mb_WTmESC_rep2_4Clib_jf1	chr6	113040545	113978951
	chrX148Mb_WTmESC_rep2_4Clib_jf1	chr6	117258487	118574855
	chrX148Mb_WTmESC_rep2_4Clib_jf1	chr6	119534459	121195879
	chrX148Mb_WTmESC_rep2_4Clib_jf1	chr6	124368619	125692640
	chrX148Mb_WTmESC_rep2_4Clib_jf1	chr6	126790858	127841553
	chrX148Mb_WTmESC_rep2_4Clib_jf1	chr6	144296014	145309392
	chrX148Mb_WTmESC_rep2_4Clib_jf1	chr6	148258543	149516553
	chrX148Mb_WTmESC_rep2_4Clib_jf1	chr7	87395885	88684636
	chrX148Mb_WTmESC_rep2_4Clib_jf1	chr7	116251345	117379447
	chrX148Mb_WTmESC_rep2_4Clib_jf1	chr7	119480767	120489689
	chrX148Mb_WTmESC_rep2_4Clib_jf1	chr7	132583055	136023742
	chrX148Mb_WTmESC_rep2_4Clib_jf1	chr7	147466845	152521417
	chrX148Mb_WTmESC_rep2_4Clib_jf1	chr8	71590471	74435390
	chrX148Mb_WTmESC_rep2_4Clib_jf1	chr8	97137690	98484508
	chrX148Mb_WTmESC_rep2_4Clib_jf1	chr8	106753345	110808693
	chrX148Mb_WTmESC_rep2_4Clib_jf1	chr8	111424793	114511543
	chrX148Mb_WTmESC_rep2_4Clib_jf1	chr8	118981844	120691530
	chrX148Mb_WTmESC_rep2_4Clib_jf1	chr8	121648174	123230190
	chrX148Mb_WTmESC_rep2_4Clib_jf1	chr8	125603732	129114232
	chrX148Mb_WTmESC_rep2_4Clib_jf1	chr9	64464021	65914614
	chrX148Mb_WTmESC_rep2_4Clib_jf1	chr9	106857262	111547132
	chrX148Mb_WTmESC_rep2_4Clib_jf1	chr9	113296791	115391651
	chrX148Mb_WTmESC_rep2_4Clib_jf1	chr9	119085371	121411785
	chrX148Mb_WTmESC_rep2_4Clib_jf1	chr9	122590452	123731377
	chrX148Mb_WTmESC_rep2_4Clib_jf1	chr10	78257816	81672592
	chrX148Mb_WTmESC_rep2_4Clib_jf1	chr10	126061044	129434536
	chrX148Mb_WTmESC_rep2_4Clib_jf1	chr11	3003538	4011937
	chrX148Mb_WTmESC_rep2_4Clib_jf1	chr11	74145932	75671958
	chrX148Mb_WTmESC_rep2_4Clib_jf1	chr11	87916806	89376533
	chrX148Mb_WTmESC_rep2_4Clib_jf1	chr11	93928573	96854141
	chrX148Mb_WTmESC_rep2_4Clib_jf1	chr11	99903627	102089936
	chrX148Mb_WTmESC_rep2_4Clib_jf1	chr11	102402992	103764361
	chrX148Mb_WTmESC_rep2_4Clib_jf1	chr11	104922832	108038028
	chrX148Mb_WTmESC_rep2_4Clib_jf1	chr11	113889262	116299373
	chrX148Mb_WTmESC_rep2_4Clib_jf1	chr11	117973508	120079319
	chrX148Mb_WTmESC_rep2_4Clib_jf1	chr12	3424704	4862247
	chrX148Mb_WTmESC_rep2_4Clib_jf1	chr12	84901422	87326671
	chrX148Mb_WTmESC_rep2_4Clib_jf1	chr12	106548120	107523762
	chrX148Mb_WTmESC_rep2_4Clib_jf1	chr12	110721502	115386799
	chrX148Mb_WTmESC_rep2_4Clib_jf1	chr14	55114390	56127129
	chrX148Mb_WTmESC_rep2_4Clib_jf1	chr14	121014120	123014030
	chrX148Mb_WTmESC_rep2_4Clib_jf1	chr15	73217781	74217070
	chrX148Mb_WTmESC_rep2_4Clib_jf1	chr15	75009586	83668880
	chrX148Mb_WTmESC_rep2_4Clib_jf1	chr15	95921487	97801934
	chrX148Mb_WTmESC_rep2_4Clib_jf1	chr15	98152143	103484450
	chrX148Mb_WTmESC_rep2_4Clib_jf1	chr16	17693690	19002837
	chrX148Mb_WTmESC_rep2_4Clib_jf1	chr16	90752200	91627517
	chrX148Mb_WTmESC_rep2_4Clib_jf1	chr16	93451644	94825716
	chrX148Mb_WTmESC_rep2_4Clib_jf1	chr16	95671039	97180312
	chrX148Mb_WTmESC_rep2_4Clib_jf1	chr17	25802101	26848842
	chrX148Mb_WTmESC_rep2_4Clib_jf1	chr17	29268709	30300700
	chrX148Mb_WTmESC_rep2_4Clib_jf1	chr17	45746486	47226084
	chrX148Mb_WTmESC_rep2_4Clib_jf1	chr17	84548543	85610801
	chrX148Mb_WTmESC_rep2_4Clib_jf1	chr17	87406674	88648313
	chrX148Mb_WTmESC_rep2_4Clib_jf1	chr18	35445827	36406766
	chrX148Mb_WTmESC_rep2_4Clib_jf1	chr18	66926429	68595870
	chrX148Mb_WTmESC_rep2_4Clib_jf1	chr19	45242621	47720578
	chrX20Mb_KOmESC_rep1_4Clib_b6	chr1	59339450	60350348
	chrX20Mb_KOmESC_rep1_4Clib_b6	chr1	89271796	91084637
	chrX20Mb_KOmESC_rep1_4Clib_b6	chr1	136441399	138293319
	chrX20Mb_KOmESC_rep1_4Clib_b6	chr2	3962164	6509702
	chrX20Mb_KOmESC_rep1_4Clib_b6	chr2	23897279	30660745
	chrX20Mb_KOmESC_rep1_4Clib_b6	chr2	31300047	33634086
	chrX20Mb_KOmESC_rep1_4Clib_b6	chr2	69562424	70436322
	chrX20Mb_KOmESC_rep1_4Clib_b6	chr2	153814147	157689258
	chrX20Mb_KOmESC_rep1_4Clib_b6	chr2	166997056	168249862
	chrX20Mb_KOmESC_rep1_4Clib_b6	chr3	8378136	9806846
	chrX20Mb_KOmESC_rep1_4Clib_b6	chr3	28176332	29078767
	chrX20Mb_KOmESC_rep1_4Clib_b6	chr3	30306328	31377477
	chrX20Mb_KOmESC_rep1_4Clib_b6	chr3	31653741	33058087
	chrX20Mb_KOmESC_rep1_4Clib_b6	chr3	50740655	52167667
	chrX20Mb_KOmESC_rep1_4Clib_b6	chr3	86896745	91360656
	chrX20Mb_KOmESC_rep1_4Clib_b6	chr4	10828168	11985108
	chrX20Mb_KOmESC_rep1_4Clib_b6	chr4	40431864	43263503
	chrX20Mb_KOmESC_rep1_4Clib_b6	chr4	116088078	117313953
	chrX20Mb_KOmESC_rep1_4Clib_b6	chr4	128513636	130735233
	chrX20Mb_KOmESC_rep1_4Clib_b6	chr4	131621137	132796170
	chrX20Mb_KOmESC_rep1_4Clib_b6	chr4	135965885	136954958
	chrX20Mb_KOmESC_rep1_4Clib_b6	chr4	154179955	155606679
	chrX20Mb_KOmESC_rep1_4Clib_b6	chr5	22028296	24318202
	chrX20Mb_KOmESC_rep1_4Clib_b6	chr5	30415914	34027989
	chrX20Mb_KOmESC_rep1_4Clib_b6	chr5	35519547	37163924
	chrX20Mb_KOmESC_rep1_4Clib_b6	chr5	110491374	111549063
	chrX20Mb_KOmESC_rep1_4Clib_b6	chr5	114151121	115575165
	chrX20Mb_KOmESC_rep1_4Clib_b6	chr5	121761558	122931095
	chrX20Mb_KOmESC_rep1_4Clib_b6	chr5	123403567	125544373
	chrX20Mb_KOmESC_rep1_4Clib_b6	chr6	4496005	5769119
	chrX20Mb_KOmESC_rep1_4Clib_b6	chr6	21571948	22772419
	chrX20Mb_KOmESC_rep1_4Clib_b6	chr6	28045907	30369570
	chrX20Mb_KOmESC_rep1_4Clib_b6	chr6	30853552	31940929
	chrX20Mb_KOmESC_rep1_4Clib_b6	chr6	33392209	34123789
	chrX20Mb_KOmESC_rep1_4Clib_b6	chr6	37124146	39539320
	chrX20Mb_KOmESC_rep1_4Clib_b6	chr6	71787160	73084472
	chrX20Mb_KOmESC_rep1_4Clib_b6	chr6	84422513	86218730
	chrX20Mb_KOmESC_rep1_4Clib_b6	chr7	3002470	10964486
	chrX20Mb_KOmESC_rep1_4Clib_b6	chr7	12532916	14669032
	chrX20Mb_KOmESC_rep1_4Clib_b6	chr7	14930473	17403630
	chrX20Mb_KOmESC_rep1_4Clib_b6	chr7	18400581	34386312
	chrX20Mb_KOmESC_rep1_4Clib_b6	chr7	49835715	53604042
	chrX20Mb_KOmESC_rep1_4Clib_b6	chr7	87421599	88607353
	chrX20Mb_KOmESC_rep1_4Clib_b6	chr7	133690775	134898984
	chrX20Mb_KOmESC_rep1_4Clib_b6	chr7	147952539	149826982
	chrX20Mb_KOmESC_rep1_4Clib_b6	chr8	3099201	4943822
	chrX20Mb_KOmESC_rep1_4Clib_b6	chr8	10361719	14006487
	chrX20Mb_KOmESC_rep1_4Clib_b6	chr8	22991824	24661559
	chrX20Mb_KOmESC_rep1_4Clib_b6	chr8	26135367	27206138
	chrX20Mb_KOmESC_rep1_4Clib_b6	chr8	71717703	74451056
	chrX20Mb_KOmESC_rep1_4Clib_b6	chr8	124755389	126852958
	chrX20Mb_KOmESC_rep1_4Clib_b6	chr9	19951154	22428809
	chrX20Mb_KOmESC_rep1_4Clib_b6	chr9	43191348	44650262
	chrX20Mb_KOmESC_rep1_4Clib_b6	chr9	61382633	62357949
	chrX20Mb_KOmESC_rep1_4Clib_b6	chr9	63169705	64680700
	chrX20Mb_KOmESC_rep1_4Clib_b6	chr9	107399269	109008784
	chrX20Mb_KOmESC_rep1_4Clib_b6	chr9	120413095	121721960
	chrX20Mb_KOmESC_rep1_4Clib_b6	chr10	6637308	7644165
	chrX20Mb_KOmESC_rep1_4Clib_b6	chr10	19567312	20388791
	chrX20Mb_KOmESC_rep1_4Clib_b6	chr10	75923494	78240634
	chrX20Mb_KOmESC_rep1_4Clib_b6	chr10	78530646	81931807
	chrX20Mb_KOmESC_rep1_4Clib_b6	chr10	126948102	128908715
	chrX20Mb_KOmESC_rep1_4Clib_b6	chr11	3003538	7116823
	chrX20Mb_KOmESC_rep1_4Clib_b6	chr11	74907017	75845952
	chrX20Mb_KOmESC_rep1_4Clib_b6	chr11	87250946	89039054
	chrX20Mb_KOmESC_rep1_4Clib_b6	chr12	3033811	4739229
	chrX20Mb_KOmESC_rep1_4Clib_b6	chr12	16255162	25551491
	chrX20Mb_KOmESC_rep1_4Clib_b6	chr12	73450493	74540929
	chrX20Mb_KOmESC_rep1_4Clib_b6	chr12	81167521	82186461
	chrX20Mb_KOmESC_rep1_4Clib_b6	chr12	109387296	110785367
	chrX20Mb_KOmESC_rep1_4Clib_b6	chr12	111419254	112825432
	chrX20Mb_KOmESC_rep1_4Clib_b6	chr13	8746336	9646002
	chrX20Mb_KOmESC_rep1_4Clib_b6	chr13	12333024	14754941
	chrX20Mb_KOmESC_rep1_4Clib_b6	chr13	48502090	49872481
	chrX20Mb_KOmESC_rep1_4Clib_b6	chr13	51479300	52724360
	chrX20Mb_KOmESC_rep1_4Clib_b6	chr13	54241940	55901957
	chrX20Mb_KOmESC_rep1_4Clib_b6	chr14	20068424	22042569
	chrX20Mb_KOmESC_rep1_4Clib_b6	chr14	31012818	32742921
	chrX20Mb_KOmESC_rep1_4Clib_b6	chr14	48044072	49008066
	chrX20Mb_KOmESC_rep1_4Clib_b6	chr14	51201890	53076787
	chrX20Mb_KOmESC_rep1_4Clib_b6	chr14	60680540	61705659
	chrX20Mb_KOmESC_rep1_4Clib_b6	chr15	11494750	12919260
	chrX20Mb_KOmESC_rep1_4Clib_b6	chr15	38895193	39888824
	chrX20Mb_KOmESC_rep1_4Clib_b6	chr15	72278204	73917259
	chrX20Mb_KOmESC_rep1_4Clib_b6	chr15	74833884	77043731
	chrX20Mb_KOmESC_rep1_4Clib_b6	chr15	78519380	82781783
	chrX20Mb_KOmESC_rep1_4Clib_b6	chr15	88226873	89577120
	chrX20Mb_KOmESC_rep1_4Clib_b6	chr15	96685152	100940006
	chrX20Mb_KOmESC_rep1_4Clib_b6	chr15	101621378	103484450
	chrX20Mb_KOmESC_rep1_4Clib_b6	chr16	3245481	5543342
	chrX20Mb_KOmESC_rep1_4Clib_b6	chr16	7998743	9618782
	chrX20Mb_KOmESC_rep1_4Clib_b6	chr16	10280609	11850397
	chrX20Mb_KOmESC_rep1_4Clib_b6	chr16	13289285	14417070
	chrX20Mb_KOmESC_rep1_4Clib_b6	chr16	16110012	19126215
	chrX20Mb_KOmESC_rep1_4Clib_b6	chr16	19732929	22632666
	chrX20Mb_KOmESC_rep1_4Clib_b6	chr16	31034687	32586410
	chrX20Mb_KOmESC_rep1_4Clib_b6	chr16	90780646	91687824
	chrX20Mb_KOmESC_rep1_4Clib_b6	chr17	5032595	7840636
	chrX20Mb_KOmESC_rep1_4Clib_b6	chr17	9801613	10746018
	chrX20Mb_KOmESC_rep1_4Clib_b6	chr17	21755521	25765863
	chrX20Mb_KOmESC_rep1_4Clib_b6	chr17	27527118	29351709
	chrX20Mb_KOmESC_rep1_4Clib_b6	chr17	29949843	33700651
	chrX20Mb_KOmESC_rep1_4Clib_b6	chr17	45482459	46680431
	chrX20Mb_KOmESC_rep1_4Clib_b6	chr18	11942971	13606829
	chrX20Mb_KOmESC_rep1_4Clib_b6	chr18	34161248	36611726
	chrX20Mb_KOmESC_rep1_4Clib_b6	chr18	37821940	38696890
	chrX20Mb_KOmESC_rep1_4Clib_b6	chr19	3135279	11008006
	chrX20Mb_KOmESC_rep1_4Clib_b6	chr19	44252441	47687642
	chrX20Mb_KOmESC_rep1_4Clib_jf1	chr1	9431607	10286710
	chrX20Mb_KOmESC_rep1_4Clib_jf1	chr1	12392315	13864660
	chrX20Mb_KOmESC_rep1_4Clib_jf1	chr1	32964033	34582551
	chrX20Mb_KOmESC_rep1_4Clib_jf1	chr1	35902139	38128590
	chrX20Mb_KOmESC_rep1_4Clib_jf1	chr1	38740809	39866246
	chrX20Mb_KOmESC_rep1_4Clib_jf1	chr1	58334911	60027216
	chrX20Mb_KOmESC_rep1_4Clib_jf1	chr1	84743292	88321344
	chrX20Mb_KOmESC_rep1_4Clib_jf1	chr1	89374478	91081077
	chrX20Mb_KOmESC_rep1_4Clib_jf1	chr1	135237480	137895915
	chrX20Mb_KOmESC_rep1_4Clib_jf1	chr2	3616247	6551966
	chrX20Mb_KOmESC_rep1_4Clib_jf1	chr2	23897279	28601914
	chrX20Mb_KOmESC_rep1_4Clib_jf1	chr2	28810806	30508992
	chrX20Mb_KOmESC_rep1_4Clib_jf1	chr2	31811469	33352670
	chrX20Mb_KOmESC_rep1_4Clib_jf1	chr2	34482580	35680340
	chrX20Mb_KOmESC_rep1_4Clib_jf1	chr2	118899809	119842419
	chrX20Mb_KOmESC_rep1_4Clib_jf1	chr2	153974341	155106110
	chrX20Mb_KOmESC_rep1_4Clib_jf1	chr2	166730585	167966303
	chrX20Mb_KOmESC_rep1_4Clib_jf1	chr3	8460281	9782690
	chrX20Mb_KOmESC_rep1_4Clib_jf1	chr3	30287124	31356475
	chrX20Mb_KOmESC_rep1_4Clib_jf1	chr3	50639631	51727648
	chrX20Mb_KOmESC_rep1_4Clib_jf1	chr3	83334285	84180500
	chrX20Mb_KOmESC_rep1_4Clib_jf1	chr3	86914511	91328862
	chrX20Mb_KOmESC_rep1_4Clib_jf1	chr3	95526348	96661827
	chrX20Mb_KOmESC_rep1_4Clib_jf1	chr3	107383362	108840765
	chrX20Mb_KOmESC_rep1_4Clib_jf1	chr4	43310659	44847492
	chrX20Mb_KOmESC_rep1_4Clib_jf1	chr4	107736503	108676871
	chrX20Mb_KOmESC_rep1_4Clib_jf1	chr4	148559907	150455837
	chrX20Mb_KOmESC_rep1_4Clib_jf1	chr4	153902018	155606679
	chrX20Mb_KOmESC_rep1_4Clib_jf1	chr5	8177383	9151651
	chrX20Mb_KOmESC_rep1_4Clib_jf1	chr5	22313789	25386299
	chrX20Mb_KOmESC_rep1_4Clib_jf1	chr5	29559304	34932855
	chrX20Mb_KOmESC_rep1_4Clib_jf1	chr5	35833826	37163924
	chrX20Mb_KOmESC_rep1_4Clib_jf1	chr5	73107912	74503992
	chrX20Mb_KOmESC_rep1_4Clib_jf1	chr5	114301476	116712423
	chrX20Mb_KOmESC_rep1_4Clib_jf1	chr5	147755697	148946556
	chrX20Mb_KOmESC_rep1_4Clib_jf1	chr6	28763802	30501439
	chrX20Mb_KOmESC_rep1_4Clib_jf1	chr6	32935396	34683976
	chrX20Mb_KOmESC_rep1_4Clib_jf1	chr6	38769408	39778338
	chrX20Mb_KOmESC_rep1_4Clib_jf1	chr6	91001378	92480549
	chrX20Mb_KOmESC_rep1_4Clib_jf1	chr7	3002470	6565285
	chrX20Mb_KOmESC_rep1_4Clib_jf1	chr7	15180435	34565911
	chrX20Mb_KOmESC_rep1_4Clib_jf1	chr7	35866487	36937765
	chrX20Mb_KOmESC_rep1_4Clib_jf1	chr7	53436699	54411500
	chrX20Mb_KOmESC_rep1_4Clib_jf1	chr7	86316771	88600787
	chrX20Mb_KOmESC_rep1_4Clib_jf1	chr7	107385411	108368857
	chrX20Mb_KOmESC_rep1_4Clib_jf1	chr7	133745807	135568744
	chrX20Mb_KOmESC_rep1_4Clib_jf1	chr7	147952539	149768377
	chrX20Mb_KOmESC_rep1_4Clib_jf1	chr8	3099201	4621458
	chrX20Mb_KOmESC_rep1_4Clib_jf1	chr8	10708675	13804772
	chrX20Mb_KOmESC_rep1_4Clib_jf1	chr8	22938642	24324795
	chrX20Mb_KOmESC_rep1_4Clib_jf1	chr8	26023019	27765847
	chrX20Mb_KOmESC_rep1_4Clib_jf1	chr8	71759310	74579578
	chrX20Mb_KOmESC_rep1_4Clib_jf1	chr8	86773997	87879577
	chrX20Mb_KOmESC_rep1_4Clib_jf1	chr8	111614483	112584736
	chrX20Mb_KOmESC_rep1_4Clib_jf1	chr9	19780013	22308814
	chrX20Mb_KOmESC_rep1_4Clib_jf1	chr9	39475454	41139372
	chrX20Mb_KOmESC_rep1_4Clib_jf1	chr9	43615346	44650262
	chrX20Mb_KOmESC_rep1_4Clib_jf1	chr9	56195638	58505967
	chrX20Mb_KOmESC_rep1_4Clib_jf1	chr9	62656942	65762061
	chrX20Mb_KOmESC_rep1_4Clib_jf1	chr9	107493511	110036593
	chrX20Mb_KOmESC_rep1_4Clib_jf1	chr9	119074387	120040352
	chrX20Mb_KOmESC_rep1_4Clib_jf1	chr10	17393450	18610875
	chrX20Mb_KOmESC_rep1_4Clib_jf1	chr10	58687167	59566321
	chrX20Mb_KOmESC_rep1_4Clib_jf1	chr10	76277356	81679450
	chrX20Mb_KOmESC_rep1_4Clib_jf1	chr10	127043275	128858294
	chrX20Mb_KOmESC_rep1_4Clib_jf1	chr11	3003538	6958778
	chrX20Mb_KOmESC_rep1_4Clib_jf1	chr11	19774466	20774205
	chrX20Mb_KOmESC_rep1_4Clib_jf1	chr11	60083620	61370727
	chrX20Mb_KOmESC_rep1_4Clib_jf1	chr11	74618897	76003829
	chrX20Mb_KOmESC_rep1_4Clib_jf1	chr11	77529958	78779972
	chrX20Mb_KOmESC_rep1_4Clib_jf1	chr12	3033811	4973470
	chrX20Mb_KOmESC_rep1_4Clib_jf1	chr12	16566764	21420384
	chrX20Mb_KOmESC_rep1_4Clib_jf1	chr12	111079655	113218921
	chrX20Mb_KOmESC_rep1_4Clib_jf1	chr14	12102183	13017248
	chrX20Mb_KOmESC_rep1_4Clib_jf1	chr14	14679157	15766289
	chrX20Mb_KOmESC_rep1_4Clib_jf1	chr14	20119371	21981199
	chrX20Mb_KOmESC_rep1_4Clib_jf1	chr14	26051340	28934737
	chrX20Mb_KOmESC_rep1_4Clib_jf1	chr14	31110514	32476717
	chrX20Mb_KOmESC_rep1_4Clib_jf1	chr14	34611396	35765795
	chrX20Mb_KOmESC_rep1_4Clib_jf1	chr14	42016199	46913852
	chrX20Mb_KOmESC_rep1_4Clib_jf1	chr14	54620565	55868558
	chrX20Mb_KOmESC_rep1_4Clib_jf1	chr14	56146624	57254641
	chrX20Mb_KOmESC_rep1_4Clib_jf1	chr14	120927489	121887760
	chrX20Mb_KOmESC_rep1_4Clib_jf1	chr15	7875304	8809837
	chrX20Mb_KOmESC_rep1_4Clib_jf1	chr15	11527678	12919260
	chrX20Mb_KOmESC_rep1_4Clib_jf1	chr15	30600388	31474776
	chrX20Mb_KOmESC_rep1_4Clib_jf1	chr15	37299294	38648314
	chrX20Mb_KOmESC_rep1_4Clib_jf1	chr15	72688151	73713729
	chrX20Mb_KOmESC_rep1_4Clib_jf1	chr15	75066711	76859890
	chrX20Mb_KOmESC_rep1_4Clib_jf1	chr15	78385405	82474627
	chrX20Mb_KOmESC_rep1_4Clib_jf1	chr15	83040429	84087840
	chrX20Mb_KOmESC_rep1_4Clib_jf1	chr15	88200590	89536388
	chrX20Mb_KOmESC_rep1_4Clib_jf1	chr15	96756105	100632157
	chrX20Mb_KOmESC_rep1_4Clib_jf1	chr15	101880979	102973935
	chrX20Mb_KOmESC_rep1_4Clib_jf1	chr16	3245481	5543342
	chrX20Mb_KOmESC_rep1_4Clib_jf1	chr16	6721854	7437082
	chrX20Mb_KOmESC_rep1_4Clib_jf1	chr16	8198911	9823169
	chrX20Mb_KOmESC_rep1_4Clib_jf1	chr16	10280674	12126116
	chrX20Mb_KOmESC_rep1_4Clib_jf1	chr16	13070087	14891880
	chrX20Mb_KOmESC_rep1_4Clib_jf1	chr16	15297789	23152429
	chrX20Mb_KOmESC_rep1_4Clib_jf1	chr16	30736504	32894304
	chrX20Mb_KOmESC_rep1_4Clib_jf1	chr17	5172474	9056824
	chrX20Mb_KOmESC_rep1_4Clib_jf1	chr17	9805266	10818606
	chrX20Mb_KOmESC_rep1_4Clib_jf1	chr17	21751776	26219242
	chrX20Mb_KOmESC_rep1_4Clib_jf1	chr17	27223925	36595668
	chrX20Mb_KOmESC_rep1_4Clib_jf1	chr17	45405942	46680431
	chrX20Mb_KOmESC_rep1_4Clib_jf1	chr17	47259524	48443758
	chrX20Mb_KOmESC_rep1_4Clib_jf1	chr17	65874092	66737856
	chrX20Mb_KOmESC_rep1_4Clib_jf1	chr18	12250428	13102166
	chrX20Mb_KOmESC_rep1_4Clib_jf1	chr18	34294934	36051044
	chrX20Mb_KOmESC_rep1_4Clib_jf1	chr18	67392324	68517947
	chrX20Mb_KOmESC_rep1_4Clib_jf1	chr19	3135279	7706543
	chrX20Mb_KOmESC_rep1_4Clib_jf1	chr19	43510918	47538301
	chrX20Mb_KOmESC_rep2_4Clib_b6	chr1	35999438	37005320
	chrX20Mb_KOmESC_rep2_4Clib_b6	chr1	38537603	40110951
	chrX20Mb_KOmESC_rep2_4Clib_b6	chr1	89106953	90806771
	chrX20Mb_KOmESC_rep2_4Clib_b6	chr2	3702782	5363186
	chrX20Mb_KOmESC_rep2_4Clib_b6	chr2	5510765	6890880
	chrX20Mb_KOmESC_rep2_4Clib_b6	chr2	17297244	18939260
	chrX20Mb_KOmESC_rep2_4Clib_b6	chr2	22539158	23870175
	chrX20Mb_KOmESC_rep2_4Clib_b6	chr2	24312072	25975098
	chrX20Mb_KOmESC_rep2_4Clib_b6	chr2	26252728	27761161
	chrX20Mb_KOmESC_rep2_4Clib_b6	chr2	28024572	33787338
	chrX20Mb_KOmESC_rep2_4Clib_b6	chr2	51202244	52040199
	chrX20Mb_KOmESC_rep2_4Clib_b6	chr2	90887917	92168101
	chrX20Mb_KOmESC_rep2_4Clib_b6	chr3	34337326	35249447
	chrX20Mb_KOmESC_rep2_4Clib_b6	chr3	86752610	90869706
	chrX20Mb_KOmESC_rep2_4Clib_b6	chr3	94772980	96215361
	chrX20Mb_KOmESC_rep2_4Clib_b6	chr4	32156333	33535943
	chrX20Mb_KOmESC_rep2_4Clib_b6	chr4	40642967	44035227
	chrX20Mb_KOmESC_rep2_4Clib_b6	chr4	54752190	55642308
	chrX20Mb_KOmESC_rep2_4Clib_b6	chr4	116728842	117811402
	chrX20Mb_KOmESC_rep2_4Clib_b6	chr4	129078046	130225526
	chrX20Mb_KOmESC_rep2_4Clib_b6	chr4	131551837	132773050
	chrX20Mb_KOmESC_rep2_4Clib_b6	chr4	137856813	138874923
	chrX20Mb_KOmESC_rep2_4Clib_b6	chr4	148840438	150488548
	chrX20Mb_KOmESC_rep2_4Clib_b6	chr5	24158631	26627611
	chrX20Mb_KOmESC_rep2_4Clib_b6	chr5	29642800	31069413
	chrX20Mb_KOmESC_rep2_4Clib_b6	chr5	32338119	33681421
	chrX20Mb_KOmESC_rep2_4Clib_b6	chr5	121101606	122331029
	chrX20Mb_KOmESC_rep2_4Clib_b6	chr6	29028935	30897337
	chrX20Mb_KOmESC_rep2_4Clib_b6	chr7	3002470	6221813
	chrX20Mb_KOmESC_rep2_4Clib_b6	chr7	14015657	31909205
	chrX20Mb_KOmESC_rep2_4Clib_b6	chr7	35258131	36399594
	chrX20Mb_KOmESC_rep2_4Clib_b6	chr7	50987830	53500270
	chrX20Mb_KOmESC_rep2_4Clib_b6	chr7	116420515	117526863
	chrX20Mb_KOmESC_rep2_4Clib_b6	chr7	148010276	149253196
	chrX20Mb_KOmESC_rep2_4Clib_b6	chr8	3099201	5333139
	chrX20Mb_KOmESC_rep2_4Clib_b6	chr8	25953488	27260058
	chrX20Mb_KOmESC_rep2_4Clib_b6	chr8	34185754	35626299
	chrX20Mb_KOmESC_rep2_4Clib_b6	chr8	85364858	87634096
	chrX20Mb_KOmESC_rep2_4Clib_b6	chr9	19969228	22342263
	chrX20Mb_KOmESC_rep2_4Clib_b6	chr9	36418961	37482275
	chrX20Mb_KOmESC_rep2_4Clib_b6	chr9	49851368	50870784
	chrX20Mb_KOmESC_rep2_4Clib_b6	chr9	54311787	55405398
	chrX20Mb_KOmESC_rep2_4Clib_b6	chr10	5472782	6877412
	chrX20Mb_KOmESC_rep2_4Clib_b6	chr10	12156432	13046349
	chrX20Mb_KOmESC_rep2_4Clib_b6	chr10	78714357	80715739
	chrX20Mb_KOmESC_rep2_4Clib_b6	chr11	3003538	7216746
	chrX20Mb_KOmESC_rep2_4Clib_b6	chr12	3033811	5544270
	chrX20Mb_KOmESC_rep2_4Clib_b6	chr12	16482328	19690247
	chrX20Mb_KOmESC_rep2_4Clib_b6	chr12	111646609	112520596
	chrX20Mb_KOmESC_rep2_4Clib_b6	chr13	12314612	14385428
	chrX20Mb_KOmESC_rep2_4Clib_b6	chr13	54439857	55836947
	chrX20Mb_KOmESC_rep2_4Clib_b6	chr14	11592983	13220629
	chrX20Mb_KOmESC_rep2_4Clib_b6	chr14	19797858	22046595
	chrX20Mb_KOmESC_rep2_4Clib_b6	chr14	34591605	36063482
	chrX20Mb_KOmESC_rep2_4Clib_b6	chr14	51296979	53078860
	chrX20Mb_KOmESC_rep2_4Clib_b6	chr14	54813886	57323611
	chrX20Mb_KOmESC_rep2_4Clib_b6	chr15	74153586	76359335
	chrX20Mb_KOmESC_rep2_4Clib_b6	chr15	78818867	80438307
	chrX20Mb_KOmESC_rep2_4Clib_b6	chr15	80588455	83713194
	chrX20Mb_KOmESC_rep2_4Clib_b6	chr15	101758375	103484450
	chrX20Mb_KOmESC_rep2_4Clib_b6	chr16	4103901	5863803
	chrX20Mb_KOmESC_rep2_4Clib_b6	chr16	8064991	9649965
	chrX20Mb_KOmESC_rep2_4Clib_b6	chr16	12864782	14842490
	chrX20Mb_KOmESC_rep2_4Clib_b6	chr16	14950489	21733145
	chrX20Mb_KOmESC_rep2_4Clib_b6	chr16	30635900	31784021
	chrX20Mb_KOmESC_rep2_4Clib_b6	chr17	20594873	25981525
	chrX20Mb_KOmESC_rep2_4Clib_b6	chr17	27028697	33209733
	chrX20Mb_KOmESC_rep2_4Clib_b6	chr17	34319921	35841554
	chrX20Mb_KOmESC_rep2_4Clib_b6	chr18	12099714	13206566
	chrX20Mb_KOmESC_rep2_4Clib_b6	chr18	35475988	36363297
	chrX20Mb_KOmESC_rep2_4Clib_b6	chr19	3135279	9167887
	chrX20Mb_KOmESC_rep2_4Clib_b6	chr19	41229694	42472167
	chrX20Mb_KOmESC_rep2_4Clib_b6	chr19	44023831	45132427
	chrX20Mb_KOmESC_rep2_4Clib_b6	chr19	45616516	47488248
	chrX20Mb_KOmESC_rep2_4Clib_jf1	chr1	9213642	10597374
	chrX20Mb_KOmESC_rep2_4Clib_jf1	chr1	12503556	13589012
	chrX20Mb_KOmESC_rep2_4Clib_jf1	chr1	15707326	16680829
	chrX20Mb_KOmESC_rep2_4Clib_jf1	chr1	33662304	34760900
	chrX20Mb_KOmESC_rep2_4Clib_jf1	chr1	35791639	37693850
	chrX20Mb_KOmESC_rep2_4Clib_jf1	chr1	38701278	40164283
	chrX20Mb_KOmESC_rep2_4Clib_jf1	chr1	59269311	60255443
	chrX20Mb_KOmESC_rep2_4Clib_jf1	chr1	89126196	90634956
	chrX20Mb_KOmESC_rep2_4Clib_jf1	chr2	3616254	6443483
	chrX20Mb_KOmESC_rep2_4Clib_jf1	chr2	19779726	21295950
	chrX20Mb_KOmESC_rep2_4Clib_jf1	chr2	24227337	26216900
	chrX20Mb_KOmESC_rep2_4Clib_jf1	chr2	28579938	33737955
	chrX20Mb_KOmESC_rep2_4Clib_jf1	chr2	50838045	51628786
	chrX20Mb_KOmESC_rep2_4Clib_jf1	chr3	8509075	9932290
	chrX20Mb_KOmESC_rep2_4Clib_jf1	chr3	30196712	31289502
	chrX20Mb_KOmESC_rep2_4Clib_jf1	chr3	83673812	84916061
	chrX20Mb_KOmESC_rep2_4Clib_jf1	chr4	32093623	33553751
	chrX20Mb_KOmESC_rep2_4Clib_jf1	chr4	40401522	43655873
	chrX20Mb_KOmESC_rep2_4Clib_jf1	chr4	54614510	55642308
	chrX20Mb_KOmESC_rep2_4Clib_jf1	chr4	106113756	107633416
	chrX20Mb_KOmESC_rep2_4Clib_jf1	chr4	115883731	117731001
	chrX20Mb_KOmESC_rep2_4Clib_jf1	chr4	129064052	130282775
	chrX20Mb_KOmESC_rep2_4Clib_jf1	chr4	131832142	134028543
	chrX20Mb_KOmESC_rep2_4Clib_jf1	chr4	144735496	148245414
	chrX20Mb_KOmESC_rep2_4Clib_jf1	chr4	149322167	150564960
	chrX20Mb_KOmESC_rep2_4Clib_jf1	chr5	32425481	33663742
	chrX20Mb_KOmESC_rep2_4Clib_jf1	chr6	28909290	30823694
	chrX20Mb_KOmESC_rep2_4Clib_jf1	chr6	37219748	38505228
	chrX20Mb_KOmESC_rep2_4Clib_jf1	chr7	3002470	6443037
	chrX20Mb_KOmESC_rep2_4Clib_jf1	chr7	13988141	27017565
	chrX20Mb_KOmESC_rep2_4Clib_jf1	chr7	27259553	30463523
	chrX20Mb_KOmESC_rep2_4Clib_jf1	chr7	30730670	32099713
	chrX20Mb_KOmESC_rep2_4Clib_jf1	chr7	35258131	36481276
	chrX20Mb_KOmESC_rep2_4Clib_jf1	chr7	50428759	53440441
	chrX20Mb_KOmESC_rep2_4Clib_jf1	chr7	86661750	88019072
	chrX20Mb_KOmESC_rep2_4Clib_jf1	chr7	133765103	134858039
	chrX20Mb_KOmESC_rep2_4Clib_jf1	chr8	3154492	5216808
	chrX20Mb_KOmESC_rep2_4Clib_jf1	chr8	10583825	14224974
	chrX20Mb_KOmESC_rep2_4Clib_jf1	chr8	26438013	27578680
	chrX20Mb_KOmESC_rep2_4Clib_jf1	chr8	34175071	35660882
	chrX20Mb_KOmESC_rep2_4Clib_jf1	chr8	71539696	73201057
	chrX20Mb_KOmESC_rep2_4Clib_jf1	chr8	73777540	75752893
	chrX20Mb_KOmESC_rep2_4Clib_jf1	chr8	85353356	87735019
	chrX20Mb_KOmESC_rep2_4Clib_jf1	chr9	19897177	22537925
	chrX20Mb_KOmESC_rep2_4Clib_jf1	chr9	43308422	44320551
	chrX20Mb_KOmESC_rep2_4Clib_jf1	chr9	108365949	110422510
	chrX20Mb_KOmESC_rep2_4Clib_jf1	chr10	5519328	6747210
	chrX20Mb_KOmESC_rep2_4Clib_jf1	chr10	12156432	13028656
	chrX20Mb_KOmESC_rep2_4Clib_jf1	chr10	19327627	20354623
	chrX20Mb_KOmESC_rep2_4Clib_jf1	chr10	23058874	24391198
	chrX20Mb_KOmESC_rep2_4Clib_jf1	chr10	41576759	42537264
	chrX20Mb_KOmESC_rep2_4Clib_jf1	chr10	61463743	62953672
	chrX20Mb_KOmESC_rep2_4Clib_jf1	chr10	78950199	80502697
	chrX20Mb_KOmESC_rep2_4Clib_jf1	chr11	3003538	7116823
	chrX20Mb_KOmESC_rep2_4Clib_jf1	chr11	22842524	23879351
	chrX20Mb_KOmESC_rep2_4Clib_jf1	chr12	4241743	5176451
	chrX20Mb_KOmESC_rep2_4Clib_jf1	chr12	16482328	21128892
	chrX20Mb_KOmESC_rep2_4Clib_jf1	chr12	111126091	112581223
	chrX20Mb_KOmESC_rep2_4Clib_jf1	chr13	11980264	14166353
	chrX20Mb_KOmESC_rep2_4Clib_jf1	chr13	24195613	25583638
	chrX20Mb_KOmESC_rep2_4Clib_jf1	chr13	48851890	49877350
	chrX20Mb_KOmESC_rep2_4Clib_jf1	chr13	54100917	55926196
	chrX20Mb_KOmESC_rep2_4Clib_jf1	chr14	11975427	12952153
	chrX20Mb_KOmESC_rep2_4Clib_jf1	chr14	19629693	22275716
	chrX20Mb_KOmESC_rep2_4Clib_jf1	chr14	27404093	28732292
	chrX20Mb_KOmESC_rep2_4Clib_jf1	chr14	34673041	36149488
	chrX20Mb_KOmESC_rep2_4Clib_jf1	chr14	53342374	56667428
	chrX20Mb_KOmESC_rep2_4Clib_jf1	chr15	11994116	12912351
	chrX20Mb_KOmESC_rep2_4Clib_jf1	chr15	73994152	77835313
	chrX20Mb_KOmESC_rep2_4Clib_jf1	chr15	78770118	80565612
	chrX20Mb_KOmESC_rep2_4Clib_jf1	chr15	80776139	82965627
	chrX20Mb_KOmESC_rep2_4Clib_jf1	chr15	100181076	101144346
	chrX20Mb_KOmESC_rep2_4Clib_jf1	chr15	101838515	103484450
	chrX20Mb_KOmESC_rep2_4Clib_jf1	chr16	3688827	5462214
	chrX20Mb_KOmESC_rep2_4Clib_jf1	chr16	8064991	9488991
	chrX20Mb_KOmESC_rep2_4Clib_jf1	chr16	10280674	11711832
	chrX20Mb_KOmESC_rep2_4Clib_jf1	chr16	12900998	18656108
	chrX20Mb_KOmESC_rep2_4Clib_jf1	chr16	19214143	22547556
	chrX20Mb_KOmESC_rep2_4Clib_jf1	chr16	31444896	34274124
	chrX20Mb_KOmESC_rep2_4Clib_jf1	chr17	4832917	7639710
	chrX20Mb_KOmESC_rep2_4Clib_jf1	chr17	14790343	15965781
	chrX20Mb_KOmESC_rep2_4Clib_jf1	chr17	22188132	34491311
	chrX20Mb_KOmESC_rep2_4Clib_jf1	chr17	34832354	36638049
	chrX20Mb_KOmESC_rep2_4Clib_jf1	chr19	3135279	10192464
	chrX20Mb_KOmESC_rep2_4Clib_jf1	chr19	36586195	37639231
	chrX20Mb_KOmESC_rep2_4Clib_jf1	chr19	41278805	42403404
	chrX20Mb_WTmESC_rep1_4Clib_b6	chr1	54107441	55342214
	chrX20Mb_WTmESC_rep1_4Clib_b6	chr1	89126203	90508701
	chrX20Mb_WTmESC_rep1_4Clib_b6	chr1	172471804	174022762
	chrX20Mb_WTmESC_rep1_4Clib_b6	chr1	183868649	184855948
	chrX20Mb_WTmESC_rep1_4Clib_b6	chr2	3009342	4159586
	chrX20Mb_WTmESC_rep1_4Clib_b6	chr2	5338875	6483036
	chrX20Mb_WTmESC_rep1_4Clib_b6	chr2	27602623	29235469
	chrX20Mb_WTmESC_rep1_4Clib_b6	chr2	29583860	33767336
	chrX20Mb_WTmESC_rep1_4Clib_b6	chr2	153157128	154482024
	chrX20Mb_WTmESC_rep1_4Clib_b6	chr2	164151724	165322708
	chrX20Mb_WTmESC_rep1_4Clib_b6	chr3	89360671	90716131
	chrX20Mb_WTmESC_rep1_4Clib_b6	chr4	10575424	11810441
	chrX20Mb_WTmESC_rep1_4Clib_b6	chr4	40234083	43190541
	chrX20Mb_WTmESC_rep1_4Clib_b6	chr4	45200239	46789708
	chrX20Mb_WTmESC_rep1_4Clib_b6	chr4	107802083	108866577
	chrX20Mb_WTmESC_rep1_4Clib_b6	chr4	130464887	135019409
	chrX20Mb_WTmESC_rep1_4Clib_b6	chr4	135445741	136404650
	chrX20Mb_WTmESC_rep1_4Clib_b6	chr4	138399778	139614620
	chrX20Mb_WTmESC_rep1_4Clib_b6	chr4	140077246	141456081
	chrX20Mb_WTmESC_rep1_4Clib_b6	chr4	148733012	150555508
	chrX20Mb_WTmESC_rep1_4Clib_b6	chr5	20978825	21844218
	chrX20Mb_WTmESC_rep1_4Clib_b6	chr5	23011125	23997976
	chrX20Mb_WTmESC_rep1_4Clib_b6	chr5	30057660	35161083
	chrX20Mb_WTmESC_rep1_4Clib_b6	chr5	36055063	37192204
	chrX20Mb_WTmESC_rep1_4Clib_b6	chr5	107970083	111708352
	chrX20Mb_WTmESC_rep1_4Clib_b6	chr5	123549504	124928494
	chrX20Mb_WTmESC_rep1_4Clib_b6	chr5	139689086	140859644
	chrX20Mb_WTmESC_rep1_4Clib_b6	chr7	3188600	5292414
	chrX20Mb_WTmESC_rep1_4Clib_b6	chr7	15046706	26622566
	chrX20Mb_WTmESC_rep1_4Clib_b6	chr7	28679040	31667407
	chrX20Mb_WTmESC_rep1_4Clib_b6	chr7	50957834	53317038
	chrX20Mb_WTmESC_rep1_4Clib_b6	chr7	132698230	135439586
	chrX20Mb_WTmESC_rep1_4Clib_b6	chr8	3099201	4670166
	chrX20Mb_WTmESC_rep1_4Clib_b6	chr8	25714131	26846636
	chrX20Mb_WTmESC_rep1_4Clib_b6	chr8	72126645	74837207
	chrX20Mb_WTmESC_rep1_4Clib_b6	chr8	125435476	127113839
	chrX20Mb_WTmESC_rep1_4Clib_b6	chr9	19995723	22595933
	chrX20Mb_WTmESC_rep1_4Clib_b6	chr9	39697730	41007834
	chrX20Mb_WTmESC_rep1_4Clib_b6	chr9	56050804	57267349
	chrX20Mb_WTmESC_rep1_4Clib_b6	chr10	5726114	6923692
	chrX20Mb_WTmESC_rep1_4Clib_b6	chr10	11737465	12814869
	chrX20Mb_WTmESC_rep1_4Clib_b6	chr10	78714357	82217094
	chrX20Mb_WTmESC_rep1_4Clib_b6	chr10	126009897	128005982
	chrX20Mb_WTmESC_rep1_4Clib_b6	chr11	3003538	4068136
	chrX20Mb_WTmESC_rep1_4Clib_b6	chr12	3033811	4395376
	chrX20Mb_WTmESC_rep1_4Clib_b6	chr13	54489036	56167383
	chrX20Mb_WTmESC_rep1_4Clib_b6	chr13	63340239	64623091
	chrX20Mb_WTmESC_rep1_4Clib_b6	chr14	19636225	21704318
	chrX20Mb_WTmESC_rep1_4Clib_b6	chr14	25696932	28776460
	chrX20Mb_WTmESC_rep1_4Clib_b6	chr14	31217518	32280882
	chrX20Mb_WTmESC_rep1_4Clib_b6	chr14	33625742	35935175
	chrX20Mb_WTmESC_rep1_4Clib_b6	chr14	51279269	54660728
	chrX20Mb_WTmESC_rep1_4Clib_b6	chr14	55140423	56988027
	chrX20Mb_WTmESC_rep1_4Clib_b6	chr15	38194840	39163990
	chrX20Mb_WTmESC_rep1_4Clib_b6	chr15	72586641	73551914
	chrX20Mb_WTmESC_rep1_4Clib_b6	chr15	76076188	78134704
	chrX20Mb_WTmESC_rep1_4Clib_b6	chr15	98567261	100520407
	chrX20Mb_WTmESC_rep1_4Clib_b6	chr15	101706001	103388290
	chrX20Mb_WTmESC_rep1_4Clib_b6	chr16	3245481	5609272
	chrX20Mb_WTmESC_rep1_4Clib_b6	chr16	10679325	11661444
	chrX20Mb_WTmESC_rep1_4Clib_b6	chr16	16583986	19836478
	chrX20Mb_WTmESC_rep1_4Clib_b6	chr16	29613144	33973155
	chrX20Mb_WTmESC_rep1_4Clib_b6	chr17	21865577	29033979
	chrX20Mb_WTmESC_rep1_4Clib_b6	chr17	30145046	32686816
	chrX20Mb_WTmESC_rep1_4Clib_b6	chr17	35659414	37220270
	chrX20Mb_WTmESC_rep1_4Clib_b6	chr18	11521060	12660150
	chrX20Mb_WTmESC_rep1_4Clib_b6	chr18	31434916	32651998
	chrX20Mb_WTmESC_rep1_4Clib_b6	chr18	33670755	36899482
	chrX20Mb_WTmESC_rep1_4Clib_b6	chr18	37479909	38948185
	chrX20Mb_WTmESC_rep1_4Clib_b6	chr19	3135279	10237619
	chrX20Mb_WTmESC_rep1_4Clib_b6	chr19	36896292	38956851
	chrX20Mb_WTmESC_rep1_4Clib_b6	chr19	41048254	42823471
	chrX20Mb_WTmESC_rep1_4Clib_b6	chr19	45920369	47505728
	chrX20Mb_WTmESC_rep1_4Clib_jf1	chr1	58894947	60661281
	chrX20Mb_WTmESC_rep1_4Clib_jf1	chr1	73719979	75308795
	chrX20Mb_WTmESC_rep1_4Clib_jf1	chr1	87796275	88889635
	chrX20Mb_WTmESC_rep1_4Clib_jf1	chr1	89132928	91035311
	chrX20Mb_WTmESC_rep1_4Clib_jf1	chr2	3079711	4692126
	chrX20Mb_WTmESC_rep1_4Clib_jf1	chr2	4983140	6563152
	chrX20Mb_WTmESC_rep1_4Clib_jf1	chr2	24207684	27290455
	chrX20Mb_WTmESC_rep1_4Clib_jf1	chr2	27628957	34143503
	chrX20Mb_WTmESC_rep1_4Clib_jf1	chr3	19671878	20655815
	chrX20Mb_WTmESC_rep1_4Clib_jf1	chr3	31727454	32864435
	chrX20Mb_WTmESC_rep1_4Clib_jf1	chr3	87402793	90562311
	chrX20Mb_WTmESC_rep1_4Clib_jf1	chr4	40617838	41698306
	chrX20Mb_WTmESC_rep1_4Clib_jf1	chr4	45313417	46789708
	chrX20Mb_WTmESC_rep1_4Clib_jf1	chr4	115910371	117314151
	chrX20Mb_WTmESC_rep1_4Clib_jf1	chr4	125653752	127002388
	chrX20Mb_WTmESC_rep1_4Clib_jf1	chr4	128475053	130568514
	chrX20Mb_WTmESC_rep1_4Clib_jf1	chr4	131561579	136478863
	chrX20Mb_WTmESC_rep1_4Clib_jf1	chr4	139925246	141464041
	chrX20Mb_WTmESC_rep1_4Clib_jf1	chr4	148323133	149991994
	chrX20Mb_WTmESC_rep1_4Clib_jf1	chr5	19926180	21979406
	chrX20Mb_WTmESC_rep1_4Clib_jf1	chr5	22383182	24380963
	chrX20Mb_WTmESC_rep1_4Clib_jf1	chr5	27304292	28797603
	chrX20Mb_WTmESC_rep1_4Clib_jf1	chr5	32222562	35612696
	chrX20Mb_WTmESC_rep1_4Clib_jf1	chr5	109768019	111577125
	chrX20Mb_WTmESC_rep1_4Clib_jf1	chr6	28838781	31871743
	chrX20Mb_WTmESC_rep1_4Clib_jf1	chr6	34425056	35603010
	chrX20Mb_WTmESC_rep1_4Clib_jf1	chr6	37772761	39477170
	chrX20Mb_WTmESC_rep1_4Clib_jf1	chr6	48142454	49958126
[truncated: 2,749 more rows]

## Sheet: Fig.6c,d,e
	Fig. 6c,d,e: significant inter-chromosomal interactions based on virtual 4C-seq data derived from Hi-C of NPCs and mESCs (Wang et al., Cell 2018)
	NPCs									mESCs
	chr	start	end	WT_cas_Xa	WT_mus_Xi	KO_cas_Xa	KO_mus_Xi	RT		chr	start	end	mESC	RT
	chrX	5200000	5600000	0	2	4	3	CL		chrX	5200000	5600000	7	CL
	chrX	5600000	6000000	5	3	2	0	CL		chrX	5600000	6000000	1	CL
	chrX	6000000	6400000	5	1	4	4	CL		chrX	6000000	6400000	6	CL
	chrX	6400000	6800000	2	0	2	4	CL		chrX	6400000	6800000	11	CL
	chrX	6800000	7200000	6	5	7	7	SD		chrX	6800000	7200000	10	SD
	chrX	7200000	7600000	5	4	20	26	SD		chrX	7200000	7600000	41	SD
	chrX	7600000	8000000	4	4	2	6	SD		chrX	7600000	8000000	21	SD
	chrX	8000000	8400000	3	1	5	1	CL		chrX	8000000	8400000	5	CL
	chrX	8400000	8800000	2	0	4	0	CL		chrX	8400000	8800000	3	CL
	chrX	8800000	9200000	0	3	1	3	CL		chrX	8800000	9200000	4	CL
	chrX	9200000	9600000	2	5	3	1	CL		chrX	9200000	9600000	3	CL
	chrX	9600000	10000000	2	3	0	4	CL		chrX	9600000	10000000	2	CL
	chrX	10000000	10400000	2	6	1	4	SD		chrX	10000000	10400000	3	SD
	chrX	10400000	10800000	4	12	0	9	SD		chrX	10400000	10800000	5	SD
	chrX	10800000	11200000	9	12	4	18	SD		chrX	10800000	11200000	6	SD
	chrX	11200000	11600000	5	25	14	43	SD		chrX	11200000	11600000	16	SD
	chrX	11600000	12000000	7	8	12	24	SD		chrX	11600000	12000000	11	SD
	chrX	12000000	12400000	11	10	11	25	SD		chrX	12000000	12400000	17	SD
	chrX	12400000	12800000	12	9	4	19	SD		chrX	12400000	12800000	16	SD
	chrX	12800000	13200000	9	10	9	9	SD		chrX	12800000	13200000	10	SD
	chrX	13200000	13600000	2	4	0	0	CL		chrX	13200000	13600000	2	CL
	chrX	13600000	14000000	4	1	1	0	CL		chrX	13600000	14000000	2	CL
	chrX	14000000	14400000	1	3	4	1	CL		chrX	14000000	14400000	1	CL
	chrX	14400000	14800000	4	1	4	0	CL		chrX	14400000	14800000	3	CL
	chrX	14800000	15200000	0	3	3	4	CL		chrX	14800000	15200000	3	CL
	chrX	15200000	15600000	4	1	5	1	CL		chrX	15200000	15600000	5	CL
	chrX	15600000	16000000	3	0	2	1	CL		chrX	15600000	16000000	4	CL
	chrX	16000000	16400000	0	5	1	4	CL		chrX	16000000	16400000	3	CL
	chrX	16400000	16800000	1	7	3	3	CL		chrX	16400000	16800000	3	CL
	chrX	16800000	17200000	0	2	4	0	CL		chrX	16800000	17200000	3	CL
	chrX	17200000	17600000	3	2	1	4	CL		chrX	17200000	17600000	2	CL
	chrX	17600000	18000000	2	2	2	2	CL		chrX	17600000	18000000	3	CL
	chrX	18000000	18400000	1	4	2	4	CL		chrX	18000000	18400000	1	CL
	chrX	18400000	18800000	3	4	1	4	CL		chrX	18400000	18800000	1	CL
	chrX	18800000	19200000	2	4	5	2	CL		chrX	18800000	19200000	4	CL
	chrX	19200000	19600000	4	1	4	0	CL		chrX	19200000	19600000	0	CL
	chrX	19600000	20000000	3	1	2	0	SI		chrX	19600000	20000000	8	SI
	chrX	20000000	20400000	10	1	6	5	SD		chrX	20000000	20400000	10	SD
	chrX	20400000	20800000	4	0	2	0	SI		chrX	20400000	20800000	3	SI
	chrX	20800000	21200000	2	5	3	2	CL		chrX	20800000	21200000	4	CL
	chrX	21200000	21600000	2	0	6	2	CL		chrX	21200000	21600000	1	CL
	chrX	21600000	22000000	2	4	2	2	CL		chrX	21600000	22000000	3	CL
	chrX	22000000	22400000	2	1	1	0	CL		chrX	22000000	22400000	0	CL
	chrX	22400000	22800000	1	5	3	5	CL		chrX	22400000	22800000	3	CL
	chrX	22800000	23200000	0	1	2	3	CL		chrX	22800000	23200000	0	CL
	chrX	36800000	37200000	4	0	6	2	CL		chrX	23200000	23600000	2	CL
	chrX	38400000	38800000	2	3	3	2	CL		chrX	32000000	32400000	1	CL
	chrX	42000000	42400000	5	1	8	1	CL		chrX	33200000	33600000	1	CL
	chrX	45200000	45600000	1	7	3	9	SI		chrX	33600000	34000000	2	SD
	chrX	45600000	46000000	2	4	4	8	SI		chrX	34000000	34400000	12	SD
	chrX	46000000	46400000	2	0	3	2	SI		chrX	34400000	34800000	25	SD
	chrX	46400000	46800000	1	2	1	1	CL		chrX	35200000	35600000	6	CL
	chrX	46800000	47200000	3	2	1	0	CL		chrX	35600000	36000000	3	SI
	chrX	47200000	47600000	0	3	1	2	CL		chrX	36000000	36400000	2	SI
	chrX	47600000	48000000	2	1	3	0	CL		chrX	36400000	36800000	1	CL
	chrX	48000000	48400000	1	2	2	0	CL		chrX	36800000	37200000	3	CL
	chrX	48800000	49200000	5	6	3	6	CL		chrX	37200000	37600000	1	CL
	chrX	49200000	49600000	2	7	6	5	SI		chrX	37600000	38000000	0	CL
	chrX	49600000	50000000	1	9	1	5	SI		chrX	38000000	38400000	2	CL
	chrX	50000000	50400000	2	9	2	6	SI		chrX	38400000	38800000	1	CL
	chrX	50400000	50800000	2	12	5	7	SI		chrX	38800000	39200000	2	CL
	chrX	50800000	51200000	0	2	1	1	SI		chrX	39200000	39600000	1	SD
	chrX	51200000	51600000	4	5	2	4	CL		chrX	39600000	40000000	2	CL
	chrX	53200000	53600000	1	2	2	1	CL		chrX	40000000	40400000	1	CL
	chrX	53600000	54000000	2	3	2	6	SI		chrX	40400000	40800000	2	CL
	chrX	54000000	54400000	2	11	4	4	CL		chrX	40800000	41200000	1	CL
	chrX	54400000	54800000	1	9	3	5	CL		chrX	41200000	41600000	2	CL
	chrX	54800000	55200000	3	2	2	6	CL		chrX	41600000	42000000	3	CL
	chrX	55200000	55600000	3	2	1	3	SI		chrX	42000000	42400000	2	CL
	chrX	55600000	56000000	2	1	3	9	CL		chrX	42400000	42800000	0	CL
	chrX	56000000	56400000	1	1	0	1	CL		chrX	42800000	43200000	0	CL
	chrX	56400000	56800000	2	4	1	1	CL		chrX	43200000	43600000	5	CL
	chrX	56800000	57200000	1	2	1	1	CL		chrX	43600000	44000000	1	CL
	chrX	57200000	57600000	3	4	2	7	SI		chrX	44000000	44400000	1	CL
	chrX	57600000	58000000	2	3	1	3	SI		chrX	44400000	44800000	3	CL
	chrX	58000000	58400000	2	7	0	2	CL		chrX	44800000	45200000	1	CL
	chrX	58400000	58800000	2	0	1	3	CL		chrX	45200000	45600000	9	SI
	chrX	58800000	59200000	2	0	3	0	CL		chrX	45600000	46000000	19	SI
	chrX	59200000	59600000	5	3	2	1	CL		chrX	46000000	46400000	2	SI
	chrX	59600000	60000000	0	1	1	1	CL		chrX	46400000	46800000	0	CL
	chrX	60400000	60800000	0	1	1	0	CL		chrX	46800000	47200000	1	CL
	chrX	60800000	61200000	5	2	6	0	CL		chrX	47200000	47600000	0	CL
	chrX	61200000	61600000	1	1	1	3	CL		chrX	47600000	48000000	1	CL
	chrX	61600000	62000000	1	3	0	3	CL		chrX	48000000	48400000	2	CL
	chrX	63200000	63600000	0	1	1	2	CL		chrX	48400000	48800000	0	CL
	chrX	63600000	64000000	2	1	1	2	CL		chrX	48800000	49200000	1	CL
	chrX	64000000	64400000	0	1	2	1	CL		chrX	49200000	49600000	2	SI
	chrX	64400000	64800000	2	1	0	1	CL		chrX	49600000	50000000	2	SI
	chrX	64800000	65200000	1	0	2	2	CL		chrX	50000000	50400000	5	SI
	chrX	65200000	65600000	2	0	2	1	CL		chrX	50400000	50800000	2	SI
	chrX	65600000	66000000	2	1	4	1	SI		chrX	50800000	51200000	0	SI
	chrX	66000000	66400000	3	3	7	0	CL		chrX	51200000	51600000	3	CL
	chrX	66400000	66800000	0	3	3	4	CL		chrX	53200000	53600000	0	CL
	chrX	66800000	67200000	1	5	0	5	CL		chrX	53600000	54000000	4	SI
	chrX	67200000	67600000	1	3	2	1	CL		chrX	54000000	54400000	3	CL
	chrX	67600000	68000000	0	4	1	1	CL		chrX	54400000	54800000	4	CL
	chrX	68000000	68400000	1	9	2	8	CL		chrX	54800000	55200000	0	CL
	chrX	68400000	68800000	4	6	3	5	SI		chrX	55200000	55600000	1	SI
	chrX	68800000	69200000	2	8	3	9	CL		chrX	55600000	56000000	0	CL
	chrX	69200000	69600000	2	11	7	6	CL		chrX	56000000	56400000	0	CL
	chrX	69600000	70000000	2	4	1	2	CL		chrX	56400000	56800000	1	CL
	chrX	70000000	70400000	1	4	1	12	SI		chrX	56800000	57200000	0	CL
	chrX	70400000	70800000	3	11	3	17	SD		chrX	57200000	57600000	1	SI
	chrX	70800000	71200000	13	18	15	62	SD		chrX	57600000	58000000	0	SI
	chrX	71200000	71600000	13	26	19	67	SD		chrX	58000000	58400000	0	CL
	chrX	71600000	72000000	1	9	7	16	SD		chrX	58400000	58800000	2	CL
	chrX	72000000	72400000	3	4	1	5	SI		chrX	58800000	59200000	6	CL
	chrX	72400000	72800000	2	6	6	7	SI		chrX	59200000	59600000	2	CL
	chrX	72800000	73200000	2	2	2	3	SI		chrX	59600000	60000000	1	CL
	chrX	73200000	73600000	3	3	4	2	CL		chrX	60400000	60800000	2	CL
	chrX	73600000	74000000	4	4	8	3	CL		chrX	60800000	61200000	2	CL
	chrX	74000000	74400000	4	2	8	0	CL		chrX	61200000	61600000	1	CL
	chrX	74400000	74800000	4	7	2	3	SI		chrX	61600000	62000000	2	CL
	chrX	74800000	75200000	1	5	1	2	SI		chrX	63200000	63600000	2	CL
	chrX	75200000	75600000	1	4	3	3	CL		chrX	63600000	64000000	2	CL
	chrX	75600000	76000000	1	4	2	1	CL		chrX	64000000	64400000	1	CL
	chrX	76400000	76800000	1	1	4	0	CL		chrX	64400000	64800000	2	CL
	chrX	76800000	77200000	0	0	2	2	CL		chrX	64800000	65200000	0	CL
	chrX	77200000	77600000	4	1	5	0	CL		chrX	65200000	65600000	0	CL
	chrX	77600000	78000000	1	3	4	1	CL		chrX	65600000	66000000	1	SI
	chrX	78000000	78400000	1	3	2	1	CL		chrX	66000000	66400000	4	CL
	chrX	78400000	78800000	3	3	3	2	CL		chrX	66400000	66800000	1	CL
	chrX	78800000	79200000	3	4	4	1	CL		chrX	66800000	67200000	1	CL
	chrX	79600000	80000000	2	0	3	2	CL		chrX	67200000	67600000	1	CL
	chrX	80000000	80400000	3	4	3	2	CL		chrX	67600000	68000000	0	CL
	chrX	80400000	80800000	0	6	2	4	CL		chrX	68000000	68400000	1	CL
	chrX	80800000	81200000	1	3	2	1	CL		chrX	68400000	68800000	2	SI
	chrX	81200000	81600000	0	5	3	1	CL		chrX	68800000	69200000	0	CL
	chrX	81600000	82000000	2	3	2	6	CL		chrX	69200000	69600000	3	CL
	chrX	82000000	82400000	4	3	3	1	CL		chrX	69600000	70000000	1	CL
	chrX	82400000	82800000	0	5	0	5	CL		chrX	70000000	70400000	2	SI
	chrX	82800000	83200000	0	7	0	5	CL		chrX	70400000	70800000	8	SD
	chrX	83200000	83600000	2	5	1	6	CL		chrX	70800000	71200000	24	SD
	chrX	83600000	84000000	4	6	1	1	CL		chrX	71200000	71600000	20	SD
	chrX	84000000	84400000	0	6	2	2	CL		chrX	71600000	72000000	3	SD
	chrX	84400000	84800000	1	1	1	3	CL		chrX	72000000	72400000	4	SI
	chrX	84800000	85200000	1	3	2	1	CL		chrX	72400000	72800000	0	SI
	chrX	85200000	85600000	2	5	2	2	CL		chrX	72800000	73200000	2	SI
	chrX	85600000	86000000	6	5	7	3	CL		chrX	73200000	73600000	2	CL
	chrX	86000000	86400000	1	3	0	1	CL		chrX	73600000	74000000	2	CL
	chrX	88000000	88400000	2	3	1	1	CL		chrX	74000000	74400000	4	CL
	chrX	89600000	90000000	3	5	5	1	CL		chrX	74400000	74800000	4	SI
	chrX	90000000	90400000	0	3	2	2	CL		chrX	74800000	75200000	0	SI
	chrX	90400000	90800000	4	13	4	2	SI		chrX	75200000	75600000	7	CL
	chrX	90800000	91200000	2	15	5	12	SI		chrX	75600000	76000000	1	CL
	chrX	91200000	91600000	8	28	5	13	SD		chrX	76400000	76800000	2	CL
	chrX	91600000	92000000	5	7	5	12	SD		chrX	76800000	77200000	2	CL
	chrX	92000000	92400000	1	5	0	3	CL		chrX	77200000	77600000	0	CL
	chrX	92400000	92800000	2	7	2	3	CL		chrX	77600000	78000000	1	CL
	chrX	92800000	93200000	2	3	5	3	SI		chrX	78000000	78400000	0	CL
	chrX	93200000	93600000	3	8	3	8	CL		chrX	78400000	78800000	0	CL
	chrX	93600000	94000000	0	3	1	3	CL		chrX	78800000	79200000	7	CL
	chrX	94000000	94400000	2	6	1	5	CL		chrX	79600000	80000000	0	CL
	chrX	94400000	94800000	1	3	1	6	CL		chrX	80000000	80400000	0	CL
	chrX	94800000	95200000	5	4	3	5	CL		chrX	80400000	80800000	1	CL
	chrX	95200000	95600000	0	4	2	2	CL		chrX	80800000	81200000	2	CL
	chrX	95600000	96000000	5	5	2	4	CL		chrX	81200000	81600000	0	CL
	chrX	96000000	96400000	0	15	6	17	SI		chrX	81600000	82000000	0	CL
	chrX	96400000	96800000	3	18	11	33	SI		chrX	82000000	82400000	1	CL
	chrX	96800000	97200000	2	13	0	14	SI		chrX	82400000	82800000	2	CL
	chrX	97200000	97600000	0	7	1	4	CL		chrX	82800000	83200000	0	CL
	chrX	97600000	98000000	5	13	11	47	SD		chrX	83200000	83600000	1	CL
	chrX	98000000	98400000	3	20	4	25	SD		chrX	83600000	84000000	0	CL
	chrX	98400000	98800000	15	27	23	80	SD		chrX	84000000	84400000	2	CL
	chrX	98800000	99200000	10	25	21	57	SD		chrX	84400000	84800000	1	CL
	chrX	99200000	99600000	15	23	11	64	SD		chrX	84800000	85200000	1	CL
	chrX	99600000	100000000	4	20	5	20	SD		chrX	85200000	85600000	0	CL
	chrX	100000000	100400000	6	7	4	9	SI		chrX	85600000	86000000	2	CL
	chrX	100400000	100800000	9	30	10	24	CE		chrX	86000000	86400000	0	CL
	chrX	100800000	101200000	7	22	7	19	CE		chrX	88000000	88400000	0	CL
	chrX	101200000	101600000	3	8	0	6	SI		chrX	89600000	90000000	1	CL
	chrX	101600000	102000000	9	12	6	9	SI		chrX	90000000	90400000	1	CL
	chrX	102000000	102400000	2	6	1	2	SI		chrX	90400000	90800000	3	SI
	chrX	102400000	102800000	4	3	5	0	CL		chrX	90800000	91200000	6	SI
	chrX	102800000	103200000	2	4	3	6	SD		chrX	91200000	91600000	8	SD
	chrX	103200000	103600000	5	7	3	4	SD		chrX	91600000	92000000	3	SD
	chrX	103600000	104000000	1	4	1	1	CL		chrX	92000000	92400000	2	CL
	chrX	104000000	104400000	1	4	1	3	CL		chrX	92400000	92800000	1	CL
	chrX	104400000	104800000	1	5	7	2	CL		chrX	92800000	93200000	2	SI
	chrX	104800000	105200000	0	4	2	3	CL		chrX	93200000	93600000	2	CL
	chrX	105200000	105600000	3	3	2	2	CL		chrX	93600000	94000000	0	CL
	chrX	105600000	106000000	1	4	2	3	CL		chrX	94000000	94400000	0	CL
	chrX	106000000	106400000	1	2	2	0	CL		chrX	94400000	94800000	0	CL
	chrX	106400000	106800000	3	2	3	2	CL		chrX	94800000	95200000	3	CL
	chrX	106800000	107200000	1	2	4	4	CL		chrX	95200000	95600000	1	CL
	chrX	107200000	107600000	1	2	0	2	CL		chrX	95600000	96000000	0	CL
	chrX	107600000	108000000	3	6	3	6	CL		chrX	96000000	96400000	3	SI
	chrX	108000000	108400000	3	1	3	1	CL		chrX	96400000	96800000	7	SI
	chrX	118000000	118400000	2	0	1	2	CL		chrX	96800000	97200000	5	SI
	chrX	123600000	124000000	1	0	6	2	CL		chrX	97200000	97600000	7	CL
	chrX	129600000	130000000	1	4	1	4	CL		chrX	97600000	98000000	6	SD
	chrX	131200000	131600000	8	7	10	13	SI		chrX	98000000	98400000	20	SD
	chrX	131600000	132000000	1	4	2	2	CL		chrX	98400000	98800000	58	SD
	chrX	132000000	132400000	7	6	5	6	SI		chrX	98800000	99200000	46	SD
	chrX	132400000	132800000	20	17	12	26	SI		chrX	99200000	99600000	20	SD
	chrX	132800000	133200000	2	9	1	2	SI		chrX	99600000	100000000	9	SD
	chrX	133200000	133600000	7	13	2	17	SI		chrX	100000000	100400000	3	SI
	chrX	133600000	134000000	5	1	5	5	CL		chrX	100400000	100800000	14	CE
	chrX	134000000	134400000	1	5	1	2	CL		chrX	100800000	101200000	2	CE
	chrX	134400000	134800000	3	7	3	8	CL		chrX	101200000	101600000	3	SI
	chrX	134800000	135200000	1	2	2	5	CL		chrX	101600000	102000000	4	SI
	chrX	135200000	135600000	2	5	3	7	CL		chrX	102000000	102400000	1	SI
	chrX	135600000	136000000	8	10	5	3	SI		chrX	102400000	102800000	4	CL
	chrX	136000000	136400000	2	9	5	9	SI		chrX	102800000	103200000	2	SD
	chrX	136400000	136800000	5	18	10	17	SI		chrX	103200000	103600000	1	SD
	chrX	136800000	137200000	4	34	13	30	SI		chrX	103600000	104000000	5	CL
	chrX	137200000	137600000	1	15	6	21	CL		chrX	104000000	104400000	2	CL
	chrX	137600000	138000000	5	10	2	13	CL		chrX	104400000	104800000	2	CL
	chrX	138000000	138400000	4	9	6	7	CL		chrX	104800000	105200000	2	CL
	chrX	138400000	138800000	2	10	4	10	CL		chrX	105200000	105600000	1	CL
	chrX	138800000	139200000	5	13	10	19	SI		chrX	105600000	106000000	2	CL
	chrX	139200000	139600000	2	13	5	12	CL		chrX	106000000	106400000	0	CL
	chrX	139600000	140000000	2	7	4	6	CL		chrX	106400000	106800000	2	CL
	chrX	140000000	140400000	3	13	4	9	CL		chrX	106800000	107200000	0	CL
	chrX	140400000	140800000	1	5	2	4	SI		chrX	107200000	107600000	2	CL
	chrX	140800000	141200000	3	8	2	6	SI		chrX	107600000	108000000	5	CL
	chrX	141200000	141600000	2	7	5	8	CL		chrX	108000000	108400000	2	CL
	chrX	141600000	142000000	4	5	3	2	CL		chrX	108400000	108800000	0	CL
	chrX	142000000	142400000	2	7	2	5	CL		chrX	108800000	109200000	2	CL
	chrX	142400000	142800000	1	5	1	4	CL		chrX	109200000	109600000	4	CL
	chrX	142800000	143200000	1	7	2	5	CL		chrX	109600000	110000000	4	CL
	chrX	143200000	143600000	3	4	3	4	CL		chrX	110000000	110400000	2	CL
	chrX	143600000	144000000	1	8	0	10	CL		chrX	110400000	110800000	1	CL
	chrX	144000000	144400000	4	2	3	1	CL		chrX	110800000	111200000	1	CL
	chrX	146400000	146800000	2	3	4	4	CL		chrX	111200000	111600000	3	CL
	chrX	146800000	147200000	5	0	3	0	SI		chrX	113600000	114000000	0	CL
	chrX	147200000	147600000	3	11	4	4	SI		chrX	114000000	114400000	2	CL
	chrX	147600000	148000000	3	6	7	16	SI		chrX	114400000	114800000	2	CL
	chrX	148000000	148400000	4	10	4	25	SD		chrX	114800000	115200000	1	CL
	chrX	148400000	148800000	15	32	14	49	SD		chrX	115600000	116000000	1	CL
	chrX	148800000	149200000	2	5	9	15	SI		chrX	117200000	117600000	0	CL
	chrX	149200000	149600000	2	7	3	6	SI		chrX	118000000	118400000	0	CL
	chrX	149600000	150000000	1	4	4	5	SI		chrX	119600000	120000000	3	CL
	chrX	150000000	150400000	4	7	8	6	SI		chrX	123600000	124000000	2	CL
	chrX	150400000	150800000	0	5	1	5	CL		chrX	125600000	126000000	2	CL
	chrX	150800000	151200000	6	2	9	9	CL		chrX	126000000	126400000	2	SI
	chrX	151200000	151600000	3	5	5	10	CL		chrX	126400000	126800000	1	CL
	chrX	151600000	152000000	0	3	3	1	SI		chrX	126800000	127200000	4	SI
	chrX	152000000	152400000	1	4	1	3	CL		chrX	127200000	127600000	2	CL
	chrX	152400000	152800000	1	4	6	6	CL		chrX	127600000	128000000	0	CL
	chrX	152800000	153200000	3	3	5	3	CL		chrX	128000000	128400000	1	CL
	chrX	153200000	153600000	4	3	2	2	CL		chrX	128400000	128800000	2	CL
	chrX	153600000	154000000	5	3	1	6	SI		chrX	128800000	129200000	3	CL
	chrX	154000000	154400000	2	5	2	7	SI		chrX	129200000	129600000	8	CL
	chrX	154400000	154800000	1	1	2	1	CL		chrX	129600000	130000000	3	CL
	chrX	154800000	155200000	4	3	5	2	CL		chrX	130000000	130400000	0	CL
	chrX	155200000	155600000	1	6	2	6	CL		chrX	130400000	130800000	2	SI
	chrX	155600000	156000000	4	4	2	4	SI		chrX	130800000	131200000	7	SI
	chrX	156000000	156400000	8	8	9	18	SI		chrX	131200000	131600000	1	SI
	chrX	156400000	156800000	4	9	4	9	SI		chrX	131600000	132000000	2	CL
	chrX	156800000	157200000	2	14	8	19	SI		chrX	132000000	132400000	1	SI
	chrX	157200000	157600000	3	7	5	11	CL		chrX	132400000	132800000	11	SI
	chrX	157600000	158000000	3	9	3	12	CL		chrX	132800000	133200000	1	SI
	chrX	158000000	158400000	8	17	3	13	CL		chrX	133200000	133600000	2	SI
	chrX	158400000	158800000	5	23	11	30	CL		chrX	133600000	134000000	2	CL
	chrX	158800000	159200000	5	6	5	19	SI		chrX	134000000	134400000	5	CL
	chrX	159200000	159600000	3	9	5	24	SI		chrX	134400000	134800000	5	CL
	chrX	159600000	160000000	5	5	5	11	CL		chrX	134800000	135200000	2	CL
	chrX	160000000	160400000	0	10	1	16	SI		chrX	135200000	135600000	2	CL
	chrX	160400000	160800000	7	9	5	22	SI		chrX	135600000	136000000	1	SI
	chrX	160800000	161200000	3	2	3	20	SI		chrX	136000000	136400000	3	SI
	chrX	161200000	161600000	2	7	2	5	CL		chrX	136400000	136800000	4	SI
	chrX	161600000	162000000	3	0	3	7	CL		chrX	136800000	137200000	7	SI
	chrX	162000000	162400000	4	2	3	9	SD		chrX	137200000	137600000	1	CL
	chrX	162400000	162800000	2	8	10	30	SD		chrX	137600000	138000000	1	CL
	chrX	162800000	163200000	2	11	13	55	SD		chrX	138000000	138400000	1	CL
	chrX	163200000	163600000	13	16	6	26	SD		chrX	138400000	138800000	4	CL
	chrX	163600000	164000000	5	5	4	10	CL		chrX	138800000	139200000	1	SI
	chrX	164000000	164400000	3	16	3	6	CL		chrX	139200000	139600000	3	CL
	chrX	164400000	164800000	2	10	3	8	CL		chrX	139600000	140000000	2	CL
	chrX	164800000	165200000	4	10	7	15	CL		chrX	140000000	140400000	3	CL
	chrX	165200000	165600000	3	11	3	18	CL		chrX	140400000	140800000	3	SI
	chrX	165600000	166000000	1	13	2	13	CL		chrX	140800000	141200000	2	SI
	chrX	166000000	166400000	8	51	12	43	CE		chrX	141200000	141600000	3	CL
										chrX	141600000	142000000	1	CL
										chrX	142000000	142400000	5	CL
										chrX	142400000	142800000	4	CL
										chrX	142800000	143200000	3	CL
										chrX	143200000	143600000	1	CL
										chrX	143600000	144000000	3	CL
										chrX	144000000	144400000	6	CL
										chrX	146400000	146800000	1	CL
										chrX	146800000	147200000	0	SI
										chrX	147200000	147600000	7	SI
										chrX	147600000	148000000	5	SI
										chrX	148000000	148400000	6	SD
										chrX	148400000	148800000	10	SD
										chrX	148800000	149200000	5	SI
										chrX	149200000	149600000	3	SI
										chrX	149600000	150000000	5	SI
										chrX	150000000	150400000	2	SI
										chrX	150400000	150800000	8	CL
										chrX	150800000	151200000	3	CL
										chrX	151200000	151600000	2	CL
										chrX	151600000	152000000	3	SI
										chrX	152000000	152400000	3	CL
										chrX	152400000	152800000	3	CL
										chrX	152800000	153200000	2	CL
										chrX	153200000	153600000	2	CL
										chrX	153600000	154000000	6	SI
										chrX	154000000	154400000	6	SI
										chrX	154400000	154800000	5	CL
										chrX	154800000	155200000	3	CL
										chrX	155200000	155600000	2	CL
										chrX	155600000	156000000	14	SI
										chrX	156000000	156400000	12	SI
										chrX	156400000	156800000	3	SI
										chrX	156800000	157200000	1	SI
										chrX	157200000	157600000	3	CL
										chrX	157600000	158000000	6	CL
										chrX	158000000	158400000	10	CL
										chrX	158400000	158800000	6	CL
										chrX	158800000	159200000	5	SI
										chrX	159200000	159600000	14	SI
										chrX	159600000	160000000	5	CL
										chrX	160000000	160400000	10	SI
										chrX	160400000	160800000	22	SI
										chrX	160800000	161200000	8	SI
										chrX	161200000	161600000	6	CL
										chrX	161600000	162000000	5	CL
										chrX	162000000	162400000	9	SD
										chrX	162400000	162800000	13	SD
										chrX	162800000	163200000	27	SD
										chrX	163200000	163600000	16	SD
										chrX	163600000	164000000	18	CL
										chrX	164000000	164400000	22	CL
										chrX	164400000	164800000	18	CL
										chrX	164800000	165200000	12	CL
										chrX	165200000	165600000	12	CL
										chrX	165600000	166000000	15	CL
										chrX	166000000	166400000	12	CE

## Sheet: Fig.6f
	Fig. 6f: BrdU-IP RT values of the B6-Xi in WT. Only SD and SI RT classes are shown.
	chrom	start	end	avr_WT_mESC_b6	avr_WT_EBDay7_b6	avr_WT_EBDay9_b6	avr_WT_NSC_b6	RT
	chrX	6800000	7200000	0.715292	-0.727311	-0.801123	-0.914884	SD
	chrX	7200000	7600000	0.918113	-0.444758	-0.707013	-0.795428	SD
	chrX	7600000	8000000	0.944352	-0.537914	-0.789634	-0.784644	SD
	chrX	10000000	10400000	-0.622541	-0.832627	-0.925159	-0.852265	SD
	chrX	10400000	10800000	-0.856137	-0.860866	-0.814304	-0.853032	SD
	chrX	10800000	11200000	-0.630982	-0.723479	-0.624026	-0.837686	SD
	chrX	11200000	11600000	0.317177	-0.0410814	-0.507935	-0.781185	SD
	chrX	11600000	12000000	0.719436	0.157878	-0.579482	-0.796879	SD
	chrX	12000000	12400000	0.863454	-0.487632	-0.753935	-0.681088	SD
	chrX	12400000	12800000	0.952491	-0.35689	-0.581698	-0.644201	SD
	chrX	12800000	13200000	0.763002	-0.340037	-0.58604	-0.753429	SD
	chrX	19600000	20000000	0.461613	-0.772619	-0.877846	-0.829173	SI
	chrX	20000000	20400000	0.969687	-0.555424	-0.790259	-0.633648	SD
	chrX	20400000	20800000	0.724226	-0.620306	-0.848599	-0.738603	SI
	chrX	33600000	34000000	0.128656	-0.910341	-0.884081	-0.850569	SD
	chrX	34000000	34400000	0.799034	-0.695763	-0.864005	-0.784936	SD
	chrX	34400000	34800000	0.932824	-0.62983	-0.805074	-0.823921	SD
	chrX	35600000	36000000	0.783169	-0.791256	-0.861616	-0.88478	SI
	chrX	36000000	36400000	0.00672395	-0.855275	-0.909865	-0.891955	SI
	chrX	39200000	39600000	0.848683	-0.778197	-0.879177	-0.870509	SD
	chrX	45200000	45600000	0.876294	-0.753082	-0.832722	-0.817016	SI
	chrX	45600000	46000000	0.885223	-0.671109	-0.785686	-0.862639	SI
	chrX	46000000	46400000	0.1784	-0.750157	-0.786262	-0.864293	SI
	chrX	49200000	49600000	0.644335	-0.788238	-0.842549	-0.844229	SI
	chrX	49600000	50000000	0.743331	-0.762727	-0.73675	-0.86279	SI
	chrX	50000000	50400000	0.881461	-0.731176	-0.809373	-0.861127	SI
	chrX	50400000	50800000	0.197383	-0.878556	-0.844454	-0.858846	SI
	chrX	50800000	51200000	0.0586254	-0.860378	-0.854745	-0.841446	SI
	chrX	53600000	54000000	0.577037	-0.819512	-0.883119	-0.883153	SI
	chrX	55200000	55600000	0.444719	-0.723015	-0.867533	-0.90948	SI
	chrX	57200000	57600000	0.735145	-0.814278	-0.897023	-0.909387	SI
	chrX	57600000	58000000	0.269641	-0.877823	-0.873688	-0.876253	SI
	chrX	65600000	66000000	0.136573	-0.887152	-0.933231	-0.879189	SI
	chrX	68400000	68800000	0.154048	-0.902973	-0.814033	-0.857288	SI
	chrX	70000000	70400000	0.530196	-0.796012	-0.832242	-0.874114	SI
	chrX	70400000	70800000	0.843159	-0.797383	-0.696088	-0.825825	SD
	chrX	70800000	71200000	0.871447	-0.55077	-0.644096	-0.72867	SD
	chrX	71200000	71600000	0.884132	-0.566579	-0.720368	-0.762709	SD
	chrX	71600000	72000000	0.479874	-0.783166	-0.83453	-0.805016	SD
	chrX	72000000	72400000	0.46963	-0.780867	-0.862436	-0.825456	SI
	chrX	72400000	72800000	0.776055	-0.755868	-0.918327	-0.911875	SI
	chrX	72800000	73200000	0.752909	-0.739218	-0.874814	-0.739938	SI
	chrX	74400000	74800000	0.194446	-0.79172	-0.884359	-0.911435	SI
	chrX	74800000	75200000	0.574935	-0.820292	-0.91691	-0.842898	SI
	chrX	90400000	90800000	0.685391	-0.774099	-0.87263	-0.863197	SI
	chrX	90800000	91200000	0.906227	-0.670281	-0.838392	-0.848952	SI
	chrX	91200000	91600000	0.888264	-0.546787	-0.530992	-0.738331	SD
	chrX	91600000	92000000	0.0516754	-0.869014	-0.823413	-0.837062	SD
	chrX	92800000	93200000	0.0147524	-0.888338	-0.889146	-0.912241	SI
	chrX	96000000	96400000	0.539524	-0.809113	-0.789163	-0.842092	SI
	chrX	96400000	96800000	0.57164	-0.813567	-0.686819	-0.828197	SI
	chrX	96800000	97200000	0.287576	-0.888176	-0.810902	-0.830478	SI
	chrX	97600000	98000000	0.612084	-0.804642	-0.785797	-0.862363	SD
	chrX	98000000	98400000	0.812342	-0.686956	-0.831776	-0.831328	SD
	chrX	98400000	98800000	0.957767	-0.587141	-0.642105	-0.627682	SD
	chrX	98800000	99200000	0.903242	-0.521209	-0.484934	-0.506957	SD
	chrX	99200000	99600000	0.886451	-0.599852	-0.65349	-0.504813	SD
	chrX	99600000	100000000	0.596859	-0.830477	-0.758428	-0.800078	SD
	chrX	100000000	100400000	0.373092	-0.393015	-0.559332	-0.565634	SI
	chrX	101200000	101600000	0.87041	-0.715552	-0.753158	-0.787727	SI
	chrX	101600000	102000000	0.741583	-0.837932	-0.880093	-0.866689	SI
	chrX	102000000	102400000	0.365598	-0.756751	-0.807465	-0.815864	SI
	chrX	102800000	103200000	0.546738	-0.737048	-0.840892	-0.875142	SD
	chrX	103200000	103600000	0.798669	-0.740032	-0.817185	-0.898678	SD
	chrX	126000000	126400000	0.418757	-0.854931	-0.943342	-0.930076	SI
	chrX	126800000	127200000	0.634816	-0.789848	-0.918898	-0.933032	SI
	chrX	130400000	130800000	0.303699	-0.797367	-0.819621	-0.808011	SI
	chrX	130800000	131200000	0.878446	-0.71333	-0.736061	-0.785018	SI
	chrX	131200000	131600000	0.452899	-0.702017	-0.819242	-0.789785	SI
	chrX	132000000	132400000	0.445074	-0.763085	-0.708263	-0.805102	SI
	chrX	132400000	132800000	0.868843	-0.740124	-0.909925	-0.822086	SI
	chrX	132800000	133200000	0.29531	-0.893129	-0.868057	-0.880442	SI
	chrX	133200000	133600000	0.377552	-0.782404	-0.838331	-0.859081	SI
	chrX	135600000	136000000	0.160905	-0.905865	-0.924477	-0.918458	SI
	chrX	136000000	136400000	0.496693	-0.887874	-0.841553	-0.930844	SI
	chrX	136400000	136800000	0.600943	-0.878482	-0.853571	-0.867807	SI
	chrX	136800000	137200000	0.504799	-0.839104	-0.827941	-0.853446	SI
	chrX	138800000	139200000	0.250042	-0.70384	-0.824313	-0.734168	SI
	chrX	140400000	140800000	0.360837	-0.734041	-0.859679	-0.929176	SI
	chrX	140800000	141200000	0.107168	-0.804476	-0.857737	-0.892137	SI
	chrX	146800000	147200000	0.275786	-0.843634	-0.855281	-0.769683	SI
	chrX	147200000	147600000	0.815534	-0.695719	-0.782569	-0.775854	SI
	chrX	147600000	148000000	0.876345	-0.715201	-0.884306	-0.775802	SI
	chrX	148000000	148400000	0.840163	-0.725184	-0.823311	-0.704971	SD
	chrX	148400000	148800000	0.902793	-0.647522	-0.767577	-0.662065	SD
	chrX	148800000	149200000	0.802238	-0.757173	-0.776405	-0.781408	SI
	chrX	149200000	149600000	0.774239	-0.711235	-0.829506	-0.812591	SI
	chrX	149600000	150000000	0.751181	-0.764636	-0.911688	-0.809912	SI
	chrX	150000000	150400000	0.122115	-0.798084	-0.922862	-0.880125	SI
	chrX	151600000	152000000	0.132766	-0.902014	-0.900626	-0.937405	SI
	chrX	153600000	154000000	0.307649	-0.751811	-0.812548	-0.870286	SI
	chrX	154000000	154400000	0.501095	-0.782266	-0.875128	-0.896775	SI
	chrX	155600000	156000000	0.784784	-0.721239	-0.834498	-0.720678	SI
	chrX	156000000	156400000	0.719846	-0.708773	-0.757503	-0.723708	SI
	chrX	156400000	156800000	0.597944	-0.823912	-0.859223	-0.841395	SI
	chrX	156800000	157200000	0.326638	-0.90841	-0.869399	-0.852477	SI
	chrX	158800000	159200000	0.404287	-0.774661	-0.802133	-0.769135	SI
	chrX	159200000	159600000	0.756253	-0.70863	-0.791478	-0.731649	SI
	chrX	160000000	160400000	0.352568	-0.827229	-0.860771	-0.777726	SI
	chrX	160400000	160800000	0.8784	-0.816567	-0.788537	-0.802282	SI
	chrX	160800000	161200000	0.231413	-0.86539	-0.902006	-0.893775	SI
	chrX	162000000	162400000	-0.900515	-0.928986	-0.934726	-0.737374	SD
	chrX	162400000	162800000	-0.200734	-0.85585	-0.874434	-0.450835	SD
	chrX	162800000	163200000	0.869955	-0.765821	-0.769854	-0.571651	SD
	chrX	163200000	163600000	-0.212819	-0.850731	-0.863036	-0.747754	SD
