# Supplementary material for: Replication dynamics identifies the folding principles of the inactive X chromosome
Source: Nat Struct Mol Biol. 2023 Aug 10;30(8):1224–37. doi: 10.1038/s41594-023-01052-1 (PMC10442229; doi:10.1038/s41594-023-01052-1)
Supplement: Source Data Fig. 7 — Statistical source data. [file 41594_2023_1052_MOESM10_ESM.xlsx]

## Sheet: Fig.7a
	Data used for the analysis: list of genes with RT class and escapee identified by Giogetti et al., Nature 2016									Fig. 7a: X-linked gene density in mice
										RT	numbers of 400-kb bin	Mb	genes	gene density/400-kb	gene density/Mb
	chr	start	end	gene	RT	escapee				SD	36	14.4	266	7.39	18.47
	chrX	5246184	5248144	Gm14374	CL	NA				SI	69	27.6	311	4.51	11.27
	chrX	5624624	5631869	Nudt11	CL	NA				CL	223	89.2	339	1.52	3.8
	chrX	5658335	5660538	AU022751	CL	NA				CE	3	1.2	15	5	12.5
	chrX	5745814	5750109	Nudt10	CL	NA
	chrX	5891223	5897841	Bmp15	CL	NA				Fig. 7a: Giorgetti et al., Nature 2016's escapee density in mice
	chrX	6029493	6151781	5430428K19Rik	CL	NA				RT	numbers of 400-kb bin	Mb	escapee	escapee density/400-kb	escapee density/Mb
	chrX	6556777	6618745	Ccnb3	CL	NA				SD	36	14.4	55	1.53	3.82
	chrX	6644640	6655732	Akap4	CL	NA				SI	69	27.6	17	0.25	0.62
	chrX	6814808	6814900	Mir500	SD	NA				CL	223	89.2	6	0.03	0.07
	chrX	6818368	6818477	Mir501	SD	NA				CE	3	1.2	1	0.33	0.83
	chrX	6819108	6819172	Mir362	SD	NA
	chrX	6825114	6825182	Mir188	SD	NA				Fig. 7a: Normalized Giorgetti et al., Nature 2016's escapee density in mice
	chrX	6825527	6825623	Mir532	SD	NA				RT	Escapee density/gene density
	chrX	6949716	6952956	Usp27x	SD	NA				SD	0.206822
	chrX	6953050	6955168	Gm14379	SD	NA				SI	0.0550133
	chrX	6988942	7000114	2010204K13Rik	SD	NA				CL	0.0184211
	chrX	7135687	7151407	Ppp1r3f	SD	NA				CE	0.0664
	chrX	7150725	7158142	Ppp1r3fos	SD	NA
	chrX	7156801	7172369	Foxp3	SD	NA
	chrX	7170934	7182546	Ccdc22	SD	NA
	chrX	7215705	7230382	Syp	SD	NA
	chrX	7234504	7245312	Prickle3	SD	NA
	chrX	7245066	7248516	Plp2	SD	NA
	chrX	7250291	7258377	Magix	SD	NA
	chrX	7274259	7287385	Gpkow	SD	escapee
	chrX	7299345	7305327	Wdr45	SD	escapee
	chrX	7305696	7308189	Praf2	SD	escapee
	chrX	7308839	7318450	Ccdc120	SD	NA
	chrX	7330214	7330299	Mir684-1	SD	NA
	chrX	7339786	7352328	Tfe3	SD	NA
	chrX	7367118	7397693	Gripap1	SD	escapee
	chrX	7384226	7384347	Mir1198	SD	NA
	chrX	7400884	7415404	Kcnd1	SD	NA
	chrX	7418956	7453752	Otud5	SD	escapee
	chrX	7455431	7460558	Pim2	SD	escapee
	chrX	7461369	7471618	Slc35a2	SD	escapee
	chrX	7471644	7476395	Pqbp1	SD	escapee
	chrX	7476461	7484778	Timm17b	SD	escapee
	chrX	7496947	7501536	Pcsk1n	SD	NA
	chrX	7501401	7505733	Eras	SD	NA
	chrX	7507247	7525015	Hdac6	SD	NA
	chrX	7536385	7545036	Gata1	SD	NA
	chrX	7581326	7595618	Glod5	SD	NA
	chrX	7638296	7651886	Suv39h1	SD	escapee
	chrX	7658591	7667617	Was	SD	NA
	chrX	7674212	7683827	Gm6787	SD	NA
	chrX	7700426	7709984	Wdr13	SD	escapee
	chrX	7716100	7723006	Rbm3	SD	escapee
	chrX	7722552	7725089	Rbm3os	SD	NA
	chrX	7731597	7753307	Tbc1d25	SD	NA
	chrX	7762454	7770638	Ebp	SD	escapee
	chrX	7770971	7783651	Porcn	SD	NA
	chrX	7815793	7829532	Ftsj1	SD	escapee
	chrX	7848506	7857302	Slc38a5	SD	NA
	chrX	7904549	7913361	Ssxb10	SD	NA
	chrX	7944103	7952514	Ssxb9	SD	NA
	chrX	7990430	7999283	Ssxb1	SD	NA
	chrX	8031468	8038852	Ssxb2	CL	NA
	chrX	8091177	8102080	Gm14459	CL	NA
	chrX	8119729	8125381	Ssxb6	CL	NA
	chrX	8160669	8166372	Ssxb3	CL	NA
	chrX	8262456	8267970	Ssxb8	CL	NA
	chrX	8325555	8331713	Ssx9	CL	NA
	chrX	8380816	8386512	Ssxb5	CL	NA
	chrX	8421119	8426733	Gm6592	CL	NA
	chrX	8469478	8472090	B630019K06Rik	CL	NA
	chrX	8539259	8540101	Fthl17b	CL	NA
	chrX	8552843	8553685	Fthl17c	CL	NA
	chrX	8552843	8553715	Fthl17-ps1	CL	NA
	chrX	8563065	8563798	Fthl17d	CL	NA
	chrX	8610611	8611459	Fthl17e	CL	NA
	chrX	8620676	8621536	Fthl17-ps1	CL	NA
	chrX	8640215	8640948	Fthl17f	CL	NA
	chrX	8681687	8683468	4930402K13Rik	CL	NA
	chrX	8849909	8890371	Xk	CL	NA
	chrX	8860889	8861414	1700012L04Rik	CL	NA
	chrX	8927724	8928263	Gm14501	CL	NA
	chrX	9012379	9046450	Cybb	CL	NA
	chrX	9149085	9149517	Gm5132	CL	NA
	chrX	9231395	9240109	Dynlt3	CL	NA
	chrX	9424072	9424626	Hypm	CL	NA
	chrX	9426828	9427378	4930557A04Rik	CL	NA
	chrX	9462746	9575990	Sytl5	CL	NA
	chrX	9615102	9694787	Srpx	CL	NA
	chrX	9735341	9793921	Rpgr	CL	NA
	chrX	9829430	9898150	Otc	CL	NA
	chrX	10062241	10173730	Tspan7	SD	NA
	chrX	10294490	10296828	Mid1ip1	SD	NA
	chrX	10876382	10876883	Gm14483	SD	NA
	chrX	10876446	10876764	Gm14475	SD	NA
	chrX	10876446	10876764	Gm14476	SD	NA
	chrX	10876446	10876764	Gm14477	SD	NA
	chrX	10876446	10876764	Gm14479	SD	NA
	chrX	10879557	10880047	Gm14474	SD	NA
	chrX	10882780	10883098	Gm14475	SD	NA
	chrX	10882780	10883098	Gm14476	SD	NA
	chrX	10882780	10883098	Gm14477	SD	NA
	chrX	10882780	10883098	Gm14479	SD	NA
	chrX	10885880	10886389	Gm14482	SD	NA
	chrX	10885885	10886386	Gm14483	SD	NA
	chrX	10885949	10886267	Gm14475	SD	NA
	chrX	10885949	10886267	Gm14476	SD	NA
	chrX	10885949	10886267	Gm14477	SD	NA
	chrX	10885949	10886267	Gm14479	SD	NA
	chrX	10889059	10889553	Gm14484	SD	NA
	chrX	10892214	10892723	Gm14482	SD	NA
	chrX	10892283	10892601	Gm14475	SD	NA
	chrX	10892283	10892601	Gm14476	SD	NA
	chrX	10892283	10892601	Gm14477	SD	NA
	chrX	10892283	10892601	Gm14479	SD	NA
	chrX	10895381	10895890	Gm14482	SD	NA
	chrX	10895411	10895853	Gm14478	SD	NA
	chrX	10895450	10895768	Gm14475	SD	NA
	chrX	10895450	10895768	Gm14476	SD	NA
	chrX	10895450	10895768	Gm14477	SD	NA
	chrX	10895450	10895768	Gm14479	SD	NA
	chrX	10898548	10899057	Gm14482	SD	NA
	chrX	10898578	10899020	Gm14478	SD	NA
	chrX	10898617	10898935	Gm14475	SD	NA
	chrX	10898617	10898935	Gm14476	SD	NA
	chrX	10898617	10898935	Gm14477	SD	NA
	chrX	10898617	10898935	Gm14479	SD	NA
	chrX	10901784	10902102	Gm14475	SD	NA
	chrX	10901784	10902102	Gm14476	SD	NA
	chrX	10901784	10902102	Gm14477	SD	NA
	chrX	10901784	10902102	Gm14479	SD	NA
	chrX	10904947	10905277	Gm4906	SD	NA
	chrX	11613863	11737481	Bcor	SD	NA
	chrX	11916904	11932122	Gm14635	SD	NA
	chrX	12164884	12194177	Atp6ap2	SD	NA
	chrX	12229008	12229946	Gm4984	SD	NA
	chrX	12232007	12250765	1810030O07Rik	SD	escapee
	chrX	12252496	12339099	Med14	SD	escapee
	chrX	12339403	12398618	Gm14634	SD	NA
	chrX	12513998	12515667	AA414768	SD	NA
	chrX	12619140	12622421	5730405O15Rik	SD	NA
	chrX	12648623	12750453	Usp9x	SD	escapee
	chrX	12811766	12824859	2010308F09Rik	SD	NA
	chrX	12858147	12871109	Ddx3x	SD	escapee
	chrX	13044797	13066439	Nyx	SD	NA
	chrX	13209894	13217984	Gpr34	CL	NA
	chrX	13238488	13244559	Gpr82	CL	NA
	chrX	13788273	13788783	Gm5382	CL	NA
	chrX	14687711	14688615	Ppp1r2-ps9	CL	NA
	chrX	16099994	16100817	Cypt1	CL	NA
	chrX	16100006	16100741	Cypt7	CL	NA
	chrX	16100006	16100741	Cypt8	CL	NA
	chrX	16196823	16264938	Maoa	CL	NA
	chrX	16286406	16394492	Maob	CL	NA
	chrX	16462647	16488900	Ndp	CL	NA
	chrX	17132725	17149451	Fundc1	CL	NA
	chrX	17722995	17723818	Dusp21	CL	NA
	chrX	17739700	17857062	Kdm6a	CL	escapee
	chrX	18723419	18723514	Mir221	CL	NA
	chrX	18724018	18724097	Mir222	CL	NA
	chrX	19636695	19674646	Chst7	SI	NA
	chrX	19682880	19868890	Slc9a7	SI	NA
	chrX	19941606	19982779	Rp2	SI	NA
	chrX	20002813	20097065	Jade3	SD	NA
	chrX	20126943	20139213	Rgn	SD	NA
	chrX	20192451	20194690	Ndufb11	SD	escapee
	chrX	20194628	20228031	Rbm10	SD	NA
	chrX	20235427	20260305	Uba1	SD	escapee
	chrX	20265079	20277005	Cdk16	SD	escapee
	chrX	20281034	20297665	Usp11	SD	escapee
	chrX	20425668	20437647	Araf	SI	escapee
	chrX	20437636	20498044	Syn1	SI	NA
	chrX	20440251	20440308	Mir5617	SI	NA
	chrX	20447291	20451863	Timp1	SI	NA
	chrX	20502579	20508681	Cfp	SI	NA
	chrX	20510520	20527734	Elk1	SI	NA
	chrX	20528790	20539104	Uxt	SI	NA
	chrX	20538801	20564475	A230072C01Rik	SI	NA
	chrX	20603309	20639164	Zfp182	SI	NA
	chrX	20645613	20655085	Spaca5	SI	NA
	chrX	20656275	20666355	Zfp300	SI	NA
	chrX	20695539	20699214	Ssxa1	SI	NA
	chrX	20783705	20798791	4930453H23Rik	SI	NA
	chrX	20889335	20911853	Gm6938	CL	NA
	chrX	20937990	20941750	Gm5124	CL	NA
	chrX	21061749	21065959	Agtr2	CL	NA
	chrX	21292025	21319483	Slc6a14	CL	NA
	chrX	22038721	22040669	Ppp1r2-ps7	CL	NA
	chrX	23270176	23383127	Wdr44	CL	NA
	chrX	23469888	23484676	Gm4907	CL	NA
	chrX	32129796	32131700	Gm21950	CL	NA
	chrX	33652102	33711256	Il13ra1	SD	NA
	chrX	33735898	33739153	Zcchc12	SD	NA
	chrX	33868403	33906851	Lonrf3	SD	NA
	chrX	33943471	33944649	Gm6268	SD	NA
	chrX	34138187	34146074	Pgrmc1	SD	NA
	chrX	34148177	34185409	Akap17b	SD	NA
	chrX	34283626	34317302	Slc25a43	SD	NA
	chrX	34335591	34338803	Slc25a5	SD	NA
	chrX	34354762	34357195	Mdrl	SD	NA
	chrX	34414289	34424215	Ube2a	SD	NA
	chrX	34427536	34442894	Nkrf	SD	NA
	chrX	34450828	34451980	Gm15008	SD	NA
	chrX	34451266	34529690	2023-09-06	SD	NA
	chrX	34588839	34590413	Sowahd	SD	NA
	chrX	34622512	34625217	Rpl39	SD	NA
	chrX	34622906	34623028	Snora69	SD	NA
	chrX	34631672	34650317	Upf3b	SD	escapee
	chrX	34666757	34690741	Nkap	SD	escapee
	chrX	34690692	34708837	Akap14	SD	NA
	chrX	34727583	34731233	Ndufa1	SD	NA
	chrX	34731216	34732460	Rnf113a1	SD	NA
	chrX	34748496	34751036	Gm9	SD	NA
	chrX	34753799	34762253	Rhox1	SD	NA
	chrX	34784986	34789685	Rhox2a	SD	NA
	chrX	34789913	34798973	Rhox3a	SD	NA
	chrX	34794872	34798793	Rhox3e	SD	NA
	chrX	35227952	35232121	Rhox8	CL	NA
	chrX	35252273	35254947	Rhox9	CL	NA
	chrX	35367084	35371992	Btg1-ps1	CL	NA
	chrX	35391375	35396291	Btg1-ps2	CL	NA
	chrX	35419651	35424865	Rhox10	CL	NA
	chrX	35429774	35438316	Rhox11	CL	NA
	chrX	35457238	35464084	Rhox12	CL	NA
	chrX	35474016	35483143	Rhox13	CL	NA
	chrX	35542969	35550223	Zbtb33	CL	NA
	chrX	35563617	35563697	Mir3110	CL	NA
	chrX	35669298	35689961	Atp1b4	SI	NA
	chrX	35754533	35809637	Lamp2	SI	NA
	chrX	35884797	35929373	Cul4b	SI	escapee
	chrX	35953834	35966699	Mcts1	SI	escapee
	chrX	35983959	35988320	C1galt1c1	SI	NA
	chrX	36125956	36315865	6030498E09Rik	SI	NA
	chrX	36699442	36700138	Cypt15	CL	NA
	chrX	37216095	37216781	Cypt14	CL	NA
	chrX	39421012	39462841	Xiap	SD	NA
	chrX	39855741	39875272	Sh2d1a	CL	NA
	chrX	40944165	40946707	Gm362	CL	NA
	chrX	41718633	41721514	Dcaf12l2	CL	NA
	chrX	42139743	42143374	Dcaf12l1	CL	NA
	chrX	42444080	42445967	Prr32	CL	NA
	chrX	43620735	43682088	4930515L19Rik	CL	NA
	chrX	43682183	43683522	Actrt1	CL	NA
	chrX	45265632	45319043	Ocrl	SI	NA
	chrX	45378322	45388029	Apln	SI	NA
	chrX	45461901	45490158	Xpnpep2	SI	NA
	chrX	45499612	45514742	Sash3	SI	NA
	chrX	45525147	45561879	Zdhhc9	SI	NA
	chrX	45610110	45635626	Utp14a	SI	escapee
	chrX	45629968	45638603	9530027J09Rik	SI	NA
	chrX	45694534	45759905	Bcorl1	SI	NA
	chrX	45764225	45816309	Elf4	SI	NA
	chrX	45828120	45866740	Aifm1	SI	NA
	chrX	45872461	45883417	Rab33a	SI	NA
	chrX	45894802	45947629	Zfp280c	SI	NA
	chrX	46021155	46027655	Gpr119	SI	NA
	chrX	46048180	46063896	Rbmx2	SI	NA
	chrX	46194642	46230890	Gm595	SI	NA
	chrX	46823626	46853427	Arhgap36	CL	NA
	chrX	47036680	47037640	Olfr1320	CL	NA
	chrX	47080149	47081109	Olfr1321	CL	NA
	chrX	47135713	47150922	Igsf1	CL	NA
	chrX	47238645	47239578	Olfr1322	CL	NA
	chrX	47362482	47363412	Olfr1323	CL	NA
	chrX	47778672	47779671	Olfr1324	CL	NA
	chrX	47890565	47915775	Gm35612	CL	NA
	chrX	47916296	47988498	Firre	CL	NA
	chrX	48194547	48246275	Stk26	CL	NA
	chrX	48245821	48295887	Frmd7	CL	NA
	chrX	48357090	48371195	Rap2c	CL	NA
	chrX	48466670	48559167	Mbnl3	CL	NA
	chrX	49107135	49154410	Usp26	CL	NA
	chrX	49321871	49325949	1700080O16Rik	SI	NA
	chrX	49406194	49518100	Gpc4	SI	NA
	chrX	49625603	49967151	Gpc3	SI	NA
	chrX	49731297	49731358	Mir6384	SI	NA
	chrX	49775583	49775692	Mir717	SI	NA
	chrX	49929019	49972224	A630012P03Rik	SI	NA
	chrX	50094869	50094944	Mir363	SI	NA
	chrX	50095014	50095105	Mir92-2	SI	NA
	chrX	50095159	50095243	Mir19b-2	SI	NA
	chrX	50095289	50095369	Mir20b	SI	NA
	chrX	50095507	50095590	Mir18b	SI	NA
	chrX	50095679	50095744	Mir106a	SI	NA
	chrX	50095739	50097770	Kis2	SI	NA
	chrX	50144376	50152645	Ccdc160	SI	NA
	chrX	50265390	50310138	Phf6	SI	NA
	chrX	50341254	50374837	Hprt	SI	NA
	chrX	50401173	50401255	Mir450b	SI	NA
	chrX	50401330	50401421	Mir450-1	SI	NA
	chrX	50401475	50401544	Mir450-2	SI	NA
	chrX	50402579	50402664	Mir542	SI	NA
	chrX	50406288	50410367	C430049B03Rik	SI	NA
	chrX	50406431	50406530	Mir351	SI	NA
	chrX	50407160	50407231	Mir503	SI	NA
	chrX	50407431	50407526	Mir322	SI	NA
	chrX	50423178	50467582	Plac1	SI	NA
	chrX	50596591	50622982	Fam122b	SI	NA
	chrX	50626609	50654678	Fam122c	SI	NA
	chrX	50697770	50723736	Mospd1	SI	NA
	chrX	50788094	50796753	Etd	SI	NA
	chrX	50911098	50912311	Cxx1c	SI	NA
	chrX	50945665	50946940	Cxx1a	SI	NA
	chrX	50972353	50973585	Cxx1b	SI	NA
	chrX	50989667	50994509	4933416I08Rik	SI	NA
	chrX	50989703	50994502	NR_102724	SI	NA
	chrX	51000098	51019755	AW822252	SI	NA
	chrX	51028007	51041399	4930502E18Rik	SI	NA
	chrX	51046077	51061008	1700013H16Rik	SI	NA
	chrX	51075862	51079571	Zfp36l3	SI	NA
	chrX	51080294	51100883	Xlr	SI	NA
	chrX	53389748	53406673	3830403N18Rik	CL	NA
	chrX	53443003	53466058	Gm773	CL	NA
	chrX	53570784	53573841	1600025M17Rik	CL	NA
	chrX	53627762	53631647	Smim10l2a	SI	NA
	chrX	53708015	53761020	Ddx26b	SI	NA
	chrX	53797050	53802783	Gm648	SI	NA
	chrX	53838688	53851096	Mmgt1	SI	escapee
	chrX	53841028	53841091	Mir5116	SI	NA
	chrX	53863011	53917407	Slc9a6	SI	NA
	chrX	54051129	54075502	Mtap7d3	CL	NA
	chrX	54296250	54301935	Brs3	CL	NA
	chrX	54306746	54320359	Htatsf1	CL	escapee
	chrX	54341282	54359717	Vgll1	CL	NA
	chrX	54453813	54457553	Gm14718	CL	NA
	chrX	54465319	54477219	Cd40lg	CL	NA
	chrX	54484661	54591906	Arhgef6	CL	NA
	chrX	54636524	54646213	Rbmx	CL	NA
	chrX	54644624	54644686	Snord61	CL	NA
	chrX	54662325	54741948	Gm364	CL	escapee
	chrX	54749844	54756934	Gpr101	CL	NA
	chrX	55283804	55289807	Zic3	SI	NA
	chrX	56164637	56173481	4930550L24Rik	CL	NA
	chrX	56350834	56350913	Mir504	CL	NA
	chrX	57252640	57283937	F9	SI	NA
	chrX	57309132	57432266	Mcf2	SI	NA
	chrX	57647577	57647667	Mir505	SI	NA
	chrX	57689226	57709370	Gm7073	SI	NA
	chrX	57801182	57802391	Gm715	SI	NA
	chrX	58144540	58146605	Sox3	CL	NA
	chrX	58369552	58392635	C230004F18Rik	CL	NA
	chrX	58436420	58438733	Cdr1	CL	NA
	chrX	58444467	58447339	C030023E24Rik	CL	NA
	chrX	58962790	58964125	Ldoc1	CL	NA
	chrX	59536673	59545253	4933402E13Rik	CL	NA
	chrX	59763713	59780186	1700019B21Rik	CL	NA
	chrX	61404580	61405373	Gm6760	CL	NA
	chrX	61426722	61431953	3830417A13Rik	CL	NA
	chrX	61522618	61530171	Slitrk4	CL	NA
	chrX	63902492	63914577	Slitrk2	CL	NA
	chrX	64029931	64029993	Mir743	CL	NA
	chrX	64030430	64030507	Mir743b	CL	NA
	chrX	64033547	64033612	Mir742	CL	NA
	chrX	64033932	64034008	Mir883a	CL	NA
	chrX	64043064	64043142	Mir883b	CL	NA
	chrX	64045769	64045836	Mir471	CL	NA
	chrX	64049979	64050050	Mir741	CL	NA
	chrX	64052397	64052472	Mir463	CL	NA
	chrX	64053704	64053782	Mir880	CL	NA
	chrX	64054682	64054760	Mir878	CL	NA
	chrX	64055118	64055196	Mir881	CL	NA
	chrX	64063602	64063679	Mir871	CL	NA
	chrX	64067125	64067200	Mir470	CL	NA
	chrX	64075830	64075888	Mir465d	CL	NA
	chrX	64079129	64079210	Mir465c-1	CL	NA
	chrX	64079129	64079210	Mir465c-2	CL	NA
	chrX	64082376	64082455	Mir465b-1	CL	NA
	chrX	64082376	64082455	Mir465b-2	CL	NA
	chrX	64085691	64085772	Mir465c-1	CL	NA
	chrX	64085691	64085772	Mir465c-2	CL	NA
	chrX	64088938	64089017	Mir465b-1	CL	NA
	chrX	64088938	64089017	Mir465b-2	CL	NA
	chrX	64092226	64092300	Mir465	CL	NA
	chrX	64936074	64946737	Gm1140	CL	NA
	chrX	64936166	64946737	Gm14692	CL	NA
	chrX	64948872	64959433	Gm14692	CL	NA
	chrX	64948872	64959525	Gm1140	CL	NA
	chrX	65173038	65174625	4933436I01Rik	CL	NA
	chrX	65241270	65241336	Mir201	CL	NA
	chrX	65241548	65241626	Mir547	CL	NA
	chrX	65263279	65263354	Mir509	CL	NA
	chrX	65920688	65931574	Fmr1os	SI	NA
	chrX	65931715	65971136	Fmr1	SI	NA
	chrX	66015013	66057735	Fmr1nb	CL	NA
	chrX	66145547	66146228	Gm6812	CL	NA
	chrX	67198455	67199155	1700020N15Rik	CL	NA
	chrX	67639087	67642591	1110012L19Rik	CL	NA
	chrX	67647075	67647915	4930567H17Rik	CL	NA
	chrX	67713230	67730218	BC023829	CL	NA
	chrX	67798732	67799560	Gm14725	CL	NA
	chrX	68463941	68568470	Mtm1	SI	NA
	chrX	68617934	68672371	Mtmr1	SI	NA
	chrX	68673234	68746024	Cd99l2	SI	NA
	chrX	68809091	68813848	Hmgb3	CL	NA
	chrX	68916841	68922432	Gpr50	CL	NA
	chrX	69061418	69070045	Vma21	CL	NA
	chrX	69177776	69186210	Gm1141	CL	NA
	chrX	69207963	69218061	Prrg3	CL	NA
	chrX	69218324	69234385	Fate1	CL	NA
	chrX	69237187	69255557	Cnga2	CL	NA
	chrX	69467355	69468303	Magea4	CL	NA
	chrX	69502770	69520060	Gabre	CL	NA
	chrX	69506369	69506451	Mir224	CL	NA
	chrX	69507562	69507647	Mir452	CL	NA
	chrX	69627208	69632197	Magea10	CL	NA
	chrX	69678014	69901585	Gabra3	CL	NA
	chrX	69835326	69835433	Mir767	CL	NA
	chrX	69836838	69836918	Mir105	CL	NA
	chrX	70070516	70087941	Gabrq	SI	NA
	chrX	70158903	70163683	Cetn2	SI	NA
	chrX	70163859	70203867	Nsdhl	SI	NA
	chrX	70232677	70276882	Zfp185	SI	NA
	chrX	70237417	70237483	Mir2137	SI	NA
	chrX	70279319	70282442	Pnma5	SI	NA
	chrX	70310125	70313530	Pnma3	SI	NA
	chrX	70319683	70327846	Xlr4a	SI	NA
	chrX	70331631	70342434	Xlr3a	SI	NA
	chrX	70352973	70363041	Xlr5a	SI	NA
	chrX	70362385	70374599	DXBay18	SI	NA
	chrX	70368406	70374599	Gm14685	SI	NA
	chrX	70382570	70388763	Gm14685	SI	NA
	chrX	70382570	70394789	DXBay18	SI	NA
	chrX	70420640	70422328	Spin2d	SD	NA
	chrX	70437517	70448269	Xlr3b	SD	NA
	chrX	70459671	70467792	Xlr4b	SD	NA
	chrX	70473644	70476134	F8a	SD	NA
	chrX	70479414	70488469	Xlr4c	SD	NA
	chrX	70499878	70510729	Xlr3c	SD	NA
	chrX	70530535	70535854	Xlr5c	SD	NA
	chrX	70587958	70604419	Zfp275	SD	NA
	chrX	70656434	70673721	Zfp92	SD	NA
	chrX	70679043	70680682	Trex2	SD	NA
	chrX	70682653	70704368	Haus7	SD	NA
	chrX	70728939	70741275	Bgn	SD	NA
	chrX	70884779	70888853	Dusp9	SD	NA
	chrX	70901330	70905409	Pnck	SD	NA
	chrX	70918471	70927839	Slc6a8	SD	NA
	chrX	70931516	70963154	Bcap31	SD	escapee
	chrX	70961935	70983873	Abcd1	SD	NA
	chrX	71002441	71017849	Plxnb3	SD	NA
	chrX	71019743	71024263	Srpk3	SD	NA
	chrX	71024301	71032236	Idh3g	SD	escapee
	chrX	71032366	71036167	Ssr4	SD	NA
	chrX	71038695	71070308	Pdzd4	SD	NA
	chrX	71099118	71126173	L1cam	SD	NA
	chrX	71137440	71139767	Avpr2	SD	NA
	chrX	71139690	71156637	Arhgap4	SD	NA
	chrX	71162208	71167283	Naa10	SD	escapee
	chrX	71167459	71176189	Renbp	SD	NA
	chrX	71259252	71269260	Irak1	SD	escapee
	chrX	71268866	71268937	Mir5132	SD	NA
	chrX	71269187	71269275	Mir718	SD	escapee
	chrX	71271930	71331029	Mecp2	SD	escapee
	chrX	71372804	71396094	Opn1mw	SD	NA
	chrX	71396282	71413177	Tex28	SD	NA
	chrX	71422597	71453837	Tktl1	SD	NA
	chrX	71468799	71491873	Flna	SD	escapee
	chrX	71500025	71503232	Emd	SD	escapee
	chrX	71516154	71518474	Rpl10	SD	NA
	chrX	71517830	71517959	Snora70	SD	NA
	chrX	71518555	71527672	Dnase1l1	SD	NA
	chrX	71519365	71519444	Mir7091	SD	NA
	chrX	71528056	71535490	Taz	SD	escapee
	chrX	71542435	71550060	Atp6ap1	SD	NA
	chrX	71550350	71557206	Gdi1	SD	escapee
	chrX	71558371	71565488	Fam50a	SD	escapee
	chrX	71562700	71562768	Mir7092	SD	NA
	chrX	71574404	71590028	Plxna3	SD	escapee
	chrX	71597500	71598957	Lage3	SD	escapee
	chrX	71611056	71613887	Ubl4a	SD	NA
	chrX	71612785	71618688	Gm44504	SD	NA
	chrX	71614557	71618688	Slc10a3	SD	NA
	chrX	71630058	71638613	Fam3a	SD	escapee
	chrX	71638629	71699117	Ikbkg	SD	escapee
	chrX	71654824	71674500	G6pdx	SD	escapee
	chrX	71725625	71726738	Gm6880	SD	NA
	chrX	71839666	71840614	Olfr1325	SD	NA
	chrX	71884457	71890974	Gm5640	SD	NA
	chrX	71986265	71987527	Gm6890	SD	NA
	chrX	72082534	72088708	Gm5936	SI	NA
	chrX	72212182	72214464	Gm38425	SI	NA
	chrX	72233886	72330244	Gab3	SI	NA
	chrX	72341192	72355115	Dkc1	SI	NA
	chrX	72355071	72376355	Mpp1	SI	NA
	chrX	72418055	72625380	F8	SI	NA
	chrX	72627737	72642497	Fundc2	SI	NA
	chrX	72650185	72661923	Cmc4	SI	NA
	chrX	72655780	72661923	Mtcp1	SI	NA
	chrX	72661966	72701040	Brcc3	SI	NA
	chrX	72759635	72780285	Vbp1	SI	escapee
	chrX	72817383	72823570	Rab39b	SI	NA
	chrX	72970796	73010038	4933407K13Rik	SI	NA
	chrX	73030992	73120509	Pls3	SI	NA
	chrX	73509644	73513012	Cldn34b3	CL	NA
	chrX	73638688	73643318	Cldn34b4	CL	NA
	chrX	73827948	73848263	Cldn34d	CL	NA
	chrX	74920152	74920791	Cldn34-ps	SI	NA
	chrX	75007373	75041299	Prkx	SI	NA
	chrX	75083236	75098839	Pbsn	SI	NA
	chrX	75110096	75115372	Gm14744	SI	NA
	chrX	75233629	75238906	5430402E10Rik	CL	NA
	chrX	75330843	75336713	Obp1a	CL	NA
	chrX	75370805	75375742	Gm5938	CL	NA
	chrX	75432146	75437581	Obp1b	CL	NA
	chrX	75485800	75491260	Gm14743	CL	NA
	chrX	75614981	75616467	4930480E11Rik	CL	NA
	chrX	75694948	75829236	Prrg1	CL	NA
	chrX	75983101	75984749	Fam47c	CL	NA
	chrX	76575851	76603407	Gm8787	CL	NA
	chrX	76727906	76762624	Gm7173	CL	NA
	chrX	76868569	76916774	Mageb16	CL	NA
	chrX	78315982	78343214	Tmem47	CL	NA
	chrX	78664913	78703461	4930595M18Rik	CL	NA
	chrX	80732014	80733263	Tsga8	CL	NA
	chrX	82495015	82515630	Fthl17a	CL	NA
	chrX	82819360	82879808	Tab3	CL	NA
	chrX	82947275	83022158	Gk	CL	NA
	chrX	83115611	83136838	5430427O19Rik	CL	NA
	chrX	83289537	83292652	Samt3	CL	NA
	chrX	83437113	83441285	Nr0b1	CL	NA
	chrX	83495594	83501558	Mageb4	CL	NA
	chrX	86004812	86004892	Mir1906-1	CL	NA
	chrX	86004812	86004892	Mir1906-2	CL	NA
	chrX	88137480	88138473	Gm44	CL	NA
	chrX	89735287	89736018	Gm5941	CL	NA
	chrX	90401492	90402210	BC061195	SI	NA
	chrX	90401559	90402210	1700003E24Rik	SI	NA
	chrX	90428565	90429283	BC061195	SI	NA
	chrX	90428632	90429283	1700003E24Rik	SI	NA
	chrX	90531845	90543694	Arx	SI	NA
	chrX	90900201	90995287	Pcyt1b	SI	NA
	chrX	91009954	91077434	Pdk3	SI	NA
	chrX	91213994	91220809	AU015836	SD	NA
	chrX	91319969	91368746	Zfx	SD	NA
	chrX	91434047	91457990	Eif2s3x	SD	escapee
	chrX	91480268	91518854	Klhl15	SD	NA
	chrX	91519912	91519976	Mir7673	SD	NA
	chrX	91612448	91662431	Apoo	SD	NA
	chrX	91612462	91643541	Apoo-ps	SD	NA
	chrX	91688070	91693066	Gm14827	SD	NA
	chrX	91780812	91787413	Maged1	SD	NA
	chrX	91881407	91883900	Gspt2	SD	NA
	chrX	91969907	91975530	Zxdb	SD	NA
	chrX	92036623	92043628	Zxda	CL	NA
	chrX	92217845	92222021	Spin4	CL	NA
	chrX	92244273	92361878	Arhgef9	CL	NA
	chrX	92615652	92640179	Amer1	CL	NA
	chrX	92665537	92753326	Asb12	CL	NA
	chrX	92834532	92853848	Zc4h2	SI	NA
	chrX	92907016	93123309	Zc3h12b	SI	NA
	chrX	92927928	92928604	1700010D01Rik	SI	NA
	chrX	93130651	93152313	Las1l	SI	NA
	chrX	93291383	93363892	Msn	CL	NA
	chrX	93435264	93438981	F630028O10Rik	CL	NA
	chrX	93438155	93438265	Mir223	CL	NA
	chrX	93442541	93488777	Vsig4	CL	NA
	chrX	93650774	93769823	Heph	CL	NA
	chrX	93908806	93914727	Gpr165	CL	NA
	chrX	94267934	94277443	Pgr15l	CL	NA
	chrX	94529179	94572548	Eda2r	CL	NA
	chrX	95344095	95518557	Ar	CL	NA
	chrX	96133119	96144359	Yipf6	SI	escapee
	chrX	96237919	96270067	Stard8	SI	NA
	chrX	96331399	96344361	Efnb1	SI	NA
	chrX	96600669	96639136	Gm14812	SI	NA
	chrX	96661072	96666074	Pja1	SI	NA
	chrX	97016407	97041684	Tmem28	SI	NA
	chrX	97576435	97576524	Mir676	CL	NA
	chrX	97624351	97625224	Otud6a	SD	NA
	chrX	97689629	97711464	Igbp1	SD	escapee
	chrX	97720176	97741447	Dgat2l6	SD	NA
	chrX	97767585	97773545	Awat1	SD	NA
	chrX	97785492	97790208	P2ry4	SD	NA
	chrX	97800835	97813832	Arr3	SD	NA
	chrX	97818244	97821246	Pdzd11	SD	NA
	chrX	97821403	97922610	Kif4	SD	NA
	chrX	97925185	97934240	Gdpd2	SD	NA
	chrX	98033986	98254978	Tex11	SD	NA
	chrX	98274548	98280744	Slc7a3	SD	NA
	chrX	98449866	98456212	Foxo4	SD	NA
	chrX	98456711	98459331	Gm614	SD	NA
	chrX	98459723	98463594	Il2rg	SD	NA
	chrX	98469429	98494273	Med12	SD	NA
	chrX	98494517	98516689	Nlgn3	SD	NA
	chrX	98571714	98580968	Gjb1	SD	NA
	chrX	98599722	98616024	Zmym3	SD	NA
	chrX	98624989	98643932	Nono	SD	NA
	chrX	98644447	98648880	Itgb1bp2	SD	NA
	chrX	98728073	98797128	Taf1	SD	escapee
	chrX	98835389	98879690	Ogt	SD	escapee
	chrX	98926873	98929486	Cxcr3	SD	NA
	chrX	99261880	99266646	Rgag4	SD	NA
	chrX	99314803	99323012	Pin4	SD	NA
	chrX	99338158	99352430	Ercc6l	SD	escapee
	chrX	99380279	99384730	Rps4x	SD	escapee
	chrX	99442716	99447520	Cited1	SD	NA
	chrX	99447989	99453028	Gm14858	SD	NA
	chrX	99709313	99839585	Phka1	SD	NA
	chrX	99902226	99903009	Gm9112	SD	NA
	chrX	99903219	99910548	Dmrtc1b	SD	NA
	chrX	99986534	99993728	Gm5166	SD	NA
	chrX	100042969	100049955	Dmrtc1c2	SI	NA
	chrX	100042977	100049955	Dmrtc1c1	SI	NA
	chrX	100054525	100061692	1700031F05Rik	SI	NA
	chrX	100098559	100104026	Dmrtc1a	SI	NA
	chrX	100104243	100104990	1700011M02Rik	SI	NA
	chrX	100123710	100124446	1700018G05Rik	SI	NA
	chrX	100127385	100129562	Gm5126	SI	NA
	chrX	100379397	100382003	Nap1l2	SI	NA
	chrX	100427619	100451945	4930519F16Rik	CE	NA
	chrX	100516736	100525563	Cdx4	CE	NA
	chrX	100551814	100591457	Chic1	CE	NA
	chrX	100609805	100619922	Tsx	CE	NA
	chrX	100626855	100680296	Tsix	CE	NA
	chrX	100655711	100678572	Xist	CE	escapee
	chrX	100688896	100701764	Jpx	CE	NA
	chrX	100740838	100743038	Gm9159	CE	NA
	chrX	100768259	100768335	Mir421	CE	NA
	chrX	100768398	100768493	Mir374b	CE	NA
	chrX	100768423	100768472	Mir374c	CE	NA
	chrX	100825924	100827003	Zcchc13	CE	NA
	chrX	100892752	101017327	Slc16a2	CE	NA
	chrX	101152505	101176623	Rlim	CE	NA
	chrX	101272774	101396456	C77370	SI	NA
	chrX	101311513	101311613	Mir672	SI	NA
	chrX	101678120	101701601	Uprt	SI	NA
	chrX	101732308	101866403	Zdhhc15	SI	NA
	chrX	102012114	102037794	1700121L16Rik	SI	NA
	chrX	102050290	102052606	Magee2	SI	NA
	chrX	102236192	102265463	5530601H04Rik	SI	NA
	chrX	102275094	102312429	Pbdc1	SI	NA
	chrX	102315716	102319300	Magee1	SI	NA
	chrX	102359716	102360844	E530001F21Rik	SI	NA
	chrX	102539620	102539708	Mir384	CL	NA
	chrX	102568332	102587093	5330434G04Rik	CL	NA
	chrX	102574420	102574518	Mir325	CL	NA
	chrX	102695110	102695976	Cypt2	CL	NA
	chrX	102959815	102971871	Fgf16	SD	NA
	chrX	102992955	103124711	Atrx	SD	NA
	chrX	103211038	103217789	Cox7b	SD	NA
	chrX	103222562	103323499	Atp7a	SD	NA
	chrX	103338613	103355832	Tlr13	SD	NA
	chrX	103382438	103399038	Pgk1	SD	NA
	chrX	103402212	103416497	Taf9b	SD	NA
	chrX	103430584	103450711	Fnd3c2	SD	NA
	chrX	103505164	103505274	Mir6382	SD	NA
	chrX	103615381	103680568	Fndc3c1	CL	NA
	chrX	103771847	103799018	Cysltr1	CL	NA
	chrX	103778524	103905896	Gm5127	CL	NA
	chrX	104032420	104035982	Zcchc5	CL	NA
	chrX	104115963	104129238	Lpar4	CL	NA
	chrX	104284673	104300309	P2ry10	CL	NA
	chrX	104344265	104369000	A630033H20Rik	CL	NA
	chrX	104451216	104492108	Gpr174	CL	NA
	chrX	104592533	104598699	Itm2a	CL	NA
	chrX	104737920	104739139	4933401B06Rik	CL	NA
	chrX	104863302	104884319	Tbx22	CL	NA
	chrX	104978090	105011673	2610002M06Rik	CL	NA
	chrX	104987928	105068250	Fam46d	CL	NA
	chrX	105141073	105143775	Gm732	CL	NA
	chrX	106029816	106082235	2810403D21Rik	CL	NA
	chrX	106196823	106197635	5730416F02Rik	CL	NA
	chrX	106199875	106208719	Hmgn5	CL	escapee
	chrX	106290745	106357806	Sh3bgrl	CL	NA
	chrX	106392094	106395784	Gm6377	CL	NA
	chrX	107568091	107570495	Gm7134	CL	NA
	chrX	108009717	108014447	Pou3f4	CL	NA
	chrX	108305756	108319213	Cylc1	CL	NA
	chrX	108501445	108651568	Rps6ka6	CL	NA
	chrX	109207128	109240935	Tex16	CL	NA
	chrX	109352657	109357461	4933403O08Rik	CL	NA
	chrX	109424960	109486364	Apool	CL	NA
	chrX	109497913	109520388	Satl1	CL	NA
	chrX	109608882	109671952	2010106E10Rik	CL	NA
	chrX	109714134	109748671	Zfp711	CL	NA
	chrX	109752035	109812260	Pof1b	CL	NA
	chrX	110154200	110299124	Chm	CL	NA
	chrX	110188432	110188502	Mir361	CL	NA
	chrX	113794786	113795134	H2afb2	CL	NA
	chrX	114128365	114128713	Gm14920	CL	NA
	chrX	117426190	117426835	H2afb3	CL	NA
	chrX	123928824	123930430	4921511C20Rik	CL	NA
	chrX	130117399	130223532	Pcdh19	CL	NA
	chrX	130425608	130432968	Tspan6	SI	NA
	chrX	130442963	130466985	Srpx2	SI	NA
	chrX	130470923	130516351	Sytl4	SI	NA
	chrX	130593714	130621361	Cstf2	SI	escapee
	chrX	130609854	130609936	Mir3112	SI	NA
	chrX	130620959	130646393	Nox1	SI	NA
	chrX	130683583	130696467	Xkrx	SI	NA
	chrX	130722039	130742569	Arl13a	SI	NA
	chrX	130829763	130840508	Tmem35	SI	NA
	chrX	130842622	130897643	Cenpi	SI	escapee
	chrX	130939318	130991112	Drp2	SI	NA
	chrX	130994654	131011029	Taf7l	SI	NA
	chrX	131071794	131076209	Timm8a1	SI	NA
	chrX	131076879	131117679	Btk	SI	NA
	chrX	131120192	131122601	Rpl36a	SI	NA
	chrX	131122707	131135544	Gla	SI	NA
	chrX	131135717	131141596	Hnrnph2	SI	NA
	chrX	131219100	131221001	B230119M05Rik	SI	NA
	chrX	131221057	131232311	Armcx4	SI	NA
	chrX	131252476	131256451	Armcx1	SI	NA
	chrX	131282993	131285958	Armcx6	SI	NA
	chrX	131291106	131295995	Armcx3	SI	NA
	chrX	131292169	131292270	Mir7093	SI	NA
	chrX	131338680	131343760	Armcx2	SI	NA
	chrX	131479064	131499293	Nxf2	SI	NA
	chrX	131505911	131543748	Zmat1	SI	NA
	chrX	131556960	131594875	3632454L22Rik	SI	NA
	chrX	131702162	131712171	AV320801	CL	NA
	chrX	131703843	131712153	Gm15023	CL	NA
	chrX	131743224	131745226	Tceal6	CL	NA
	chrX	131836854	131847175	Pramel3	CL	NA
	chrX	131907822	131917932	Gm5128	CL	NA
	chrX	131907822	131917932	Gm7903	CL	NA
	chrX	131968373	131978536	Gm5128	CL	NA
	chrX	131968373	131978536	Gm7903	CL	NA
	chrX	132029126	132039133	AV320801	SI	NA
	chrX	132029144	132037452	Gm15023	SI	NA
	chrX	132114325	132128394	Nxf7	SI	NA
	chrX	132147540	132162244	Prame	SI	NA
	chrX	132189236	132228329	Tcp11x2	SI	NA
	chrX	132253205	132255212	Tmsb15a	SI	NA
	chrX	132277230	132281865	Armcx5	SI	NA
	chrX	132277230	132338007	Gprasp1	SI	NA
	chrX	132281254	132281308	Mir7646	SI	NA
	chrX	132320652	132320756	Mir1970	SI	NA
	chrX	132373572	132379269	Gprasp2	SI	NA
	chrX	132420389	132425620	Bhlhb9	SI	NA
	chrX	132528358	132529898	Arxes2	SI	NA
	chrX	132567905	132569485	Arxes1	SI	NA
	chrX	132601103	132602775	Bex2	SI	NA
	chrX	132606637	132619794	Nxf3	SI	NA
	chrX	132639141	132649959	5730412P04Rik	SI	NA
	chrX	132673583	132674976	Bex4	SI	NA
	chrX	132703522	132706790	Tceal8	SI	NA
	chrX	132717783	132717899	Mir6383	SI	NA
	chrX	132735489	132738390	Tceal5	SI	NA
	chrX	132748510	132750052	Bex1	SI	NA
	chrX	132758579	132760639	Tceal7	SI	NA
	chrX	132779618	132781678	Wbp5	SI	NA
	chrX	132804791	132806517	Ngfrap1	SI	escapee
	chrX	132982645	133003580	Kir3dl2	SI	NA
	chrX	133052537	133068845	Kir3dl1	SI	NA
	chrX	133200913	133202916	Tceal3	SI	NA
	chrX	133242603	133244405	Tceal1	SI	NA
	chrX	133267489	133278225	Morf4l2	SI	escapee
	chrX	133277495	133337900	BC065397	SI	NA
	chrX	133292212	133314260	Glra4	SI	NA
	chrX	133357284	133373121	Plp1	SI	NA
	chrX	133392689	133403079	Rab9b	SI	NA
	chrX	133461863	133462912	H2bfm	SI	NA
	chrX	133489528	133492518	Tmsb15b2	SI	NA
	chrX	133489528	133511413	Tmsb15l	SI	NA
	chrX	133508560	133511413	Tmsb15b1	SI	NA
	chrX	133515654	133572841	Slc25a53	SI	NA
	chrX	133527693	133531462	Zcchc18	SI	NA
	chrX	133649935	133654865	Esx1	CL	NA
	chrX	134742703	134744119	Tex13a	CL	NA
	chrX	135448968	135543629	Nrk	CL	NA
	chrX	135613788	135619775	Serpina7	SI	NA
	chrX	135620781	135627942	4930513O06Rik	SI	NA
	chrX	135744582	135772874	Mum1l1	SI	NA
	chrX	135774764	135892277	Platr21	SI	NA
	chrX	135868221	135872708	Trap1a	SI	NA
	chrX	136014905	136089119	D330045A20Rik	SI	NA
	chrX	136097878	136207684	Rnf128	SI	NA
	chrX	136219534	136288757	Tbc1d8b	SI	NA
	chrX	136314219	136316892	Ripply1	SI	NA
	chrX	136335346	136345927	Cldn2	SI	NA
	chrX	136424049	136533134	Rbm41	SI	NA
	chrX	136542211	136597107	Nup62cl	SI	NA
	chrX	136597417	136641336	Pih1h3b	SI	NA
	chrX	136845486	136845551	Mir3475	SI	NA
	chrX	136876801	136970006	Frmpd3	SI	NA
	chrX	136991141	137010679	Prps1	SI	NA
	chrX	137074067	137135061	Tsc22d3	SI	NA
	chrX	137212566	137302254	Mid2	CL	NA
	chrX	137342845	137347972	Tex13	CL	NA
	chrX	137442146	137474011	Vsig1	CL	NA
	chrX	137482963	137491250	Psmd10	CL	escapee
	chrX	137491455	137598813	Atg4a	CL	NA
	chrX	138145540	138159760	Irs4	CL	NA
	chrX	138513831	138631479	Gucy2f	CL	NA
	chrX	138661312	138674243	Nxt2	CL	NA
	chrX	138732047	138733780	Gm5643	CL	NA
	chrX	138739295	138740741	Kcne1l	CL	NA
	chrX	139173542	139173640	Mir652	SI	NA
	chrX	139288016	139401271	Ammecr1	CL	NA
	chrX	139534136	139538878	Rgag1	CL	NA
	chrX	139720216	139828805	Chrdl1	CL	NA
	chrX	140236779	140261955	Capn6	CL	NA
	chrX	140290384	140367762	Dcx	CL	NA
	chrX	140588237	140600817	A730046J19Rik	SI	NA
	chrX	140732332	140732442	Mir680-2	SI	NA
	chrX	140811869	141122723	Trpc5	SI	NA
	chrX	140891124	140911606	Trpc5os	SI	NA
	chrX	140987300	140990782	Mageb16-ps1	SI	NA
	chrX	141473886	141473957	Mir3472	CL	NA
	chrX	141724901	141783437	Lhfpl1	CL	NA
	chrX	141880966	141922182	Amot	CL	NA
	chrX	143428932	143429051	Snora35	CL	NA
	chrX	143433947	143434052	Gm22650	CL	NA
	chrX	143436801	143436909	Mir764	CL	NA
	chrX	143443983	143444070	Mir1912	CL	NA
	chrX	143445143	143445229	Mir1264	CL	NA
	chrX	143499447	143499545	Mir1298	CL	NA
	chrX	143592752	143592864	Mir448	CL	NA
	chrX	143818020	143863735	Il13ra2	CL	NA
	chrX	143906236	143988624	Lrch2	CL	NA
	chrX	146747493	146747907	Gm15104	CL	NA
	chrX	146832315	146893693	Tmem29	SI	NA
	chrX	146981927	146981988	Mir3620	SI	NA
	chrX	146981959	147005165	Alas2	SI	NA
	chrX	147006049	147022698	Apex2	SI	NA
	chrX	147024463	147078421	Pfkfb1	SI	NA
	chrX	147079252	147092126	Tro	SI	NA
	chrX	147240963	147248882	Maged2	SI	NA
	chrX	147261459	147291950	Itih5l-ps	SI	NA
	chrX	147417675	147451865	Gnl3l	SI	NA
	chrX	147481712	147524229	Fgd1	SI	NA
	chrX	147521636	147531086	Tsr2	SI	NA
	chrX	147632620	147754735	Wnk3	SI	NA
	chrX	147747877	147776422	A230072E10Rik	SI	NA
	chrX	147778765	147908677	Fam120c	SI	NA
	chrX	148237824	148369961	Huwe1	SD	escapee
	chrX	148294104	148294180	Mir3113	SD	NA
	chrX	148346888	148346971	Mirlet7f-2	SD	NA
	chrX	148347756	148347864	Mir98	SD	NA
	chrX	148436438	148438985	Hsd17b10	SD	escapee
	chrX	148439126	148450838	Ribc1	SD	NA
	chrX	148450970	148496516	Smc1a	SD	escapee
	chrX	148578810	148659780	Iqsec2	SD	NA
	chrX	148667769	148713642	Kdm5c	SD	escapee
	chrX	148729366	148762036	Kantr	SD	NA
	chrX	148771394	148777027	Tspyl2	SD	escapee
	chrX	148803114	148851245	3010001F23Rik	SI	NA
	chrX	148997876	148998512	Cldn34a	SI	NA
	chrX	149216463	149243189	Gpr143	SI	NA
	chrX	149441011	149444002	Usp51	SI	NA
	chrX	149470708	149472106	Mageh1	SI	NA
	chrX	149472171	149507458	9530051G07Rik	SI	NA
	chrX	149553330	149567404	Foxr2	SI	NA
	chrX	149672587	149830677	Klf8	SI	NA
	chrX	149932774	149936101	Ubqln2	SI	NA
	chrX	149993135	149993978	Cypt3	SI	NA
	chrX	150119696	150130823	Kctd12b	SI	NA
	chrX	150158096	150175839	2210013O21Rik	SI	NA
	chrX	150266835	150268783	Spin2c	SI	NA
	chrX	150436132	150447183	4921511M17Rik	CL	NA
	chrX	150436132	150447183	Gm15140	CL	NA
	chrX	150436132	150447183	Samt1	CL	NA
	chrX	150436132	150447185	Gm10057	CL	NA
	chrX	150457322	150468370	4921511M17Rik	CL	NA
	chrX	150457322	150468370	Gm15140	CL	NA
	chrX	150457322	150468370	Samt1	CL	NA
	chrX	150457322	150468372	Gm10057	CL	NA
	chrX	150478528	150489582	4921511M17Rik	CL	NA
	chrX	150478528	150489582	Samt1	CL	NA
	chrX	150478528	150489584	Gm10057	CL	NA
	chrX	150544175	150555228	4921511M17Rik	CL	NA
	chrX	150544175	150555228	Gm15140	CL	NA
	chrX	150544175	150555228	Samt1	CL	NA
	chrX	150587113	150591430	Gm16445	CL	NA
	chrX	150773767	150777935	4930524N10Rik	CL	NA
	chrX	150916544	150919225	Samt4	CL	NA
	chrX	151009770	151013873	Samt2	CL	NA
	chrX	151321345	151324810	Cldn34b1	CL	NA
	chrX	151358554	151360658	Magea6	CL	NA
	chrX	151383005	151384112	Magea3	CL	NA
	chrX	151420317	151430393	Magea8	CL	NA
	chrX	151461743	151467835	Magea2	CL	NA
	chrX	151487603	151496096	Magea5	CL	NA
	chrX	151523061	151524333	Magea1	CL	NA
	chrX	151559523	151582392	Cldn34b2	CL	NA
	chrX	151647668	151650992	Sat1	SI	NA
	chrX	151696985	151732197	Acot9	SI	NA
	chrX	151758460	151773003	Prdx4	SI	NA
	chrX	152004278	152057870	Ptchd1	CL	NA
	chrX	152974025	152974660	4930503H13Rik	CL	NA
	chrX	153881885	153929978	Sms	SI	NA
	chrX	153978735	153979682	Gm6568	SI	NA
	chrX	154004050	154006917	Yy2	SI	escapee
	chrX	154136904	154190523	Smpx	SI	NA
	chrX	154256366	154258992	Klhl34	SI	NA
	chrX	155693713	155806176	Rps6ka3	SI	NA
	chrX	155810126	155823631	Eif1ax	SI	escapee
	chrX	155852503	155936689	Map7d2	SI	NA
	chrX	156426364	156561283	Map3k15	SI	NA
	chrX	156560150	156576362	Pdha1	SI	NA
	chrX	156828621	156936008	Adgrg2	SI	NA
	chrX	156940097	157036810	Phka2	SI	NA
	chrX	157061026	157157904	Ppef1	SI	NA
	chrX	157205944	157237595	Rs1	CL	NA
	chrX	157222239	157432613	Cdkl5	CL	NA
	chrX	157340047	157344984	Gja6	CL	NA
	chrX	157600681	157696145	Scml2	CL	NA
	chrX	158154967	158217426	Rai2	CL	NA
	chrX	158849883	159081590	Reps2	SI	NA
	chrX	159216848	159267386	Txlng	SI	NA
	chrX	159294774	159326394	Syap1	SI	escapee
	chrX	159312849	159312927	Mir3473a	SI	NA
	chrX	159339491	159472473	Ctps2	SI	escapee
	chrX	159399923	159402531	S100g	SI	NA
	chrX	159951835	159987668	Grpr	CL	NA
	chrX	160198070	160199264	Rnf138rt1	SI	NA
	chrX	160346948	160371598	Ap1s2	SI	NA
	chrX	160373374	160396598	Zrsr2	SI	escapee
	chrX	160414753	160465942	Car5b	SI	NA
	chrX	160508634	160514425	Siah1b	SI	escapee
	chrX	160528118	160556791	Tmem27	SI	NA
	chrX	160577273	160626350	Ace2	SI	NA
	chrX	160630773	160696125	Bmx	SI	NA
	chrX	160811453	160840582	Vegfd	SI	NA
	chrX	160857718	160871847	Piga	SI	NA
	chrX	160874925	160897102	Asb11	SI	NA
	chrX	160935834	160977684	Asb9	SI	NA
	chrX	161374105	161418307	Mospd2	CL	NA
	chrX	161418523	161435204	Fancb	CL	NA
	chrX	162608385	162628444	Gemin8	SD	escapee
	chrX	162827964	162878636	Ofd1	SD	escapee
	chrX	162878686	162891072	Trappc2	SD	escapee
	chrX	162895183	162917799	Rab9	SD	escapee
	chrX	162937746	162948410	Tceanc	SD	NA
	chrX	162960938	163023648	Egfl6	SD	NA
	chrX	163099956	163127744	Gm1720	SD	NA
	chrX	163501380	163508302	Gm8817	SD	NA
	chrX	163645025	163647150	Tmsb4x	CL	NA
	chrX	163679054	163702261	Tlr8	CL	NA
	chrX	163742857	163768503	Tlr7	CL	NA
	chrX	163784251	163820681	Prps2	CL	NA
	chrX	165091030	165111834	Msl3	CL	NA
	chrX	165614045	165625141	Amelx	CL	NA
	chrX	165749462	165758275	Hccs	CL	escapee
	chrX	166214309	166217567	4933400A11Rik	CE	NA

## Sheet: Fig.7b
	Fig. 7b: X-linked gene density, escapee density, significant inter-chromosomal interactions based on virtual 4C-seq in mouse cells
	chr	start	end	mm9 gene density/400kb	Giorgetti et al., Nature 2016's escapee density/400kb	normalized Giorgetti et al., Nature 2016's escapee density with mm9 gene density (400kb)	significant inter-chromosomal interactions based on virtual 4C-seq derived from NPC Hi-C from Wang et al., Cell 2018/400kb
	chrX	4800000	5200000	1	0	0	2
	chrX	5200000	5600000	1	0	0	2
	chrX	5600000	6000000	5	0	0	3
	chrX	6000000	6400000	3	0	0	1
	chrX	6400000	6800000	4	0	0	0
	chrX	6800000	7200000	14	0	0	5
	chrX	7200000	7600000	24	9	0.375	4
	chrX	7600000	8000000	14	5	0.357143	4
	chrX	8000000	8400000	7	0	0	1
	chrX	8400000	8800000	11	0	0	0
	chrX	8800000	9200000	6	0	0	3
	chrX	9200000	9600000	4	0	0	5
	chrX	9600000	10000000	3	0	0	3
	chrX	10000000	10400000	2	0	0	6
	chrX	10400000	10800000	0	0	NA	12
	chrX	10800000	11200000	39	0	0	12
	chrX	11200000	11600000	0	0	NA	25
	chrX	11600000	12000000	2	0	0	8
	chrX	12000000	12400000	5	2	0.4	10
	chrX	12400000	12800000	3	1	0.333333	9
	chrX	12800000	13200000	4	1	0.25	10
	chrX	13200000	13600000	3	0	0	4
	chrX	13600000	14000000	1	0	0	1
	chrX	14000000	14400000	0	0	NA	3
	chrX	14400000	14800000	1	0	0	1
	chrX	14800000	15200000	0	0	NA	3
	chrX	15200000	15600000	0	0	NA	1
	chrX	15600000	16000000	0	0	NA	0
	chrX	16000000	16400000	5	0	0	5
	chrX	16400000	16800000	2	0	0	7
	chrX	16800000	17200000	2	0	0	2
	chrX	17200000	17600000	0	0	NA	2
	chrX	17600000	18000000	3	1	0.333333	2
	chrX	18000000	18400000	1	0	0	4
	chrX	18400000	18800000	2	0	0	4
	chrX	18800000	19200000	0	0	NA	4
	chrX	19200000	19600000	0	0	NA	1
	chrX	19600000	20000000	3	0	0	1
	chrX	20000000	20400000	7	4	0.571429	1
	chrX	20400000	20800000	13	1	0.0769231	0
	chrX	20800000	21200000	3	0	0	5
	chrX	21200000	21600000	1	0	0	0
	chrX	21600000	22000000	0	0	NA	4
	chrX	22000000	22400000	1	0	0	1
	chrX	22400000	22800000	1	0	0	5
	chrX	22800000	23200000	1	0	0	1
	chrX	36800000	37200000	0	0	NA	0
	chrX	38400000	38800000	1	0	0	3
	chrX	42000000	42400000	1	0	0	1
	chrX	45200000	45600000	6	0	0	7
	chrX	45600000	46000000	8	1	0.125	4
	chrX	46000000	46400000	5	0	0	0
	chrX	46400000	46800000	1	0	0	2
	chrX	46800000	47200000	4	0	0	2
	chrX	47200000	47600000	2	0	0	3
	chrX	47600000	48000000	3	0	0	1
	chrX	48000000	48400000	3	0	0	2
	chrX	48800000	49200000	2	0	0	6
	chrX	49200000	49600000	2	0	0	7
	chrX	49600000	50000000	4	0	0	9
	chrX	50000000	50400000	10	0	0	9
	chrX	50400000	50800000	13	0	0	12
	chrX	50800000	51200000	10	0	0	2
	chrX	51200000	51600000	0	0	NA	5
	chrX	52800000	53200000	1	0	0	1
	chrX	53200000	53600000	4	0	0	2
	chrX	53600000	54000000	8	1	0.125	3
	chrX	54000000	54400000	5	1	0.2	11
	chrX	54400000	54800000	7	1	0.142857	9
	chrX	54800000	55200000	0	0	NA	2
	chrX	55200000	55600000	1	0	0	2
	chrX	55600000	56000000	0	0	NA	1
	chrX	56000000	56400000	3	0	0	1
	chrX	56400000	56800000	1	0	0	4
	chrX	56800000	57200000	1	0	0	2
	chrX	57200000	57600000	3	0	0	4
	chrX	57600000	58000000	4	0	0	3
	chrX	58000000	58400000	2	0	0	7
	chrX	58400000	58800000	2	0	0	0
	chrX	58800000	59200000	1	0	0	0
	chrX	59200000	59600000	1	0	0	3
	chrX	59600000	60000000	1	0	0	1
	chrX	60000000	60400000	0	0	NA	6
	chrX	60400000	60800000	0	0	NA	1
	chrX	60800000	61200000	0	0	NA	2
	chrX	61200000	61600000	3	0	0	1
	chrX	61600000	62000000	0	0	NA	3
	chrX	62000000	62400000	1	0	0	1
	chrX	62400000	62800000	0	0	NA	0
	chrX	62800000	63200000	0	0	NA	3
	chrX	63200000	63600000	0	0	NA	1
	chrX	63600000	64000000	1	0	0	1
	chrX	64000000	64400000	23	0	0	1
	chrX	64400000	64800000	0	0	NA	1
	chrX	64800000	65200000	5	0	0	0
	chrX	65200000	65600000	3	0	0	0
	chrX	65600000	66000000	2	0	0	1
	chrX	66000000	66400000	2	0	0	3
	chrX	66400000	66800000	1	0	0	3
	chrX	66800000	67200000	3	0	0	5
	chrX	67200000	67600000	2	0	0	3
	chrX	67600000	68000000	5	0	0	4
	chrX	68000000	68400000	1	0	0	9
	chrX	68400000	68800000	4	0	0	6
	chrX	68800000	69200000	4	0	0	8
	chrX	69200000	69600000	7	0	0	11
	chrX	69600000	70000000	4	0	0	4
	chrX	70000000	70400000	15	0	0	4
	chrX	70400000	70800000	14	0	0	11
	chrX	70800000	71200000	17	4	0.235294	18
	chrX	71200000	71600000	21	11	0.52381	26
	chrX	71600000	72000000	10	3	0.3	9
	chrX	72000000	72400000	6	0	0	4
	chrX	72400000	72800000	7	1	0.142857	6
	chrX	72800000	73200000	3	0	0	2
	chrX	73200000	73600000	1	0	0	3
	chrX	73600000	74000000	2	0	0	4
	chrX	74000000	74400000	0	0	NA	2
	chrX	74400000	74800000	1	0	0	7
	chrX	74800000	75200000	5	0	0	5
	chrX	75200000	75600000	5	0	0	4
	chrX	75600000	76000000	3	0	0	4
	chrX	76000000	76400000	0	0	NA	4
	chrX	76400000	76800000	2	0	0	1
	chrX	76800000	77200000	1	0	0	0
	chrX	77200000	77600000	0	0	NA	1
	chrX	77600000	78000000	0	0	NA	3
	chrX	78000000	78400000	1	0	0	3
	chrX	78400000	78800000	1	0	0	3
	chrX	78800000	79200000	0	0	NA	4
	chrX	79200000	79600000	0	0	NA	2
	chrX	79600000	80000000	0	0	NA	0
	chrX	80000000	80400000	1	0	0	4
	chrX	80400000	80800000	2	0	0	6
	chrX	80800000	81200000	1	0	0	3
	chrX	81200000	81600000	1	0	0	5
	chrX	81600000	82000000	1	0	0	3
	chrX	82000000	82400000	1	0	0	3
	chrX	82400000	82800000	2	0	0	5
	chrX	82800000	83200000	3	0	0	7
	chrX	83200000	83600000	4	0	0	5
	chrX	83600000	84000000	2	0	0	6
	chrX	84000000	84400000	1	0	0	6
	chrX	84400000	84800000	1	0	0	1
	chrX	84800000	85200000	1	0	0	3
	chrX	85200000	85600000	1	0	0	5
	chrX	85600000	86000000	0	0	NA	5
	chrX	86000000	86400000	2	0	0	3
	chrX	86400000	86800000	1	0	0	5
	chrX	86800000	87200000	2	0	0	1
	chrX	87200000	87600000	0	0	NA	5
	chrX	87600000	88000000	0	0	NA	2
	chrX	88000000	88400000	1	0	0	3
	chrX	88400000	88800000	5	0	0	3
	chrX	88800000	89200000	4	0	0	1
	chrX	89200000	89600000	3	0	0	2
	chrX	89600000	90000000	2	0	0	5
	chrX	90000000	90400000	0	0	NA	3
	chrX	90400000	90800000	6	0	0	13
	chrX	90800000	91200000	3	0	0	15
	chrX	91200000	91600000	5	1	0.2	28
	chrX	91600000	92000000	6	0	0	7
	chrX	92000000	92400000	3	0	0	5
	chrX	92400000	92800000	2	0	0	7
	chrX	92800000	93200000	4	0	0	3
	chrX	93200000	93600000	5	0	0	8
	chrX	93600000	94000000	3	0	0	3
	chrX	94000000	94400000	1	0	0	6
	chrX	94400000	94800000	1	0	0	3
	chrX	94800000	95200000	0	0	NA	4
	chrX	95200000	95600000	1	0	0	4
	chrX	95600000	96000000	1	0	0	5
	chrX	96000000	96400000	4	1	0.25	15
	chrX	96400000	96800000	2	0	0	18
	chrX	96800000	97200000	2	0	0	13
	chrX	97200000	97600000	3	0	0	7
	chrX	97600000	98000000	11	1	0.0909091	13
	chrX	98000000	98400000	4	1	0.25	20
	chrX	98400000	98800000	11	2	0.181818	27
	chrX	98800000	99200000	3	1	0.333333	25
	chrX	99200000	99600000	8	2	0.25	23
	chrX	99600000	100000000	7	0	0	20
	chrX	100000000	100400000	10	0	0	7
	chrX	100400000	100800000	12	1	0.0833333	30
	chrX	100800000	101200000	4	0	0	22
	chrX	101200000	101600000	3	0	0	8
	chrX	101600000	102000000	3	0	0	12
	chrX	102000000	102400000	6	0	0	6
	chrX	102400000	102800000	4	0	0	3
	chrX	102800000	103200000	3	0	0	4
	chrX	103200000	103600000	8	0	0	7
	chrX	103600000	104000000	3	0	0	4
	chrX	104000000	104400000	4	0	0	4
	chrX	104400000	104800000	3	0	0	5
	chrX	104800000	105200000	4	0	0	4
	chrX	105200000	105600000	0	0	NA	3
	chrX	105600000	106000000	1	0	0	4
	chrX	106000000	106400000	6	1	0.166667	2
	chrX	106400000	106800000	0	0	NA	2
	chrX	106800000	107200000	0	0	NA	2
	chrX	107200000	107600000	1	0	0	2
	chrX	107600000	108000000	0	0	NA	6
	chrX	108000000	108400000	2	0	0	1
	chrX	116000000	116400000	0	0	NA	3
	chrX	116400000	116800000	0	0	NA	2
	chrX	116800000	117200000	1	0	0	4
	chrX	118000000	118400000	1	0	0	0
	chrX	118800000	119200000	0	0	NA	3
	chrX	119200000	119600000	1	0	0	0
	chrX	123600000	124000000	1	0	0	0
	chrX	124000000	124400000	1	0	0	3
	chrX	124400000	124800000	0	0	NA	0
	chrX	129600000	130000000	0	0	NA	4
	chrX	131200000	131600000	10	0	0	7
	chrX	131600000	132000000	8	0	0	4
	chrX	132000000	132400000	11	0	0	6
	chrX	132400000	132800000	13	0	0	17
	chrX	132800000	133200000	3	1	0.333333	9
	chrX	133200000	133600000	14	1	0.0714286	13
	chrX	133600000	134000000	2	0	0	1
	chrX	134000000	134400000	1	0	0	5
	chrX	134400000	134800000	2	0	0	7
	chrX	134800000	135200000	1	0	0	2
	chrX	135200000	135600000	2	0	0	5
	chrX	135600000	136000000	5	0	0	10
	chrX	136000000	136400000	6	0	0	9
	chrX	136400000	136800000	4	0	0	18
	chrX	136800000	137200000	4	0	0	34
	chrX	137200000	137600000	6	1	0.166667	15
	chrX	137600000	138000000	2	0	0	10
	chrX	138000000	138400000	2	0	0	9
	chrX	138400000	138800000	5	0	0	10
	chrX	138800000	139200000	3	0	0	13
	chrX	139200000	139600000	3	0	0	13
	chrX	139600000	140000000	2	0	0	7
	chrX	140000000	140400000	3	0	0	13
	chrX	140400000	140800000	3	1	0.333333	5
	chrX	140800000	141200000	5	1	0.2	8
	chrX	141200000	141600000	2	0	0	7
	chrX	141600000	142000000	2	0	0	5
	chrX	142000000	142400000	0	0	NA	7
	chrX	142400000	142800000	0	0	NA	5
	chrX	142800000	143200000	0	0	NA	7
	chrX	143200000	143600000	8	0	0	4
	chrX	143600000	144000000	3	0	0	8
	chrX	144000000	144400000	0	0	NA	2
	chrX	146400000	146800000	3	0	0	3
	chrX	146800000	147200000	6	0	0	0
	chrX	147200000	147600000	5	0	0	11
	chrX	147600000	148000000	4	0	0	6
	chrX	148000000	148400000	5	1	0.2	10
	chrX	148400000	148800000	8	4	0.5	32
	chrX	148800000	149200000	4	0	0	5
	chrX	149200000	149600000	7	0	0	7
	chrX	149600000	150000000	4	0	0	4
	chrX	150000000	150400000	3	0	0	7
	chrX	150400000	150800000	16	0	0	5
	chrX	150800000	151200000	2	0	0	2
	chrX	151200000	151600000	8	0	0	5
	chrX	151600000	152000000	3	0	0	3
	chrX	152000000	152400000	1	0	0	4
	chrX	152400000	152800000	0	0	NA	4
	chrX	152800000	153200000	1	0	0	3
	chrX	153200000	153600000	1	0	0	3
	chrX	153600000	154000000	4	1	0.25	3
	chrX	154000000	154400000	5	2	0.4	5
	chrX	154400000	154800000	1	0	0	1
	chrX	154800000	155200000	0	0	NA	3
	chrX	155200000	155600000	0	0	NA	6
	chrX	155600000	156000000	4	1	0.25	4
	chrX	156000000	156400000	2	0	0	8
	chrX	156400000	156800000	3	0	0	9
	chrX	156800000	157200000	3	0	0	14
	chrX	157200000	157600000	3	0	0	7
	chrX	157600000	158000000	1	0	0	9
	chrX	158000000	158400000	2	0	0	17
	chrX	158400000	158800000	1	0	0	23
	chrX	158800000	159200000	2	1	0.5	6
	chrX	159200000	159600000	6	3	0.5	9
	chrX	159600000	160000000	1	0	0	5
	chrX	160000000	160400000	3	1	0.333333	10
	chrX	160400000	160800000	6	1	0.166667	9
	chrX	160800000	161200000	5	0	0	2
	chrX	161200000	161600000	3	0	0	7
	chrX	161600000	162000000	1	0	0	0
	chrX	162000000	162400000	0	0	NA	2
	chrX	162400000	162800000	2	2	1	8
	chrX	162800000	163200000	7	4	0.571429	11
	chrX	163200000	163600000	1	0	0	16
	chrX	163600000	164000000	5	0	0	5
	chrX	164000000	164400000	1	0	0	16
	chrX	164400000	164800000	1	0	0	10
	chrX	164800000	165200000	2	0	0	10
	chrX	165200000	165600000	1	0	0	11
	chrX	165600000	166000000	3	1	0.333333	13
	chrX	166000000	166400000	2	0	0	51

## Sheet: Fig.7c
	Fig. 7c: X-linked gene density, significant inter-chromosomal interactions based on virtual 4C-seq in human cells. Top 10% of bins with low reads were removed from the analysis. Phase 1 and 2 represent the Xi and the Xa in RPE1, respectively.
	chrom	start	stop	significant inter-chromosomal interactions based on virtual 4C-seq derived from Darrow et al., PNAS 2016 RPE1 Hi-C phase 1 /400kb	significant inter-chromosomal interactions based on virtual 4C-seq derived from Darrow et al., PNAS 2016 RPE1 Hi-C phase 2 /400kb	Tukiainen et al., Nature 2017's escapee density/400kb	Tukiainen et al., Nature 2017's variable gene density/400kb	Tukiainen et al., Nature 2017's inactive gene density/400kb	hg19 gene density	Normalized Tukiainen et al., Nature 2017's escapee density with hg19 gene density (400kb)	Normalized Tukiainen et al., Nature 2017's variable gene density with hg19 gene density (400kb)	Normalized Tukiainen et al., Nature 2017's inactive gene density with hg19 gene density (400kb)
	chrX	0	400000	3	2	3	0	0	4	0.75	0	0
	chrX	400000	800000	4	2	1	0	0	1	1	0	0
	chrX	800000	1200000	3	3	0	0	0	1	0	0	0
	chrX	1200000	1600000	3	0	7	0	0	8	0.875	0	0
	chrX	1600000	2000000	2	2	3	0	0	3	1	0	0
	chrX	2000000	2400000	1	1	1	0	0	1	1	0	0
	chrX	2400000	2800000	4	2	6	0	0	7	0.857143	0	0
	chrX	2800000	3200000	3	0	6	0	0	6	1	0	0
	chrX	3200000	3600000	1	1	3	0	0	3	1	0	0
	chrX	3600000	4000000	2	0	2	0	0	8	0.25	0	0
	chrX	4000000	4400000	1	5	0	0	0	0	NA	NA	NA
	chrX	4400000	4800000	3	3	0	0	0	0	NA	NA	NA
	chrX	4800000	5200000	2	2	0	0	0	0	NA	NA	NA
	chrX	5200000	5600000	2	0	0	0	0	0	NA	NA	NA
	chrX	5600000	6000000	3	4	0	1	0	1	0	1	0
	chrX	6000000	6400000	5	1	0	1	0	2	0	0.5	0
	chrX	6400000	6800000	1	2	0	0	0	1	0	0	0
	chrX	6800000	7200000	2	0	2	0	0	3	0.666667	0	0
	chrX	7200000	7600000	0	1	1	0	0	1	1	0	0
	chrX	7600000	8000000	0	0	1	0	0	2	0.5	0	0
	chrX	8000000	8400000	0	2	0	0	0	2	0	0	0
	chrX	8400000	8800000	0	1	1	0	0	3	0.333333	0	0
	chrX	8800000	9200000	1	2	0	1	0	1	0	1	0
	chrX	9200000	9600000	2	2	0	1	0	19	0	0.0526316	0
	chrX	9600000	10000000	0	1	0	3	1	5	0	0.6	0.2
	chrX	10000000	10400000	0	0	0	0	2	2	0	0	1
	chrX	10400000	10800000	1	2	0	0	1	3	0	0	0.333333
	chrX	10800000	11200000	1	0	0	0	3	5	0	0	0.6
	chrX	11200000	11600000	0	1	0	0	1	2	0	0	0.5
	chrX	11600000	12000000	2	3	1	0	1	3	0.333333	0	0.333333
	chrX	12000000	12400000	0	0	0	0	1	3	0	0	0.333333
	chrX	12400000	12800000	1	1	0	0	1	2	0	0	0.5
	chrX	12800000	13200000	1	3	1	1	2	6	0.166667	0.166667	0.333333
	chrX	13200000	13600000	2	7	1	1	1	4	0.25	0.25	0.25
	chrX	13600000	14000000	4	0	5	0	1	7	0.714286	0	0.142857
	chrX	14000000	14400000	2	1	1	0	0	1	1	0	0
	chrX	14400000	14800000	2	0	0	0	1	1	0	0	1
	chrX	14800000	15200000	1	0	0	0	2	2	0	0	1
	chrX	15200000	15600000	1	3	1	3	3	8	0.125	0.375	0.375
	chrX	15600000	16000000	1	4	6	0	0	7	0.857143	0	0
	chrX	16000000	16400000	2	1	0	1	0	2	0	0.5	0
	chrX	16400000	16800000	4	2	2	1	0	3	0.666667	0.333333	0
	chrX	16800000	17200000	3	1	1	1	1	4	0.25	0.25	0.25
	chrX	17200000	17600000	1	2	0	1	0	2	0	0.5	0
	chrX	17600000	18000000	0	2	0	1	2	3	0	0.333333	0.666667
	chrX	18000000	18400000	1	0	0	1	1	2	0	0.5	0.5
	chrX	18400000	18800000	5	1	0	1	2	5	0	0.2	0.4
	chrX	18800000	19200000	0	1	0	1	2	4	0	0.25	0.5
	chrX	19200000	19600000	1	0	0	1	2	3	0	0.333333	0.666667
	chrX	19600000	20000000	1	2	0	0	2	2	0	0	1
	chrX	20000000	20400000	1	3	1	0	2	6	0.166667	0	0.333333
	chrX	20400000	20800000	1	1	0	0	0	1	0	0	0
	chrX	20800000	21200000	1	0	0	0	0	0	NA	NA	NA
	chrX	21200000	21600000	2	3	0	1	0	2	0	0.5	0
	chrX	21600000	22000000	2	0	0	1	3	7	0	0.142857	0.428571
	chrX	22000000	22400000	1	2	0	1	2	6	0	0.166667	0.333333
	chrX	22400000	22800000	0	3	0	0	0	1	0	0	0
	chrX	22800000	23200000	1	1	0	0	0	2	0	0	0
	chrX	23200000	23600000	0	0	0	1	0	2	0	0.5	0
	chrX	23600000	24000000	1	2	0	0	5	7	0	0	0.714286
	chrX	24000000	24400000	0	0	2	0	1	6	0.333333	0	0.166667
	chrX	24400000	24800000	0	0	0	0	3	4	0	0	0.75
	chrX	24800000	25200000	1	2	0	0	1	2	0	0	0.5
	chrX	25200000	25600000	1	1	0	0	0	0	NA	NA	NA
	chrX	25600000	26000000	0	4	0	0	0	0	NA	NA	NA
	chrX	26000000	26400000	0	1	1	0	0	3	0.333333	0	0
	chrX	26400000	26800000	2	2	1	0	0	1	1	0	0
	chrX	26800000	27200000	0	2	1	0	0	1	1	0	0
	chrX	27200000	27600000	1	0	1	0	0	2	0.5	0	0
	chrX	27600000	28000000	3	1	0	0	0	4	0	0	0
	chrX	28000000	28400000	1	0	0	0	0	0	NA	NA	NA
	chrX	28400000	28800000	1	5	0	1	0	1	0	1	0
	chrX	28800000	29200000	1	1	0	1	0	1	0	1	0
	chrX	29200000	29600000	2	1	0	1	0	1	0	1	0
	chrX	29600000	30000000	2	0	0	1	0	2	0	0.5	0
	chrX	30000000	30400000	1	2	2	0	0	5	0.4	0	0
	chrX	30400000	30800000	1	0	0	1	1	2	0	0.5	0.5
	chrX	30800000	31200000	1	1	0	0	2	8	0	0	0.25
	chrX	31200000	31600000	4	0	0	0	1	15	0	0	0.0666667
	chrX	31600000	32000000	1	0	0	0	1	15	0	0	0.0666667
	chrX	32000000	32400000	2	2	0	0	1	10	0	0	0.1
	chrX	32400000	32800000	2	4	0	0	1	14	0	0	0.0714286
	chrX	32800000	33200000	0	3	0	0	1	8	0	0	0.125
	chrX	33200000	33600000	3	5	0	0	1	1	0	0	1
	chrX	33600000	34000000	3	6	0	0	0	0	NA	NA	NA
	chrX	34000000	34400000	1	3	0	0	0	1	0	0	0
	chrX	34400000	34800000	3	1	0	0	0	1	0	0	0
	chrX	34800000	35200000	1	1	0	0	0	1	0	0	0
	chrX	35200000	35600000	3	3	0	0	0	0	NA	NA	NA
	chrX	35600000	36000000	0	0	1	0	1	2	0.5	0	0.5
	chrX	36000000	36400000	3	3	1	1	0	3	0.333333	0.333333	0
	chrX	36400000	36800000	2	4	0	1	0	1	0	1	0
	chrX	37200000	37600000	0	1	0	2	1	4	0	0.5	0.25
	chrX	37600000	38000000	1	2	0	0	3	4	0	0	0.75
	chrX	38000000	38400000	1	0	0	2	1	3	0	0.666667	0.333333
	chrX	38400000	38800000	1	1	0	0	2	2	0	0	1
	chrX	38800000	39200000	1	2	0	0	0	1	0	0	0
	chrX	39200000	39600000	2	1	0	0	0	0	NA	NA	NA
	chrX	39600000	40000000	2	2	0	0	1	2	0	0	0.5
	chrX	40000000	40400000	2	2	0	0	1	4	0	0	0.25
	chrX	40400000	40800000	5	3	3	0	1	8	0.375	0	0.125
	chrX	40800000	41200000	7	6	2	0	0	3	0.666667	0	0
	chrX	41200000	41600000	4	4	1	0	3	5	0.2	0	0.6
	chrX	41600000	42000000	1	0	0	0	1	2	0	0	0.5
	chrX	42000000	42400000	1	2	0	0	0	0	NA	NA	NA
	chrX	42400000	42800000	1	3	0	0	0	2	0	0	0
	chrX	42800000	43200000	1	1	0	0	0	2	0	0	0
	chrX	43200000	43600000	0	1	1	0	0	1	1	0	0
	chrX	43600000	44000000	0	2	1	1	1	3	0.333333	0.333333	0.333333
	chrX	44000000	44400000	2	3	1	1	0	3	0.333333	0.333333	0
	chrX	44400000	44800000	4	3	2	0	0	3	0.666667	0	0
	chrX	44800000	45200000	2	6	1	0	1	2	0.5	0	0.5
	chrX	45200000	45600000	2	3	0	0	0	2	0	0	0
	chrX	45600000	46000000	1	8	1	0	0	3	0.333333	0	0
	chrX	46000000	46400000	3	1	0	0	2	4	0	0	0.5
	chrX	46400000	46800000	2	8	0	0	6	8	0	0	0.75
	chrX	46800000	47200000	3	4	2	0	5	8	0.25	0	0.625
	chrX	47200000	47600000	1	3	0	2	7	12	0	0.166667	0.583333
	chrX	47600000	48000000	1	2	0	0	3	7	0	0	0.428571
	chrX	48000000	48400000	0	2	0	0	4	11	0	0	0.363636
	chrX	48400000	48800000	0	1	0	3	10	15	0	0.2	0.666667
	chrX	48800000	49200000	3	2	0	0	16	18	0	0	0.888889
	chrX	49200000	49600000	2	2	0	0	0	7	0	0	0
	chrX	49600000	50000000	4	0	0	0	4	13	0	0	0.307692
	chrX	50000000	50400000	1	0	0	0	3	4	0	0	0.75
	chrX	50400000	50800000	1	0	0	0	1	2	0	0	0.5
	chrX	50800000	51200000	2	0	0	0	2	1	0	0	2
	chrX	51200000	51600000	1	3	0	0	3	5	0	0	0.6
	chrX	51600000	52000000	1	0	0	0	1	7	0	0	0.142857
	chrX	53200000	53600000	6	3	4	0	3	11	0.363636	0	0.272727
	chrX	53600000	54000000	3	2	0	0	2	2	0	0	1
	chrX	54000000	54400000	0	0	0	0	3	3	0	0	1
	chrX	54400000	54800000	2	2	0	0	3	4	0	0	0.75
	chrX	54800000	55200000	1	0	0	0	6	10	0	0	0.6
	chrX	55600000	56000000	1	1	0	0	1	2	0	0	0.5
	chrX	57600000	58000000	1	0	0	0	0	2	0	0	0
	chrX	62400000	62800000	2	1	0	0	2	2	0	0	1
	chrX	62800000	63200000	1	0	0	0	1	2	0	0	0.5
	chrX	63200000	63600000	2	2	0	0	3	2	0	0	1.5
	chrX	63600000	64000000	3	2	0	0	1	1	0	0	1
	chrX	64000000	64400000	0	0	0	0	1	1	0	0	1
	chrX	64400000	64800000	1	0	0	0	2	3	0	0	0.666667
	chrX	64800000	65200000	0	0	0	0	1	3	0	0	0.333333
	chrX	65200000	65600000	1	1	0	1	1	3	0	0.333333	0.333333
	chrX	65600000	66000000	1	4	0	0	1	2	0	0	0.5
	chrX	66000000	66400000	3	2	0	0	0	0	NA	NA	NA
	chrX	66400000	66800000	2	7	0	0	1	1	0	0	1
	chrX	66800000	67200000	3	3	0	0	1	1	0	0	1
	chrX	67200000	67600000	0	1	0	0	1	1	0	0	1
	chrX	67600000	68000000	1	1	0	0	3	3	0	0	1
	chrX	68000000	68400000	3	2	0	0	2	3	0	0	0.666667
	chrX	68400000	68800000	1	3	0	0	0	2	0	0	0
	chrX	68800000	69200000	0	1	0	0	1	1	0	0	1
	chrX	69200000	69600000	0	3	0	1	7	14	0	0.0714286	0.5
	chrX	69600000	70000000	1	3	0	0	2	5	0	0	0.4
	chrX	70000000	70400000	1	2	0	2	3	8	0	0.25	0.375
	chrX	70400000	70800000	0	5	0	0	6	9	0	0	0.666667
	chrX	71200000	71600000	1	2	1	2	5	9	0.111111	0.222222	0.555556
	chrX	72400000	72800000	1	0	0	0	3	4	0	0	0.75
	chrX	73200000	73600000	1	1	1	0	3	9	0.111111	0	0.333333
	chrX	73600000	74000000	2	0	0	0	3	3	0	0	1
	chrX	74800000	75200000	0	1	0	0	1	2	0	0	0.5
	chrX	75600000	76000000	1	3	0	1	0	2	0	0.5	0
	chrX	76400000	76800000	1	2	0	0	1	2	0	0	0.5
	chrX	76800000	77200000	0	0	0	2	2	4	0	0.5	0.5
	chrX	77200000	77600000	0	1	0	1	2	5	0	0.2	0.4
	chrX	77600000	78000000	1	2	0	0	0	1	0	0	0
	chrX	78000000	78400000	1	1	0	1	1	3	0	0.333333	0.333333
	chrX	78400000	78800000	3	0	0	1	1	2	0	0.5	0.5
	chrX	78800000	79200000	0	3	0	0	0	0	NA	NA	NA
	chrX	79200000	79600000	2	2	0	0	0	3	0	0	0
	chrX	79600000	80000000	3	2	0	0	1	2	0	0	0.5
	chrX	80000000	80400000	1	0	0	1	1	2	0	0.5	0.5
	chrX	80400000	80800000	1	1	0	2	0	2	0	1	0
	chrX	80800000	81200000	0	0	0	0	0	0	NA	NA	NA
	chrX	81200000	81600000	0	3	0	0	0	0	NA	NA	NA
	chrX	81600000	82000000	2	0	0	0	0	1	0	0	0
	chrX	82000000	82400000	3	1	0	0	0	0	NA	NA	NA
	chrX	82400000	82800000	2	1	0	0	0	1	0	0	0
	chrX	82800000	83200000	0	2	0	0	1	1	0	0	1
	chrX	83200000	83600000	0	0	0	0	2	2	0	0	1
	chrX	83600000	84000000	1	1	0	0	1	1	0	0	1
	chrX	84000000	84400000	0	1	0	0	2	4	0	0	0.5
	chrX	84400000	84800000	1	3	0	2	0	2	0	1	0
	chrX	84800000	85200000	0	0	0	0	1	2	0	0	0.5
	chrX	85200000	85600000	2	0	0	1	1	2	0	0.5	0.5
	chrX	85600000	86000000	0	0	0	1	0	1	0	1	0
	chrX	86000000	86400000	3	2	0	1	0	1	0	1	0
	chrX	86400000	86800000	1	0	0	0	1	1	0	0	1
	chrX	86800000	87200000	1	0	0	0	1	1	0	0	1
	chrX	87200000	87600000	2	2	0	0	0	0	NA	NA	NA
	chrX	87600000	88000000	1	0	0	0	0	0	NA	NA	NA
	chrX	88000000	88400000	1	1	1	0	0	1	1	0	0
	chrX	89200000	89600000	1	2	0	0	0	0	NA	NA	NA
	chrX	90000000	90400000	1	0	0	0	0	0	NA	NA	NA
	chrX	90400000	90800000	1	1	0	0	0	1	0	0	0
	chrX	90800000	91200000	0	0	0	1	0	2	0	0.5	0
	chrX	91200000	91600000	2	3	0	1	0	3	0	0.333333	0
	chrX	91600000	92000000	0	0	0	1	0	2	0	0.5	0
	chrX	92400000	92800000	5	4	0	0	0	0	NA	NA	NA
	chrX	92800000	93200000	1	0	1	0	1	2	0.5	0	0.5
	chrX	93200000	93600000	0	1	0	0	0	1	0	0	0
	chrX	93600000	94000000	0	2	0	0	0	0	NA	NA	NA
	chrX	94000000	94400000	0	0	0	0	0	1	0	0	0
	chrX	94400000	94800000	0	0	0	0	0	0	NA	NA	NA
	chrX	94800000	95200000	1	1	0	0	0	0	NA	NA	NA
	chrX	95200000	95600000	0	1	0	0	0	2	0	0	0
	chrX	95600000	96000000	1	1	0	0	1	2	0	0	0.5
	chrX	96000000	96400000	0	0	0	0	1	2	0	0	0.5
	chrX	96400000	96800000	0	0	0	1	1	2	0	0.5	0.5
	chrX	96800000	97200000	0	1	0	1	1	2	0	0.5	0.5
	chrX	97200000	97600000	0	2	0	0	0	0	NA	NA	NA
	chrX	97600000	98000000	2	0	0	0	0	1	0	0	0
	chrX	98000000	98400000	0	0	0	0	0	0	NA	NA	NA
	chrX	98400000	98800000	0	0	0	0	1	1	0	0	1
	chrX	98800000	99200000	2	1	0	0	1	1	0	0	1
	chrX	99200000	99600000	0	0	1	0	0	1	1	0	0
	chrX	99600000	100000000	2	0	2	2	0	5	0.4	0.4	0
	chrX	100000000	100400000	2	2	1	1	5	8	0.125	0.125	0.625
	chrX	100400000	100800000	3	1	1	0	9	9	0.111111	0	1
	chrX	100800000	101200000	0	0	1	1	5	6	0.166667	0.166667	0.833333
	chrX	101200000	101600000	1	0	0	0	1	5	0	0	0.2
	chrX	101600000	102000000	1	1	0	0	4	7	0	0	0.571429
	chrX	102000000	102400000	0	4	0	2	1	5	0	0.4	0.2
	chrX	102400000	102800000	2	0	0	1	5	8	0	0.125	0.625
	chrX	102800000	103200000	4	3	0	2	6	12	0	0.166667	0.5
	chrX	103200000	103600000	1	1	0	0	4	10	0	0	0.4
	chrX	103600000	104000000	2	1	0	1	0	1	0	1	0
	chrX	104000000	104400000	3	1	0	1	0	1	0	1	0
	chrX	104400000	104800000	0	0	0	1	0	2	0	0.5	0
	chrX	104800000	105200000	2	0	0	1	1	2	0	0.5	0.5
	chrX	105200000	105600000	1	0	0	0	2	3	0	0	0.666667
	chrX	105600000	106000000	0	1	0	0	1	3	0	0	0.333333
	chrX	106000000	106400000	1	2	0	1	5	8	0	0.125	0.625
	chrX	106400000	106800000	3	2	1	2	0	2	0.5	1	0
	chrX	106800000	107200000	2	0	0	2	3	4	0	0.5	0.75
	chrX	108400000	108800000	1	2	0	1	1	2	0	0.5	0.5
	chrX	108800000	109200000	4	1	0	0	2	2	0	0	1
	chrX	109200000	109600000	2	1	0	0	2	5	0	0	0.4
	chrX	109600000	110000000	2	0	0	1	2	4	0	0.25	0.5
	chrX	110000000	110400000	3	4	0	0	2	3	0	0	0.666667
	chrX	110400000	110800000	0	1	0	0	3	5	0	0	0.6
	chrX	110800000	111200000	1	2	0	2	0	3	0	0.666667	0
	chrX	111200000	111600000	2	2	0	1	0	2	0	0.5	0
	chrX	111600000	112000000	1	1	1	0	1	2	0.5	0	0.5
	chrX	112000000	112400000	2	1	0	0	1	3	0	0	0.333333
	chrX	112400000	112800000	1	1	0	0	0	0	NA	NA	NA
	chrX	112800000	113200000	1	0	0	0	0	0	NA	NA	NA
	chrX	113200000	113600000	4	1	0	0	0	0	NA	NA	NA
	chrX	113600000	114000000	3	0	1	0	0	7	0.142857	0	0
	chrX	114000000	114400000	0	0	1	0	1	5	0.2	0	0.2
	chrX	114400000	114800000	2	3	0	1	1	4	0	0.25	0.25
	chrX	114800000	115200000	2	0	0	1	0	2	0	0.5	0
	chrX	115200000	115600000	0	1	0	0	2	3	0	0	0.666667
	chrX	115600000	116000000	0	0	0	0	0	0	NA	NA	NA
	chrX	116000000	116400000	1	0	0	0	0	0	NA	NA	NA
	chrX	116400000	116800000	2	4	0	0	0	0	NA	NA	NA
	chrX	116800000	117200000	1	1	0	0	1	1	0	0	1
	chrX	117200000	117600000	2	0	0	0	2	2	0	0	1
	chrX	117600000	118000000	0	3	0	0	2	5	0	0	0.4
	chrX	118000000	118400000	5	0	0	1	2	3	0	0.333333	0.666667
	chrX	118400000	118800000	3	2	0	0	7	9	0	0	0.777778
	chrX	118800000	119200000	0	3	0	1	6	10	0	0.1	0.6
	chrX	119200000	119600000	0	1	0	0	6	9	0	0	0.666667
	chrX	119600000	120000000	1	1	0	0	4	4	0	0	1
	chrX	120000000	120400000	0	0	0	0	1	13	0	0	0.0769231
	chrX	120400000	120800000	0	1	0	0	0	1	0	0	0
	chrX	120800000	121200000	1	0	0	0	0	0	NA	NA	NA
	chrX	121200000	121600000	1	0	0	0	0	0	NA	NA	NA
	chrX	121600000	122000000	0	0	0	0	0	1	0	0	0
	chrX	122000000	122400000	2	1	0	1	0	1	0	1	0
	chrX	122400000	122800000	0	0	0	1	1	4	0	0.25	0.25
	chrX	122800000	123200000	0	1	0	0	3	3	0	0	1
	chrX	123200000	123600000	0	3	0	1	2	3	0	0.333333	0.666667
	chrX	123600000	124000000	0	0	0	0	1	1	0	0	1
	chrX	124000000	124400000	0	1	0	0	1	1	0	0	1
	chrX	124400000	124800000	1	0	0	0	0	1	0	0	0
	chrX	124800000	125200000	0	0	0	0	0	0	NA	NA	NA
	chrX	125200000	125600000	1	0	0	0	0	1	0	0	0
	chrX	125600000	126000000	0	0	1	0	0	2	0.5	0	0
	chrX	126000000	126400000	1	0	0	0	0	0	NA	NA	NA
	chrX	126400000	126800000	2	2	0	0	0	0	NA	NA	NA
	chrX	127200000	127600000	1	0	0	0	0	0	NA	NA	NA
	chrX	127600000	128000000	0	0	0	0	0	0	NA	NA	NA
	chrX	128000000	128400000	0	1	0	0	0	0	NA	NA	NA
	chrX	128400000	128800000	1	3	0	0	3	4	0	0	0.75
	chrX	128800000	129200000	1	0	0	0	6	6	0	0	1
	chrX	129200000	129600000	0	3	0	1	5	7	0	0.142857	0.714286
	chrX	129600000	130000000	3	1	0	0	1	3	0	0	0.333333
	chrX	130000000	130400000	0	2	0	0	2	2	0	0	1
	chrX	130400000	130800000	3	1	0	0	1	2	0	0	0.5
	chrX	130800000	131200000	1	2	0	1	1	3	0	0.333333	0.333333
	chrX	131200000	131600000	2	2	0	1	4	5	0	0.2	0.8
	chrX	131600000	132000000	0	1	1	0	1	4	0.25	0	0.25
	chrX	132000000	132400000	1	0	1	0	0	3	0.333333	0	0
	chrX	132400000	132800000	1	0	0	0	2	2	0	0	1
	chrX	132800000	133200000	0	1	0	0	1	1	0	0	1
	chrX	133200000	133600000	1	0	0	0	2	10	0	0	0.2
	chrX	133600000	134000000	2	0	0	2	3	13	0	0.153846	0.230769
	chrX	134000000	134400000	1	3	0	0	5	10	0	0	0.5
	chrX	134400000	134800000	0	1	0	0	3	7	0	0	0.428571
	chrX	135200000	135600000	0	1	1	1	3	5	0.2	0.2	0.6
	chrX	135600000	136000000	1	0	1	1	3	9	0.111111	0.111111	0.333333
	chrX	136000000	136400000	1	1	0	0	0	2	0	0	0
	chrX	136400000	136800000	0	0	0	0	0	2	0	0	0
	chrX	136800000	137200000	3	0	0	0	0	0	NA	NA	NA
	chrX	137200000	137600000	1	0	0	0	0	0	NA	NA	NA
	chrX	137600000	138000000	1	0	0	1	0	5	0	0.2	0
	chrX	138000000	138400000	0	1	0	1	0	1	0	1	0
	chrX	138400000	138800000	1	1	0	1	1	4	0	0.25	0.25
	chrX	138800000	139200000	0	0	0	0	3	4	0	0	0.75
	chrX	139200000	139600000	3	1	0	0	0	2	0	0	0
	chrX	139600000	140000000	0	0	0	0	1	3	0	0	0.333333
	chrX	140000000	140400000	1	2	0	0	1	5	0	0	0.2
	chrX	140400000	140800000	0	0	0	0	0	5	0	0	0
	chrX	140800000	141200000	2	0	1	0	0	2	0.5	0	0
	chrX	141200000	141600000	0	3	0	0	0	1	0	0	0
	chrX	141600000	142000000	0	0	0	0	0	0	NA	NA	NA
	chrX	142000000	142400000	0	0	0	0	0	2	0	0	0
	chrX	142400000	142800000	0	0	0	0	0	3	0	0	0
	chrX	142800000	143200000	1	1	0	0	0	2	0	0	0
	chrX	143200000	143600000	2	1	0	0	0	0	NA	NA	NA
	chrX	143600000	144000000	2	2	0	0	0	0	NA	NA	NA
	chrX	144000000	144400000	0	1	0	0	0	1	0	0	0
	chrX	144400000	144800000	0	0	0	0	0	0	NA	NA	NA
	chrX	144800000	145200000	1	0	0	0	1	8	0	0	0.125
	chrX	145200000	145600000	0	0	0	0	0	1	0	0	0
	chrX	145600000	146000000	1	0	0	0	0	2	0	0	0
	chrX	146000000	146400000	0	0	0	0	0	10	0	0	0
	chrX	146400000	146800000	1	0	0	0	0	0	NA	NA	NA
	chrX	146800000	147200000	0	3	0	1	2	4	0	0.25	0.5
	chrX	147200000	147600000	1	4	0	1	0	1	0	1	0
	chrX	147600000	148000000	1	0	0	1	0	1	0	1	0
	chrX	148000000	148400000	1	0	0	1	0	1	0	1	0
	chrX	148400000	148800000	2	1	0	2	4	8	0	0.25	0.5
	chrX	148800000	149200000	0	1	0	1	2	8	0	0.125	0.25
	chrX	149200000	149600000	0	0	0	0	2	3	0	0	0.666667
	chrX	149600000	150000000	0	2	0	0	4	4	0	0	1
	chrX	150000000	150400000	1	2	0	0	2	4	0	0	0.5
	chrX	150400000	150800000	3	1	1	0	1	2	0.5	0	0.5
	chrX	150800000	151200000	2	3	3	1	0	7	0.428571	0.142857	0
	chrX	151200000	151600000	0	0	0	1	0	10	0	0.1	0
	chrX	151600000	152000000	2	4	1	1	3	13	0.0769231	0.0769231	0.230769
	chrX	152000000	152400000	3	2	0	2	3	7	0	0.285714	0.428571
	chrX	152400000	152800000	0	2	0	0	5	6	0	0	0.833333
	chrX	152800000	153200000	3	5	1	6	10	16	0.0625	0.375	0.625
	chrX	154800000	155200000	3	0	0	0	4	3	0	0	1.33333

## Sheet: Fig.7d
	Fig. 7d: NPC Xi probability of non-escapee and escapee by RNA-seq [Xi/(Xi+Xa)]. RNA-seq data from Wang et al., Cell 2018 was used to calculated the Xi probability. The escapee list gene from Giorgetti et al., Nature 2016 was used.
	Results from replicate 1 (rep1) are shown in Fig. 7d.
	chr	start	end	gene name	WT1.rep1.cas	WT1.rep1.mus	KO1.rep1.cas	KO1.rep1.mus	WT1.rep2.cas	WT1.rep2.mus	KO1.rep2.cas	KO1.rep2.mus	WT1.rep1.Xiprob	KO1.rep1.Xiprob	WT1.rep2.Xiprob	KO1.rep2.Xiprob	RT	Giogetti et al., Nature 2016's escapee
	chrX	5977150	6214572	Shroom4	208	1	256	196	159	0	180	134	0.00478469	0.433628	0	0.426752	CL	na
	chrX	6735538	6896484	Clcn5	218	0	236	155	137	0	154	109	0	0.396419	0	0.414449	SD	na
	chrX	7274260	7287385	Gpkow	532	42	654	494	480	41	596	479	0.0731707	0.430314	0.0786948	0.445581	SD	escapee
	chrX	7299346	7305327	Wdr45	36	0	43	22	54	0	31	18	0	0.338462	0	0.367347	SD	escapee
	chrX	7339787	7352328	Tfe3	264	0	335	256	200	3	260	203	0	0.433164	0.0147783	0.438445	SD	na
	chrX	7367119	7397693	Gripap1	427	9	471	475	413	4	391	343	0.0206422	0.502114	0.00959233	0.467302	SD	escapee
	chrX	7418957	7453752	Otud5	89	1	74	99	92	2	84	79	0.0111111	0.572254	0.0212766	0.484663	SD	escapee
	chrX	7455432	7460558	Pim2	43	2	38	45	33	3	47	48	0.0444444	0.542169	0.0833333	0.505263	SD	escapee
	chrX	7461370	7471153	Slc35a2	39	0	61	47	67	0	50	48	0	0.435185	0	0.489796	SD	escapee
	chrX	7471645	7476126	Pqbp1	350	2	338	350	261	4	306	301	0.00568182	0.508721	0.0150943	0.495881	SD	escapee
	chrX	7496948	7501536	Pcsk1n	124	0	206	63	147	0	177	60	0	0.234201	0	0.253165	SD	na
	chrX	7507248	7525015	Hdac6	307	4	419	259	218	1	258	162	0.0128617	0.382006	0.00456621	0.385714	SD	na
	chrX	7638297	7651439	Suv39h1	22	0	38	38	23	5	28	18	0	0.5	0.178571	0.391304	SD	escapee
	chrX	7674213	7683827	Gm6787	26	31	25	29	17	11	25	17	0.54386	0.537037	0.392857	0.404762	SD	na
	chrX	7700427	7709984	Wdr13	185	5	173	226	190	4	179	184	0.0263158	0.566416	0.0206186	0.506887	SD	escapee
	chrX	7731598	7753307	Tbc1d25	39	0	52	33	37	0	37	25	0	0.388235	0	0.403226	SD	na
	chrX	7762455	7770638	Ebp	174	1	179	155	128	1	109	117	0.00571429	0.464072	0.00775194	0.517699	SD	escapee
	chrX	7815794	7829532	Ftsj1	311	2	440	359	229	5	252	236	0.00638978	0.449312	0.0213675	0.483607	SD	escapee
	chrX	9735342	9793921	Rpgr	46	0	51	21	56	0	44	47	0	0.291667	0	0.516484	CL	na
	chrX	10062242	10173730	Tspan7	105	0	94	44	114	1	103	63	0	0.318841	0.00869565	0.379518	SD	na
	chrX	11613864	11657679	Bcor	446	1	371	335	321	3	297	277	0.00223714	0.474504	0.00925926	0.482578	SD	na
	chrX	12252497	12339099	Med14	373	4	352	273	271	5	214	188	0.0106101	0.4368	0.0181159	0.467662	SD	escapee
	chrX	12648624	12750453	Usp9x	448	4	569	422	565	5	695	514	0.00884956	0.425832	0.00877193	0.425145	SD	escapee
	chrX	13094208	13423682	Cask	1108	4	1194	930	1247	6	1292	981	0.00359712	0.437853	0.00478851	0.431588	CL	na
	chrX	16196824	16264938	Maoa	35	0	40	2	43	4	36	3	0	0.047619	0.0851064	0.0769231	CL	na
	chrX	17132726	17149451	Fundc1	45	0	46	10	47	2	41	23	0	0.178571	0.0408163	0.359375	CL	na
	chrX	17739701	17857062	Kdm6a	53	2	78	48	70	0	55	50	0.0363636	0.380952	0	0.47619	CL	escapee
	chrX	19636696	19674646	Chst7	907	0	955	6	546	1	778	6	0	0.0062435	0.00182815	0.00765306	SI	na
	chrX	19682881	19868890	Slc9a7	23	0	36	0	34	1	76	2	0	0	0.0285714	0.025641	SI	na
	chrX	19941607	19977984	Rp2	85	2	95	7	90	6	118	1	0.0229885	0.0686275	0.0625	0.00840336	SI	na
	chrX	20002814	20097065	Jade3	61	1	75	0	50	0	36	3	0.016129	0	0	0.0769231	SD	na
	chrX	20240022	20260305	Uba1	1945	18	2087	1681	1622	21	1612	1260	0.00916964	0.446125	0.0127815	0.438719	SD	escapee
	chrX	20265552	20277005	Cdk16	471	8	526	319	418	9	440	286	0.0167015	0.377515	0.0210773	0.393939	SD	escapee
	chrX	20281035	20297665	Usp11	347	1	502	232	805	2	627	400	0.00287356	0.316076	0.00247832	0.389484	SD	escapee
	chrX	20425669	20437647	Araf	169	0	155	62	165	1	110	90	0	0.285714	0.0060241	0.45	SI	escapee
	chrX	20502580	20508681	Cfp	42	0	47	4	39	0	52	3	0	0.0784314	0	0.0545455	SI	na
	chrX	20510521	20527734	Elk1	184	1	197	13	164	2	177	17	0.00540541	0.0619048	0.0120482	0.0876289	SI	na
	chrX	20539240	20564475	A230072C01Rik	20	3	33	1	45	6	48	5	0.130435	0.0294118	0.117647	0.0943396	SI	na
	chrX	20603310	20639164	Zfp182	45	0	52	12	70	0	63	23	0	0.1875	0	0.267442	SI	na
	chrX	20937991	20941750	Gm5124	26	188	60	169	7	62	22	123	0.878505	0.737991	0.898551	0.848276	CL	na
	chrX	34666758	34690741	Nkap	232	3	257	139	257	4	283	141	0.012766	0.35101	0.0153257	0.332547	SD	escapee
	chrX	35542970	35550223	Zbtb33	14	1	19	10	25	0	14	7	0.0666667	0.344828	0	0.333333	CL	na
	chrX	35772680	35809637	Lamp2	440	2	629	6	628	2	721	10	0.00452489	0.00944882	0.0031746	0.0136799	SI	na
	chrX	38754478	39031778	Gria3	27	3	32	3	32	0	36	0	0.1	0.0857143	0	0	CL	na
	chrX	39502589	39630363	Stag2	44	1	40	16	32	4	69	34	0.0222222	0.285714	0.111111	0.330097	SD	escapee
	chrX	45265633	45319043	Ocrl	181	1	210	0	259	0	220	1	0.00549451	0	0	0.00452489	SI	na
	chrX	45378323	45388029	Apln	910	1	349	6	377	3	238	1	0.0010977	0.0169014	0.00789474	0.0041841	SI	na
	chrX	45525148	45561879	Zdhhc9	220	2	206	1	184	0	167	0	0.00900901	0.00483092	0	0	SI	na
	chrX	45610111	45635626	Utp14a	555	6	527	226	342	5	330	124	0.0106952	0.300133	0.0144092	0.273128	SI	escapee
	chrX	45694535	45759905	Bcorl1	66	1	57	0	40	0	36	0	0.0149254	0	0	0	SI	na
	chrX	45894803	45945310	Zfp280c	314	4	347	9	401	9	383	10	0.0125786	0.0252809	0.0219512	0.0254453	SI	na
	chrX	45976755	46015475	Slc25a14	21	0	29	0	28	2	27	0	0	0	0.0666667	0	SI	na
	chrX	46362884	46641419	Enox2	67	2	93	0	108	5	90	0	0.0289855	0	0.0442478	0	CL	na
	chrX	50265391	50310138	Phf6	383	1	392	6	336	1	348	7	0.00260417	0.0150754	0.00296736	0.0197183	SI	na
	chrX	50341255	50374837	Hprt	149	0	155	0	114	3	149	2	0	0	0.025641	0.013245	SI	na
	chrX	50406289	50410367	C430049B03Rik	34	0	17	0	29	0	23	0	0	0	0	0	SI	na
	chrX	50596592	50622982	Fam122b	61	0	55	5	65	0	49	5	0	0.0833333	0	0.0925926	SI	na
	chrX	50697771	50723736	Mospd1	31	8	43	2	40	7	37	3	0.205128	0.0444444	0.148936	0.075	SI	na
	chrX	50972354	50973585	Cxx1b	198	18	266	31	121	15	209	22	0.0833333	0.104377	0.110294	0.0952381	SI	na
	chrX	53708016	53761020	Ddx26b	40	0	66	1	56	1	48	1	0	0.0149254	0.0175439	0.0204082	SI	na
	chrX	53838689	53851096	Mmgt1	295	1	265	93	275	1	241	91	0.00337838	0.259777	0.00362319	0.274096	SI	escapee
	chrX	53863012	53917407	Slc9a6	39	0	62	1	26	0	53	1	0	0.015873	0	0.0185185	SI	na
	chrX	53984938	54046523	Fhl1	31	0	66	3	62	3	62	2	0	0.0434783	0.0461538	0.03125	CL	na
	chrX	54051130	54075502	Mtap7d3	60	0	20	0	38	0	16	0	0	0	0	0	CL	na
	chrX	54306747	54320359	Htatsf1	402	2	480	70	354	1	382	60	0.0049505	0.127273	0.0028169	0.135747	CL	escapee
	chrX	57476467	57657156	Atp11c	83	0	45	1	91	0	93	4	0	0.0217391	0	0.0412371	SI	na
	chrX	65931716	65971136	Fmr1	74	4	69	6	73	10	77	10	0.0512821	0.08	0.120482	0.114943	SI	na
	chrX	67596245	67618260	Ids	286	7	284	3	279	4	208	1	0.0238908	0.010453	0.0141343	0.00478469	CL	na
	chrX	67713231	67730218	BC023829	77	0	76	0	59	0	54	0	0	0	0	0	CL	na
	chrX	68468257	68568470	Mtm1	29	0	28	1	44	0	48	1	0	0.0344828	0	0.0204082	SI	na
	chrX	68617935	68672371	Mtmr1	51	1	52	0	54	2	41	0	0.0192308	0	0.0357143	0	SI	na
	chrX	69062097	69070045	Vma21	80	4	104	36	123	2	89	49	0.047619	0.257143	0.016	0.355072	CL	na
	chrX	69208321	69218061	Prrg3	11	2	67	7	15	2	79	7	0.153846	0.0945946	0.117647	0.0813953	CL	na
	chrX	70158904	70163683	Cetn2	46	0	48	12	50	0	46	9	0	0.2	0	0.163636	SI	na
	chrX	70163860	70203867	Nsdhl	386	9	344	77	181	7	151	45	0.0227848	0.182898	0.037234	0.229592	SI	na
	chrX	70473645	70476134	F8a	19	0	20	0	19	0	13	0	0	0	0	0	SD	na
	chrX	70682654	70704368	Haus7	47	1	73	23	26	0	37	10	0.0208333	0.239583	0	0.212766	SD	na
	chrX	70918472	70927839	Slc6a8	52	0	58	12	25	0	42	13	0	0.171429	0	0.236364	SD	na
	chrX	70931517	70961543	Bcap31	238	13	344	252	274	9	283	232	0.0517928	0.422819	0.0318021	0.450485	SD	escapee
	chrX	70961936	70983626	Abcd1	21	0	42	9	25	0	28	14	0	0.176471	0	0.333333	SD	na
	chrX	71024302	71032236	Idh3g	1161	1	1330	780	1096	5	1033	693	0.000860585	0.369668	0.00454133	0.401506	SD	escapee
	chrX	71038696	71070308	Pdzd4	77	2	78	4	65	1	85	8	0.0253165	0.0487805	0.0151515	0.0860215	SD	na
	chrX	71167460	71176189	Renbp	49	0	51	53	43	0	37	27	0	0.509615	0	0.421875	SD	na
	chrX	71188131	71211696	Hcfc1	1590	16	1312	790	1056	10	722	374	0.00996264	0.375833	0.00938086	0.341241	SD	escapee
	chrX	71259253	71269260	Irak1	383	14	386	271	221	6	306	194	0.0352645	0.412481	0.0264317	0.388	SD	escapee
	chrX	71271931	71331029	Mecp2	590	3	742	397	618	4	721	400	0.00505902	0.348551	0.00643087	0.356824	SD	escapee
	chrX	71468800	71491873	Flna	6010	34	7748	5400	4018	24	5190	3461	0.00562541	0.410709	0.00593766	0.400069	SD	escapee
	chrX	71500026	71503232	Emd	79	2	108	101	84	1	56	75	0.0246914	0.483254	0.0117647	0.572519	SD	escapee
	chrX	71528057	71535490	Taz	55	0	57	49	86	1	70	64	0	0.462264	0.0114943	0.477612	SD	escapee
	chrX	71558372	71565488	Fam50a	31	0	34	40	34	1	46	28	0	0.540541	0.0285714	0.378378	SD	escapee
	chrX	71574405	71590028	Plxna3	436	1	508	406	453	3	448	400	0.00228833	0.444201	0.00657895	0.471698	SD	escapee
	chrX	71611057	71613887	Ubl4a	86	0	142	90	121	1	102	105	0	0.387931	0.00819672	0.507246	SD	na
	chrX	71630059	71638613	Fam3a	96	0	146	134	122	0	130	156	0	0.478571	0	0.545455	SD	escapee
	chrX	71654825	71674500	G6pdx	301	5	339	237	223	27	277	175	0.0163399	0.411458	0.108	0.387168	SD	escapee
	chrX	71675020	71699117	Ikbkg	179	1	211	152	202	1	202	132	0.00555556	0.418733	0.00492611	0.39521	SD	escapee
	chrX	72355072	72376355	Mpp1	75	0	85	1	61	0	70	0	0	0.0116279	0	0	SI	na
	chrX	72661967	72699340	Brcc3	77	0	103	10	110	5	87	26	0	0.0884956	0.0434783	0.230088	SI	na
	chrX	72759636	72780285	Vbp1	60	2	73	27	97	2	75	25	0.0322581	0.27	0.020202	0.25	SI	escapee
	chrX	72970797	73010038	4933407K13Rik	57	4	62	2	47	4	51	0	0.0655738	0.03125	0.0784314	0	SI	na
	chrX	73030993	73120509	Pls3	179	0	146	2	124	2	123	0	0	0.0135135	0.015873	0	SI	na
	chrX	74756566	74905604	Tbl1x	171	2	188	1	109	2	144	0	0.0115607	0.005291	0.018018	0	SI	na
	chrX	75007374	75041299	Prkx	210	0	248	2	153	2	200	1	0	0.008	0.0129032	0.00497512	SI	na
	chrX	78315983	78343214	Tmem47	303	9	253	3	381	5	278	6	0.0288462	0.0117188	0.0129534	0.0211268	CL	na
	chrX	82819361	82879808	Tab3	75	1	94	2	77	0	106	4	0.0131579	0.0208333	0	0.0363636	CL	na
	chrX	82947276	83022158	Gk	59	0	63	0	40	1	72	0	0	0	0.0243902	0	CL	na
	chrX	90550105	90877494	Pola1	388	1	461	1	425	1	467	1	0.00257069	0.0021645	0.00234742	0.00213675	SI	na
	chrX	91009955	91077434	Pdk3	161	0	208	0	168	0	213	0	0	0	0	0	SI	na
	chrX	91319970	91368746	Zfx	175	35	230	104	268	46	223	124	0.166667	0.311377	0.146497	0.357349	SD	na
	chrX	91434048	91457990	Eif2s3x	24	0	28	1	27	0	26	1	0	0.0344828	0	0.037037	SD	escapee
	chrX	91780813	91787413	Maged1	1734	19	1942	91	1414	22	1544	136	0.0108386	0.0447614	0.0153203	0.0809524	SD	na
	chrX	92036624	92043628	Zxda	13	1	12	2	18	0	26	3	0.0714286	0.142857	0	0.103448	CL	na
	chrX	92217846	92222021	Spin4	44	0	54	0	51	0	64	0	0	0	0	0	CL	na
	chrX	92244274	92361878	Arhgef9	234	0	249	1	321	0	236	0	0	0.004	0	0	CL	na
	chrX	92615653	92640179	Amer1	143	2	150	1	111	1	116	0	0.0137931	0.00662252	0.00892857	0	CL	na
	chrX	92834533	92853848	Zc4h2	34	0	56	0	45	1	45	0	0	0	0.0217391	0	SI	na
	chrX	93130652	93152313	Las1l	50	1	53	9	44	5	30	24	0.0196078	0.145161	0.102041	0.444444	SI	na
	chrX	93291384	93363892	Msn	1291	2	1320	3	1444	5	1205	4	0.00154679	0.00226757	0.00345066	0.00330852	CL	na
	chrX	94529180	94572548	Eda2r	31	2	13	4	17	0	15	1	0.0606061	0.235294	0	0.0625	CL	na
	chrX	95749619	96086364	Ophn1	90	0	102	0	121	1	89	2	0	0	0.00819672	0.021978	CL	na
	chrX	96133120	96144359	Yipf6	205	1	213	83	304	2	292	81	0.00485437	0.280405	0.00653595	0.217158	SI	escapee
	chrX	96331400	96344361	Efnb1	92	0	92	1	57	0	67	4	0	0.0107527	0	0.056338	SI	na
	chrX	96661073	96666074	Pja1	120	0	135	0	66	2	87	1	0	0	0.0294118	0.0113636	SI	na
	chrX	97689630	97711464	Igbp1	97	0	119	52	123	0	104	70	0	0.304094	0	0.402299	SD	escapee
	chrX	97821404	97922610	Kif4	536	3	661	475	479	6	567	385	0.00556586	0.418134	0.0123711	0.404412	SD	na
	chrX	97925186	97934240	Gdpd2	26	2	89	11	28	1	68	8	0.0714286	0.11	0.0344828	0.105263	SD	na
	chrX	97969834	98013749	Dlg3	47	0	51	0	36	0	47	1	0	0	0	0.0208333	SD	na
	chrX	98407300	98417902	Snx12	82	3	81	55	76	0	83	70	0.0352941	0.404412	0	0.457516	SD	escapee
	chrX	98449867	98456212	Foxo4	65	0	83	49	78	1	57	28	0	0.371212	0.0126582	0.329412	SD	na
	chrX	98469430	98494273	Med12	499	1	475	366	446	9	400	309	0.002	0.435196	0.0197802	0.435825	SD	na
	chrX	98599723	98615561	Zmym3	226	1	256	153	250	2	222	123	0.00440529	0.374083	0.00793651	0.356522	SD	na
	chrX	98728074	98797128	Taf1	92	3	81	51	75	5	63	42	0.0315789	0.386364	0.0625	0.4	SD	escapee
	chrX	98835390	98879690	Ogt	581	1	470	430	1011	9	924	819	0.00171821	0.477778	0.00882353	0.46988	SD	escapee
	chrX	99044724	99287394	Nhsl2	55	0	80	3	35	0	53	1	0	0.0361446	0	0.0185185	SD	na
	chrX	99261881	99266646	Rgag4	73	0	90	9	56	0	78	5	0	0.0909091	0	0.060241	SD	na
	chrX	99338159	99352430	Ercc6l	168	1	227	202	121	1	172	157	0.00591716	0.470862	0.00819672	0.477204	SD	escapee
	chrX	99709314	99839585	Phka1	266	1	288	0	242	0	267	1	0.00374532	0	0	0.00373134	SD	na
	chrX	100551815	100591457	Chic1	51	0	45	0	87	2	63	1	0	0	0.0224719	0.015625	CE	na
	chrX	100655712	100678572	Xist	30	917	49	1396	64	1744	53	1795	0.968321	0.96609	0.964602	0.97132	CE	escapee
	chrX	100688897	100701764	Jpx	9	12	13	11	24	14	16	14	0.571429	0.458333	0.368421	0.466667	CE	na
	chrX	100764844	100819093	Ftx	83	10	34	12	86	9	33	16	0.107527	0.26087	0.0947368	0.326531	CE	na
	chrX	100892753	101017327	Slc16a2	844	5	650	9	675	8	347	0	0.00588928	0.0136571	0.011713	0	CE	na
	chrX	101152506	101176623	Rlim	840	0	997	108	733	2	753	104	0	0.0977376	0.00272109	0.121354	CE	na
	chrX	101475904	101609185	Abcb7	147	2	132	1	175	3	135	10	0.0134228	0.0075188	0.0168539	0.0689655	SI	na
	chrX	101678121	101701601	Uprt	41	0	38	0	26	0	48	0	0	0	0	0	SI	na
	chrX	101732309	101866403	Zdhhc15	72	1	106	0	70	1	87	0	0.0136986	0	0.0140845	0	SI	na
	chrX	102236193	102265463	5530601H04Rik	48	18	57	21	46	21	38	18	0.272727	0.269231	0.313433	0.321429	SI	na
	chrX	102275095	102280533	Pbdc1	244	63	262	81	188	47	169	69	0.205212	0.236152	0.2	0.289916	SI	na
	chrX	102315717	102319300	Magee1	128	1	178	2	103	5	135	5	0.00775194	0.0111111	0.0462963	0.0357143	SI	na
	chrX	102992956	103124711	Atrx	1208	4	1432	9	1184	9	1258	5	0.00330033	0.00624566	0.00754401	0.00395883	SD	na
	chrX	103163424	103207238	Magt1	222	5	256	12	259	8	268	24	0.0220264	0.0447761	0.0299625	0.0821918	SD	na
	chrX	103222563	103323499	Atp7a	131	2	155	18	184	4	167	21	0.0150376	0.104046	0.0212766	0.111702	SD	na
	chrX	103382439	103399038	Pgk1	197	0	305	6	219	2	261	8	0	0.0192926	0.00904977	0.0297398	SD	na
	chrX	104115964	104129238	Lpar4	21	0	30	1	19	1	31	1	0	0.0322581	0.05	0.03125	CL	na
	chrX	104592534	104598699	Itm2a	57	0	47	0	85	5	62	0	0	0	0.0555556	0	CL	na
	chrX	104978091	105011673	2610002M06Rik	59	0	91	2	117	0	164	0	0	0.0215054	0	0	CL	na
	chrX	105937547	106029694	Brwd3	211	1	207	9	207	4	193	0	0.00471698	0.0416667	0.0189573	0	CL	na
	chrX	106290746	106357806	Sh3bgrl	259	4	326	4	491	6	428	8	0.0152091	0.0121212	0.0120724	0.0183486	CL	na
	chrX	130593715	130621361	Cstf2	85	0	71	23	60	4	56	26	0	0.244681	0.0625	0.317073	SI	escapee
	chrX	130757494	130811523	Trmt2b	22	0	24	0	28	0	27	1	0	0	0	0.0357143	SI	na
	chrX	130842623	130897643	Cenpi	53	0	81	28	75	1	62	40	0	0.256881	0.0131579	0.392157	SI	escapee
	chrX	131252477	131256451	Armcx1	96	0	147	0	141	1	127	0	0	0	0.00704225	0	SI	na
	chrX	131282994	131285958	Armcx6	41	0	53	0	30	0	27	0	0	0	0	0	SI	na
	chrX	131338681	131343760	Armcx2	558	1	586	3	519	8	475	0	0.00178891	0.00509338	0.0151803	0	SI	na
	chrX	132277231	132338007	Gprasp1	398	4	576	93	438	3	446	69	0.00995025	0.139013	0.00680272	0.133981	SI	na
	chrX	132420390	132425620	Bhlhb9	103	0	103	0	99	3	74	0	0	0	0.0294118	0	SI	na
	chrX	132528359	132529898	Arxes2	103	1	73	0	91	1	59	0	0.00961539	0	0.0108696	0	SI	na
	chrX	132703523	132706790	Tceal8	569	3	548	2	349	0	349	1	0.00524476	0.00363636	0	0.00285714	SI	na
	chrX	133267490	133275694	Morf4l2	17	1	28	6	27	4	34	7	0.0555556	0.176471	0.129032	0.170732	SI	escapee
	chrX	133277496	133337900	BC065397	81	0	62	24	118	2	85	24	0	0.27907	0.0166667	0.220183	SI	na
	chrX	133357285	133373121	Plp1	17	0	17	2	24	0	18	3	0	0.105263	0	0.142857	SI	na
	chrX	133515655	133572841	Slc25a53	81	0	60	9	87	0	40	6	0	0.130435	0	0.130435	SI	na
	chrX	133584133	133617040	Fam199x	129	0	172	3	121	0	152	2	0	0.0171429	0	0.012987	CL	na
	chrX	135744583	135772874	Mum1l1	131	0	180	1	175	2	107	1	0	0.00552486	0.0112994	0.00925926	SI	na
	chrX	136219535	136288757	Tbc1d8b	171	4	262	4	165	1	245	0	0.0228571	0.0150376	0.0060241	0	SI	na
	chrX	136356174	136406193	Morc4	164	1	183	0	168	1	225	2	0.00606061	0	0.00591716	0.00881057	SI	na
	chrX	136476067	136533134	Rbm41	27	2	27	10	37	2	28	7	0.0689655	0.27027	0.0512821	0.2	SI	na
	chrX	136991142	137010679	Prps1	144	25	216	17	141	12	159	15	0.147929	0.0729614	0.0784314	0.0862069	SI	na
	chrX	137212567	137302254	Mid2	95	0	125	0	144	0	145	0	0	0	0	0	CL	na
	chrX	137482964	137491250	Psmd10	38	0	38	3	28	0	30	6	0	0.0731707	0	0.166667	CL	escapee
	chrX	137599946	137908619	Col4a6	260	2	143	1	328	3	93	0	0.00763359	0.00694444	0.00906344	0	CL	na
	chrX	137909962	138123778	Col4a5	208	0	213	0	181	5	166	1	0	0	0.0268817	0.00598802	CL	na
	chrX	138662720	138674243	Nxt2	46	0	75	0	98	2	91	0	0	0	0.02	0	CL	na
	chrX	138752536	138825078	Acsl4	363	4	290	0	338	1	264	2	0.0108992	0	0.00294985	0.0075188	CL	na
	chrX	139115943	139272914	Tmem164	268	1	354	1	267	1	375	0	0.00371747	0.0028169	0.00373134	0	SI	na
	chrX	139288017	139401271	Ammecr1	52	1	65	1	66	3	61	3	0.0188679	0.0151515	0.0434783	0.046875	CL	na
	chrX	139731701	139828805	Chrdl1	35	0	47	0	30	0	45	0	0	0	0	0	CL	na
	chrX	139953134	140232339	Pak3	55	0	38	0	49	0	24	0	0	0	0	0	CL	na
	chrX	140752509	140808991	Alg13	112	7	163	2	114	3	144	1	0.0588235	0.0121212	0.025641	0.00689655	SI	escapee
	chrX	141880967	141922182	Amot	272	1	337	4	147	1	151	1	0.003663	0.0117302	0.00675676	0.00657895	CL	na
	chrX	143906237	143988624	Lrch2	130	10	150	4	137	3	141	11	0.0714286	0.025974	0.0214286	0.0723684	CL	na
	chrX	147006050	147022698	Apex2	293	57	273	9	125	26	114	29	0.162857	0.0319149	0.172185	0.202797	SI	na
	chrX	147240964	147248246	Maged2	687	7	936	10	441	9	573	4	0.0100865	0.0105708	0.02	0.00693241	SI	na
	chrX	147417676	147451865	Gnl3l	543	13	582	11	534	4	431	7	0.0233813	0.0185497	0.00743494	0.0159817	SI	na
	chrX	147481713	147524229	Fgd1	306	1	406	0	241	1	323	0	0.00325733	0	0.00413223	0	SI	na
	chrX	147521637	147531086	Tsr2	107	1	150	33	133	0	144	32	0.00925926	0.180328	0	0.181818	SI	na
	chrX	147632621	147754735	Wnk3	63	0	95	1	70	0	65	0	0	0.0104167	0	0	SI	na
	chrX	147778766	147908677	Fam120c	188	2	193	0	181	2	194	1	0.0105263	0	0.010929	0.00512821	SI	na
	chrX	147955215	148068400	Phf8	159	0	147	73	213	0	182	99	0	0.331818	0	0.352313	SD	na
	chrX	148237825	148369961	Huwe1	2076	12	2143	1349	1638	20	1577	979	0.00574713	0.386312	0.0120627	0.38302	SD	escapee
	chrX	148436439	148438985	Hsd17b10	141	2	177	46	128	1	149	52	0.013986	0.206278	0.00775194	0.258706	SD	escapee
	chrX	148450971	148496516	Smc1a	425	15	418	253	390	15	380	267	0.0340909	0.377049	0.037037	0.412674	SD	escapee
	chrX	148578811	148659780	Iqsec2	64	0	72	1	52	0	42	0	0	0.0136986	0	0	SD	na
	chrX	148667770	148713642	Kdm5c	985	467	1169	663	989	486	1039	590	0.321625	0.3619	0.329492	0.362185	SD	escapee
	chrX	148729367	148762036	Kantr	17	1	26	0	34	2	30	0	0.0555556	0	0.0555556	0	SD	na
	chrX	148771395	148777027	Tspyl2	283	0	403	60	287	1	322	58	0	0.12959	0.00347222	0.152632	SD	escapee
	chrX	149044052	149204029	Shroom2	143	0	73	0	103	0	70	1	0	0	0	0.0140845	SI	na
	chrX	149470709	149472106	Mageh1	73	0	102	1	101	1	133	1	0	0.00970874	0.00980392	0.00746269	SI	na
	chrX	149932775	149936101	Ubqln2	253	1	274	0	207	1	188	0	0.00393701	0	0.00480769	0	SI	na
	chrX	150158097	150175839	2210013O21Rik	50	0	57	1	65	0	59	0	0	0.0172414	0	0	SI	na
	chrX	151758461	151773003	Prdx4	159	2	221	3	155	2	169	3	0.0124224	0.0133929	0.0127389	0.0174419	SI	na
	chrX	153881886	153929978	Sms	160	1	114	0	177	0	105	0	0.00621118	0	0	0	SI	na
	chrX	153985754	154036647	Mbtps2	107	9	130	98	157	14	140	128	0.0775862	0.429825	0.0818713	0.477612	SI	escapee
	chrX	155693714	155806176	Rps6ka3	67	0	75	2	108	2	101	3	0	0.025974	0.0181818	0.0288462	SI	na
	chrX	155810127	155823631	Eif1ax	579	62	642	65	477	23	570	53	0.0967239	0.0919378	0.046	0.0850722	SI	escapee
	chrX	155970600	156031013	A830080D01Rik	25	0	42	7	41	0	50	6	0	0.142857	0	0.107143	SI	na
	chrX	156065204	156413852	Sh3kbp1	199	3	317	0	244	1	233	2	0.0148515	0	0.00408163	0.00851064	SI	na
	chrX	156940366	157029654	Phka2	102	1	99	1	101	0	134	1	0.00970874	0.01	0	0.00740741	SI	na
	chrX	157600682	157696145	Scml2	56	11	90	12	98	9	84	11	0.164179	0.117647	0.0841121	0.115789	CL	na
	chrX	158155485	158217426	Rai2	66	0	25	0	59	0	25	0	0	0	0	0	CL	na
	chrX	159294775	159326394	Syap1	243	0	257	115	210	0	223	108	0	0.30914	0	0.326284	SI	escapee
	chrX	159339527	159472473	Ctps2	90	2	105	8	125	3	126	2	0.0217391	0.0707965	0.0234375	0.015625	SI	escapee
	chrX	160388318	160396598	Zrsr2	314	1	322	188	194	0	254	137	0.0031746	0.368627	0	0.350384	SI	escapee
	chrX	160508635	160514425	Siah1b	82	1	97	38	70	0	72	33	0.0120482	0.281481	0	0.314286	SI	escapee
	chrX	160857719	160871847	Piga	47	2	60	8	43	0	54	13	0.0408163	0.117647	0	0.19403	SI	na
	chrX	161374106	161418307	Mospd2	53	0	59	0	68	3	68	0	0	0	0.0422535	0	CL	na
	chrX	161418524	161435204	Fancb	47	4	47	7	56	8	48	2	0.0784314	0.12963	0.125	0.04	CL	na
	chrX	162782485	162826965	Gpm6b	1115	181	1160	1227	1753	256	1326	1362	0.13966	0.514034	0.127427	0.506696	SD	escapee
	chrX	162827965	162878636	Ofd1	101	1	145	83	136	1	136	89	0.00980392	0.364035	0.00729927	0.395556	SD	escapee
	chrX	162937747	162948410	Tceanc	19	0	25	16	44	0	29	26	0	0.390244	0	0.472727	SD	na
	chrX	163784252	163820681	Prps2	278	1	218	1	196	1	161	3	0.00358423	0.00456621	0.00507614	0.0182927	CL	na
	chrX	165091031	165111834	Msl3	181	2	224	101	181	0	204	82	0.010929	0.310769	0	0.286713	CL	na
	chrX	165749463	165758275	Hccs	329	5	334	113	251	9	292	91	0.0149701	0.252796	0.0346154	0.237598	CL	escapee
	chrX	166123131	166428729	Mid1	659	22	431	11	566	13	418	11	0.0323054	0.0248869	0.0224525	0.025641	CE	na

## Sheet: Fig.7f
	Fig. 7f: SD and random bins used to generate aggregrated signals of Hi-C contacts on the mus-Xi (Wang et al., Cell 2018).
	SD bins					Random bins
	chrom	start	end	RT		chrom	start	end	RT
	chrX	6800000	7200000	SD		chrX	92800000	93200000	SI
	chrX	7200000	7600000	SD		chrX	10400000	10800000	SD
	chrX	7600000	8000000	SD		chrX	99200000	99600000	SD
	chrX	10000000	10400000	SD		chrX	156000000	156400000	SI
	chrX	10400000	10800000	SD		chrX	64800000	65200000	CL
	chrX	10800000	11200000	SD		chrX	153200000	153600000	CL
	chrX	11200000	11600000	SD		chrX	114800000	115200000	CL
	chrX	11600000	12000000	SD		chrX	129200000	129600000	CL
	chrX	12000000	12400000	SD		chrX	165600000	166000000	CL
	chrX	12400000	12800000	SD		chrX	79600000	80000000	CL
	chrX	12800000	13200000	SD		chrX	50400000	50800000	SI
	chrX	20000000	20400000	SD		chrX	50800000	51200000	SI
	chrX	33600000	34000000	SD		chrX	134000000	134400000	CL
	chrX	34000000	34400000	SD		chrX	100000000	100400000	SI
	chrX	34400000	34800000	SD		chrX	161600000	162000000	CL
	chrX	39200000	39600000	SD		chrX	72400000	72800000	SI
	chrX	70400000	70800000	SD		chrX	15200000	15600000	CL
	chrX	70800000	71200000	SD		chrX	7600000	8000000	SD
	chrX	71200000	71600000	SD		chrX	160000000	160400000	SI
	chrX	71600000	72000000	SD		chrX	133200000	133600000	SI
	chrX	91200000	91600000	SD		chrX	105600000	106000000	CL
	chrX	91600000	92000000	SD		chrX	45600000	46000000	SI
	chrX	97600000	98000000	SD		chrX	46800000	47200000	CL
	chrX	98000000	98400000	SD		chrX	22000000	22400000	CL
	chrX	98400000	98800000	SD		chrX	74800000	75200000	SI
	chrX	98800000	99200000	SD		chrX	17600000	18000000	CL
	chrX	99200000	99600000	SD		chrX	59600000	60000000	CL
	chrX	99600000	100000000	SD		chrX	136800000	137200000	SI
	chrX	102800000	103200000	SD		chrX	14000000	14400000	CL
	chrX	103200000	103600000	SD		chrX	71600000	72000000	SD
	chrX	148000000	148400000	SD		chrX	110800000	111200000	CL
	chrX	148400000	148800000	SD		chrX	84800000	85200000	CL
	chrX	162000000	162400000	SD		chrX	108000000	108400000	CL
	chrX	162400000	162800000	SD		chrX	149600000	150000000	SI
	chrX	162800000	163200000	SD		chrX	42000000	42400000	CL
	chrX	163200000	163600000	SD		chrX	43200000	43600000	CL
